# Supplementary material for: De novo Assembly and Characterization of the Global Transcriptome for Rhyacionia leptotubula Using Illumina Paired-End Sequencing
Source: PLoS One. 2013 Nov 21;8(11):e81096. doi: 10.1371/journal.pone.0081096 (PMC3837686; doi:10.1371/journal.pone.0081096)
Supplement: Table S1 — Top Blastx hits of the unigenes against NCBI Nr database with an E-value cut-off 10−5. (XLS) [file pone.0081096.s008.xls]

## Sheet: Sheet1
Table S1 Top Blastx hits of the unigenes against NCBI Nr database with a E-value cut-off 10-5.
Unigene ID	Length (bp)	Nr ID	Nr-Score	Nr Evalue	Nr annotation
CL10.Contig1	1379	gi|348540261|ref|XP_003457606.1|	104	1e-55	PREDICTED: hypothetical protein LOC100707133 [Oreochromis niloticus]
CL10.Contig2	1724	gi|77403694|dbj|BAE46429.1|	104.4	1e-56	ORF2-encoded protein [Danio rerio]
CL1006.Contig1	531	gi|298204337|gb|ADI61817.1|	278.1	1e-73	endonuclease-reverse transcriptase [Bombyx mori]
CL1006.Contig2	305	gi|298204337|gb|ADI61817.1|	42.4	4e-10	endonuclease-reverse transcriptase [Bombyx mori]
CL1008.Contig1	2916	gi|270010849|gb|EFA07297.1|	323.9	2e-86	hypothetical protein TcasGA2_TC014537 [Tribolium castaneum]
CL1008.Contig2	2833	gi|270010849|gb|EFA07297.1|	85.9	1e-14	hypothetical protein TcasGA2_TC014537 [Tribolium castaneum]
CL1008.Contig3	2808	gi|270010849|gb|EFA07297.1|	66.2	8e-09	hypothetical protein TcasGA2_TC014537 [Tribolium castaneum]
CL1008.Contig4	2725	gi|270010849|gb|EFA07297.1|	105.9	9e-21	hypothetical protein TcasGA2_TC014537 [Tribolium castaneum]
CL1009.Contig1	905	gi|270015858|gb|EFA12306.1|	176	1e-42	hypothetical protein TcasGA2_TC016101 [Tribolium castaneum]
CL1010.Contig1	513	gi|167537832|ref|XP_001750583.1|	53.9	3e-06	hypothetical protein [Monosiga brevicollis MX1] >gi|163770879|gb|EDQ84556.1| predicted protein [Monosiga brevicollis MX1]
CL1010.Contig2	471	gi|167537832|ref|XP_001750583.1|	53.9	2e-06	hypothetical protein [Monosiga brevicollis MX1] >gi|163770879|gb|EDQ84556.1| predicted protein [Monosiga brevicollis MX1]
CL1012.Contig1	2126	gi|340719638|ref|XP_003398255.1|	432.6	3e-119	PREDICTED: hypothetical protein LOC100644371 isoform 2 [Bombus terrestris] >gi|350400992|ref|XP_003486022.1| PREDICTED: hypothetical protein LOC100745810 isoform 1 [Bombus impatiens]
CL1012.Contig2	1657	gi|357608290|gb|EHJ65913.1|	428.7	3e-118	putative ETS-like protein pointed, isoform P1 [Danaus plexippus]
CL1013.Contig1	1006	gi|357618792|gb|EHJ71635.1|	115.9	2e-24	hypothetical protein KGM_01143 [Danaus plexippus]
CL1016.Contig1	461	gi|194891339|ref|XP_001977475.1|	167.2	1e-40	GG18234 [Drosophila erecta] >gi|190649124|gb|EDV46402.1| GG18234 [Drosophila erecta]
CL1016.Contig2	353	gi|350423258|ref|XP_003493422.1|	105.5	6e-22	PREDICTED: septin-4-like isoform 2 [Bombus impatiens]
CL1019.Contig1	301	gi|110225182|dbj|BAE97580.1|	82.8	4e-15	multicystatin [Manduca sexta]
CL102.Contig1	590	gi|284813581|ref|NP_001165396.1|	123.6	4e-27	C-type lectin 19 precursor [Bombyx mori] >gi|283139164|gb|ADB12587.1| C-type lectin 10 [Bombyx mori]
CL1020.Contig1	3228	gi|166706856|ref|NP_001098066.2|	1283.5	0	aubergine protein [Bombyx mori] >gi|157674348|gb|ABV60274.1| PIWI [Bombyx mori] >gi|164605503|dbj|BAF98574.1| Piwi [Bombyx mori] >gi|166245170|dbj|BAF73718.2| siwi [Bombyx mori]
CL1023.Contig1	1737	gi|357629678|gb|EHJ78297.1|	600.5	7e-170	putative purple acid phosphatase [Danaus plexippus]
CL1023.Contig2	1548	gi|357629678|gb|EHJ78297.1|	599.4	1e-169	putative purple acid phosphatase [Danaus plexippus]
CL1024.Contig1	248	gi|308450159|ref|XP_003088200.1|	147.9	1e-34	hypothetical protein CRE_03576 [Caenorhabditis remanei] >gi|308248801|gb|EFO92753.1| hypothetical protein CRE_03576 [Caenorhabditis remanei]
CL1024.Contig4	2708	gi|308450159|ref|XP_003088200.1|	183.3	4e-44	hypothetical protein CRE_03576 [Caenorhabditis remanei] >gi|308248801|gb|EFO92753.1| hypothetical protein CRE_03576 [Caenorhabditis remanei]
CL1024.Contig5	268	gi|346473495|gb|AEO36592.1|	102.8	4e-21	hypothetical protein [Amblyomma maculatum]
CL1025.Contig1	612	gi|357604445|gb|EHJ64192.1|	257.7	2e-67	putative ubiquitin specific protease 41 [Danaus plexippus]
CL1025.Contig2	394	gi|357604445|gb|EHJ64192.1|	103.6	2e-21	putative ubiquitin specific protease 41 [Danaus plexippus]
CL1026.Contig1	660	gi|298204337|gb|ADI61817.1|	318.2	1e-85	endonuclease-reverse transcriptase [Bombyx mori]
CL1026.Contig2	942	gi|298204337|gb|ADI61817.1|	524.2	2e-147	endonuclease-reverse transcriptase [Bombyx mori]
CL1027.Contig1	1927	gi|357610727|gb|EHJ67118.1|	1109	0	hypothetical protein KGM_22526 [Danaus plexippus]
CL1027.Contig2	1753	gi|357610727|gb|EHJ67118.1|	1042	0	hypothetical protein KGM_22526 [Danaus plexippus]
CL1027.Contig3	256	gi|357610727|gb|EHJ67118.1|	71.6	1e-11	hypothetical protein KGM_22526 [Danaus plexippus]
CL1028.Contig1	1835	gi|357622623|gb|EHJ74049.1|	625.2	2e-177	putative zinc-dependent alcohol dehydrogenase [Danaus plexippus]
CL1028.Contig2	2236	gi|357622623|gb|EHJ74049.1|	625.2	3e-177	putative zinc-dependent alcohol dehydrogenase [Danaus plexippus]
CL1028.Contig3	2203	gi|357622623|gb|EHJ74049.1|	625.2	3e-177	putative zinc-dependent alcohol dehydrogenase [Danaus plexippus]
CL1028.Contig4	2101	gi|357622623|gb|EHJ74049.1|	625.2	3e-177	putative zinc-dependent alcohol dehydrogenase [Danaus plexippus]
CL1028.Contig5	2068	gi|357622623|gb|EHJ74049.1|	625.2	3e-177	putative zinc-dependent alcohol dehydrogenase [Danaus plexippus]
CL103.Contig1	1770	gi|357625099|gb|EHJ75650.1|	656.4	0	aldehyde dehydrogenase [Danaus plexippus]
CL103.Contig2	1768	gi|357625099|gb|EHJ75650.1|	655.6	0	aldehyde dehydrogenase [Danaus plexippus]
CL103.Contig3	1637	gi|357625099|gb|EHJ75650.1|	658.7	0	aldehyde dehydrogenase [Danaus plexippus]
CL103.Contig4	1918	gi|357625099|gb|EHJ75650.1|	676.8	0	aldehyde dehydrogenase [Danaus plexippus]
CL1031.Contig1	1786	gi|357626450|gb|EHJ76531.1|	745.7	0	xaa-pro dipeptidase [Danaus plexippus]
CL1031.Contig2	1627	gi|357626450|gb|EHJ76531.1|	745.7	0	xaa-pro dipeptidase [Danaus plexippus]
CL1034.Contig1	877	gi|183979394|dbj|BAG30749.1|	258.1	3e-67	cuticular protein CPR59A [Papilio xuthus]
CL1034.Contig2	787	gi|183979394|dbj|BAG30749.1|	211.1	3e-53	cuticular protein CPR59A [Papilio xuthus]
CL1034.Contig3	253	gi|183979394|dbj|BAG30749.1|	132.5	4e-30	cuticular protein CPR59A [Papilio xuthus]
CL1036.Contig1	516	gi|357607855|gb|EHJ65716.1|	131.7	1e-29	putative SV2-like protein 1 [Danaus plexippus]
CL1036.Contig2	303	gi|357607855|gb|EHJ65716.1|	94.4	1e-18	putative SV2-like protein 1 [Danaus plexippus]
CL1038.Contig1	1600	gi|122920502|pdb|2I1J|A	892.1	0	Chain A, Moesin From Spodoptera Frugiperda At 2.1 Angstroms Resolution >gi|122920505|pdb|2I1K|A Chain A, Moesin From Spodoptera Frugiperda Reveals The Coiled-Coil Domain At 3.0 Angstrom Resolution >gi|118133213|gb|ABK60307.1| moesin [Spodoptera frugiperda]
CL1038.Contig2	1534	gi|122920502|pdb|2I1J|A	885.9	0	Chain A, Moesin From Spodoptera Frugiperda At 2.1 Angstroms Resolution >gi|122920505|pdb|2I1K|A Chain A, Moesin From Spodoptera Frugiperda Reveals The Coiled-Coil Domain At 3.0 Angstrom Resolution >gi|118133213|gb|ABK60307.1| moesin [Spodoptera frugiperda]
CL1039.Contig1	4210	gi|322788172|gb|EFZ13954.1|	1904.8	0	hypothetical protein SINV_06202 [Solenopsis invicta]
CL1040.Contig1	1996	gi|357621009|gb|EHJ72995.1|	449.1	3e-124	hypothetical protein KGM_11155 [Danaus plexippus]
CL1040.Contig2	679	gi|357621009|gb|EHJ72995.1|	309.3	8e-83	hypothetical protein KGM_11155 [Danaus plexippus]
CL1040.Contig3	278	gi|357621009|gb|EHJ72995.1|	67.4	1e-10	hypothetical protein KGM_11155 [Danaus plexippus]
CL1041.Contig1	314	gi|357618017|gb|EHJ71113.1|	145.2	7e-34	CYP4M25 protein [Danaus plexippus]
CL1041.Contig2	278	gi|357618017|gb|EHJ71113.1|	103.6	2e-21	CYP4M25 protein [Danaus plexippus]
CL1042.Contig1	345	gi|357625493|gb|EHJ75918.1|	106.7	2e-22	hypothetical protein KGM_06297 [Danaus plexippus]
CL1043.Contig1	1001	gi|357628817|gb|EHJ77992.1|	447.2	4e-124	hypothetical protein KGM_17371 [Danaus plexippus]
CL1049.Contig2	414	gi|154344451|ref|XP_001568167.1|	52	8e-06	proteophosphoglycan ppg4 [Leishmania braziliensis MHOM/BR/75/M2904] >gi|134065504|emb|CAM43271.1| proteophosphoglycan ppg4 [Leishmania braziliensis MHOM/BR/75/M2904]
CL105.Contig1	542	gi|357630482|gb|EHJ78566.1|	229.6	4e-59	hypothetical protein KGM_11365 [Danaus plexippus]
CL105.Contig2	1544	gi|357630482|gb|EHJ78566.1|	545.8	1e-153	hypothetical protein KGM_11365 [Danaus plexippus]
CL105.Contig3	1514	gi|357630482|gb|EHJ78566.1|	545.8	1e-153	hypothetical protein KGM_11365 [Danaus plexippus]
CL1051.Contig4	477	gi|339258776|ref|XP_003369574.1|	35	1e-13	conserved hypothetical protein [Trichinella spiralis] >gi|316966176|gb|EFV50790.1| conserved hypothetical protein [Trichinella spiralis]
CL1052.Contig1	1969	gi|357618279|gb|EHJ71320.1|	125.6	8e-27	hypothetical protein KGM_09618 [Danaus plexippus]
CL1052.Contig2	1282	gi|357618279|gb|EHJ71320.1|	125.6	4e-27	hypothetical protein KGM_09618 [Danaus plexippus]
CL1055.Contig1	1914	gi|357613907|gb|EHJ68779.1|	408.3	6e-112	hypothetical protein KGM_00661 [Danaus plexippus]
CL1055.Contig2	1585	gi|357613907|gb|EHJ68779.1|	408.3	4e-112	hypothetical protein KGM_00661 [Danaus plexippus]
CL1056.Contig1	1517	gi|328716627|ref|XP_003245995.1|	91.7	9e-17	PREDICTED: hypothetical protein LOC100570266 [Acyrthosiphon pisum]
CL1056.Contig2	893	gi|328716627|ref|XP_003245995.1|	134.4	5e-30	PREDICTED: hypothetical protein LOC100570266 [Acyrthosiphon pisum]
CL1056.Contig3	424	gi|307180001|gb|EFN68088.1|	62	8e-09	hypothetical protein EAG_00355 [Camponotus floridanus]
CL1062.Contig1	2684	gi|158292616|ref|XP_314009.4|	1042.7	0	AGAP005127-PA [Anopheles gambiae str. PEST] >gi|157017075|gb|EAA09465.4| AGAP005127-PA [Anopheles gambiae str. PEST]
CL1062.Contig2	2663	gi|158292616|ref|XP_314009.4|	1042.7	0	AGAP005127-PA [Anopheles gambiae str. PEST] >gi|157017075|gb|EAA09465.4| AGAP005127-PA [Anopheles gambiae str. PEST]
CL1064.Contig1	2641	gi|160333278|ref|NP_001103816.1|	1137.5	0	mitochondrial phosphoenolpyruvate carboxykinase isoform 2 [Bombyx mori] >gi|95103056|gb|ABF51469.1| mitochondrial phosphoenolpyruvate carboxykinase isoform 2 [Bombyx mori]
CL1064.Contig2	2570	gi|114052671|ref|NP_001040542.1|	1151.3	0	mitochondrial phosphoenolpyruvate carboxykinase isoform 1 [Bombyx mori] >gi|95103054|gb|ABF51468.1| mitochondrial phosphoenolpyruvate carboxykinase isoform 1 [Bombyx mori]
CL1064.Contig3	773	gi|114052671|ref|NP_001040542.1|	344.7	2e-93	mitochondrial phosphoenolpyruvate carboxykinase isoform 1 [Bombyx mori] >gi|95103054|gb|ABF51468.1| mitochondrial phosphoenolpyruvate carboxykinase isoform 1 [Bombyx mori]
CL1068.Contig1	2257	gi|357623380|gb|EHJ74558.1|	554.7	6e-156	hypothetical protein KGM_22318 [Danaus plexippus]
CL1068.Contig2	2242	gi|357623380|gb|EHJ74558.1|	559.7	1e-157	hypothetical protein KGM_22318 [Danaus plexippus]
CL1068.Contig3	2180	gi|357623380|gb|EHJ74558.1|	504.6	7e-141	hypothetical protein KGM_22318 [Danaus plexippus]
CL1069.Contig1	257	gi|289623099|gb|ADD13530.1|	89.7	3e-17	IML1 [Manduca sexta]
CL1069.Contig2	1348	gi|289623099|gb|ADD13530.1|	289.3	2e-76	IML1 [Manduca sexta]
CL107.Contig1	1422	gi|354502859|ref|XP_003513499.1|	57.4	1e-06	PREDICTED: serine/arginine repetitive matrix protein 2 [Cricetulus griseus]
CL1071.Contig1	5376	gi|189239707|ref|XP_975055.2|	1906.3	0	PREDICTED: similar to conserved hypothetical protein [Tribolium castaneum]
CL1071.Contig2	4990	gi|189239707|ref|XP_975055.2|	1908.3	0	PREDICTED: similar to conserved hypothetical protein [Tribolium castaneum]
CL1071.Contig3	2162	gi|357605152|gb|EHJ64488.1|	83.2	5e-14	hypothetical protein KGM_09914 [Danaus plexippus]
CL1071.Contig4	2031	gi|357605152|gb|EHJ64488.1|	83.2	4e-14	hypothetical protein KGM_09914 [Danaus plexippus]
CL1071.Contig5	1820	gi|357605152|gb|EHJ64488.1|	69.3	6e-10	hypothetical protein KGM_09914 [Danaus plexippus]
CL1071.Contig6	1776	gi|357605152|gb|EHJ64488.1|	360.5	1e-97	hypothetical protein KGM_09914 [Danaus plexippus]
CL1071.Contig7	1645	gi|357605152|gb|EHJ64488.1|	303.9	1e-80	hypothetical protein KGM_09914 [Danaus plexippus]
CL1071.Contig8	1434	gi|357605152|gb|EHJ64488.1|	147.9	1e-33	hypothetical protein KGM_09914 [Danaus plexippus]
CL1075.Contig1	954	gi|357618465|gb|EHJ71434.1|	169.5	1e-40	hypothetical protein KGM_06744 [Danaus plexippus]
CL1077.Contig1	4186	gi|357609459|gb|EHJ66462.1|	1679.1	0	hypothetical protein KGM_08221 [Danaus plexippus]
CL1077.Contig2	4073	gi|357609459|gb|EHJ66462.1|	1669.8	0	hypothetical protein KGM_08221 [Danaus plexippus]
CL1082.Contig1	287	gi|270003020|gb|EEZ99467.1|	31.2	3e-06	hypothetical protein TcasGA2_TC000033 [Tribolium castaneum]
CL1083.Contig1	465	gi|357613739|gb|EHJ68698.1|	80.9	1e-14	hypothetical protein KGM_13285 [Danaus plexippus]
CL1083.Contig2	371	gi|357613739|gb|EHJ68698.1|	78.6	8e-14	hypothetical protein KGM_13285 [Danaus plexippus]
CL1084.Contig1	1557	gi|357604125|gb|EHJ64052.1|	896.7	0	putative DNA replication licensing factor Mcm2 [Danaus plexippus]
CL1084.Contig2	590	gi|357604125|gb|EHJ64052.1|	317	2e-85	putative DNA replication licensing factor Mcm2 [Danaus plexippus]
CL1085.Contig1	3289	gi|14211145|gb|AAK57342.1|	94.7	2e-17	thrombin inhibitor infestin precursor [Triatoma infestans]
CL1085.Contig2	1732	gi|14211145|gb|AAK57342.1|	94.7	1e-17	thrombin inhibitor infestin precursor [Triatoma infestans]
CL1086.Contig1	1151	gi|357609663|gb|EHJ66564.1|	656	0	putative N6-adenosine-methyltransferase IME4 [Danaus plexippus]
CL1086.Contig2	361	gi|357609663|gb|EHJ66564.1|	101.7	9e-21	putative N6-adenosine-methyltransferase IME4 [Danaus plexippus]
CL1088.Contig1	331	gi|31753114|gb|AAH53854.1|	139	5e-32	Unknown (protein for IMAGE:5194336) [Homo sapiens] >gi|111494016|gb|AAI11385.1| Unknown (protein for IMAGE:5198300) [Homo sapiens]
CL1090.Contig1	3452	gi|322784969|gb|EFZ11740.1|	1640.5	0	hypothetical protein SINV_11249 [Solenopsis invicta]
CL1090.Contig2	3350	gi|322784969|gb|EFZ11740.1|	1609	0	hypothetical protein SINV_11249 [Solenopsis invicta]
CL1091.Contig1	3562	gi|357622969|gb|EHJ74307.1|	179.9	7e-43	hypothetical protein KGM_07163 [Danaus plexippus]
CL1091.Contig2	360	gi|270014997|gb|EFA11445.1|	116.3	3e-25	hypothetical protein TcasGA2_TC013627 [Tribolium castaneum]
CL1091.Contig3	330	gi|357622969|gb|EHJ74307.1|	141.7	8e-33	hypothetical protein KGM_07163 [Danaus plexippus]
CL1093.Contig1	6800	gi|350427131|ref|XP_003494662.1|	1843.2	0	PREDICTED: protein PIEZO2-like isoform 3 [Bombus impatiens]
CL1093.Contig2	6782	gi|350427131|ref|XP_003494662.1|	1845.1	0	PREDICTED: protein PIEZO2-like isoform 3 [Bombus impatiens]
CL1093.Contig3	6740	gi|350427131|ref|XP_003494662.1|	1847.8	0	PREDICTED: protein PIEZO2-like isoform 3 [Bombus impatiens]
CL1093.Contig4	6722	gi|350427131|ref|XP_003494662.1|	1849.7	0	PREDICTED: protein PIEZO2-like isoform 3 [Bombus impatiens]
CL1093.Contig5	3192	gi|357611155|gb|EHJ67332.1|	1344.3	0	hypothetical protein KGM_20159 [Danaus plexippus]
CL1094.Contig1	1656	gi|357608814|gb|EHJ66161.1|	285	6e-75	putative thymidylate kinase [Danaus plexippus]
CL1095.Contig1	1159	gi|357624874|gb|EHJ75486.1|	383.6	8e-105	cell cycle-associated protein Mob1-1 [Danaus plexippus]
CL1095.Contig2	1119	gi|357624874|gb|EHJ75486.1|	392.5	1e-107	cell cycle-associated protein Mob1-1 [Danaus plexippus]
CL1095.Contig3	729	gi|357624874|gb|EHJ75486.1|	379.4	7e-104	cell cycle-associated protein Mob1-1 [Danaus plexippus]
CL1098.Contig2	262	gi|357611530|gb|EHJ67527.1|	70.1	2e-11	hypothetical protein KGM_15076 [Danaus plexippus]
CL1099.Contig1	889	gi|270016838|gb|EFA13284.1|	159.8	1e-37	hypothetical protein TcasGA2_TC010304 [Tribolium castaneum]
CL1099.Contig2	504	gi|270016838|gb|EFA13284.1|	99	7e-20	hypothetical protein TcasGA2_TC010304 [Tribolium castaneum]
CL1101.Contig1	2706	gi|91082769|ref|XP_973660.1|	900.2	0	PREDICTED: similar to acyl-CoA oxidase [Tribolium castaneum] >gi|270015082|gb|EFA11530.1| hypothetical protein TcasGA2_TC014245 [Tribolium castaneum]
CL1101.Contig2	2691	gi|91082769|ref|XP_973660.1|	845.5	0	PREDICTED: similar to acyl-CoA oxidase [Tribolium castaneum] >gi|270015082|gb|EFA11530.1| hypothetical protein TcasGA2_TC014245 [Tribolium castaneum]
CL1101.Contig3	2653	gi|332027665|gb|EGI67733.1|	863.6	0	Putative peroxisomal acyl-coenzyme A oxidase 1 [Acromyrmex echinatior]
CL1101.Contig4	2638	gi|357615437|gb|EHJ69655.1|	820.5	0	putative acyl-CoA oxidase [Danaus plexippus]
CL1101.Contig5	910	gi|260907935|gb|ACX53768.1|	174.1	6e-42	acyl-CoA oxidase [Heliothis virescens]
CL1102.Contig1	4167	gi|357615489|gb|EHJ69687.1|	1298.1	0	hypothetical protein KGM_21113 [Danaus plexippus]
CL1102.Contig2	3579	gi|357615489|gb|EHJ69687.1|	1005.4	0	hypothetical protein KGM_21113 [Danaus plexippus]
CL1102.Contig3	2637	gi|357615489|gb|EHJ69687.1|	844	0	hypothetical protein KGM_21113 [Danaus plexippus]
CL1102.Contig4	1900	gi|357615489|gb|EHJ69687.1|	620.9	5e-176	hypothetical protein KGM_21113 [Danaus plexippus]
CL1102.Contig5	1312	gi|357615489|gb|EHJ69687.1|	328.2	4e-88	hypothetical protein KGM_21113 [Danaus plexippus]
CL1102.Contig6	1130	gi|357615489|gb|EHJ69687.1|	297.7	5e-79	hypothetical protein KGM_21113 [Danaus plexippus]
CL1103.Contig1	1384	gi|112982938|ref|NP_001037099.1|	151.4	8e-35	chorion b-ZIP transcription factor [Bombyx mori] >gi|54401523|gb|AAV34566.1| chorion b-ZIP transcription factor [Bombyx mori]
CL1103.Contig2	1483	gi|112982938|ref|NP_001037099.1|	151.4	9e-35	chorion b-ZIP transcription factor [Bombyx mori] >gi|54401523|gb|AAV34566.1| chorion b-ZIP transcription factor [Bombyx mori]
CL1103.Contig3	1079	gi|112982938|ref|NP_001037099.1|	151.4	6e-35	chorion b-ZIP transcription factor [Bombyx mori] >gi|54401523|gb|AAV34566.1| chorion b-ZIP transcription factor [Bombyx mori]
CL1103.Contig4	1580	gi|112982938|ref|NP_001037099.1|	53.1	1e-31	chorion b-ZIP transcription factor [Bombyx mori] >gi|54401523|gb|AAV34566.1| chorion b-ZIP transcription factor [Bombyx mori]
CL1103.Contig5	1481	gi|112982938|ref|NP_001037099.1|	53.1	9e-32	chorion b-ZIP transcription factor [Bombyx mori] >gi|54401523|gb|AAV34566.1| chorion b-ZIP transcription factor [Bombyx mori]
CL1103.Contig6	1176	gi|112982938|ref|NP_001037099.1|	53.1	7e-32	chorion b-ZIP transcription factor [Bombyx mori] >gi|54401523|gb|AAV34566.1| chorion b-ZIP transcription factor [Bombyx mori]
CL1104.Contig1	1843	gi|357617326|gb|EHJ70722.1|	379.4	2e-103	hypothetical protein KGM_03426 [Danaus plexippus]
CL1104.Contig2	1675	gi|357617326|gb|EHJ70722.1|	379.4	2e-103	hypothetical protein KGM_03426 [Danaus plexippus]
CL1104.Contig3	1022	gi|357617326|gb|EHJ70722.1|	379.4	1e-103	hypothetical protein KGM_03426 [Danaus plexippus]
CL1104.Contig4	261	gi|332026911|gb|EGI67012.1|	120.9	1e-26	Talin-1 [Acromyrmex echinatior]
CL1106.Contig1	413	gi|72007716|ref|XP_787284.1|	110.5	1e-23	PREDICTED: similar to transposase [Strongylocentrotus purpuratus] >gi|115677448|ref|XP_001203357.1| PREDICTED: similar to transposase [Strongylocentrotus purpuratus]
CL1106.Contig2	350	gi|291221247|ref|XP_002730633.1|	143.3	2e-33	PREDICTED: RETRotransposon-like family member (retr-1)-like [Saccoglossus kowalevskii]
CL1109.Contig1	1230	gi|112983422|ref|NP_001036983.1|	485	2e-135	glycerophosphoryl diester phosphodiesterase precursor [Bombyx mori] >gi|32997080|dbj|BAC79386.1| glycerophosphoryl diester phosphodiesterase [Bombyx mori]
CL1109.Contig2	1176	gi|112983422|ref|NP_001036983.1|	485	2e-135	glycerophosphoryl diester phosphodiesterase precursor [Bombyx mori] >gi|32997080|dbj|BAC79386.1| glycerophosphoryl diester phosphodiesterase [Bombyx mori]
CL1110.Contig1	1295	gi|357613470|gb|EHJ68523.1|	216.9	1e-54	putative SPRY domain-containing SOCS box protein 3 [Danaus plexippus]
CL1112.Contig1	10485	gi|332020158|gb|EGI60602.1|	105.9	4e-20	Muscle M-line assembly protein unc-89 [Acromyrmex echinatior]
CL1112.Contig2	10788	gi|332020158|gb|EGI60602.1|	105.9	4e-20	Muscle M-line assembly protein unc-89 [Acromyrmex echinatior]
CL1112.Contig3	10480	gi|332020158|gb|EGI60602.1|	200.3	1e-48	Muscle M-line assembly protein unc-89 [Acromyrmex echinatior]
CL1112.Contig4	8358	gi|307213781|gb|EFN89117.1|	58.2	7e-06	Muscle M-line assembly protein unc-89 [Harpegnathos saltator]
CL1119.Contig1	838	gi|357614766|gb|EHJ69262.1|	86.3	1e-15	hypothetical protein KGM_20882 [Danaus plexippus]
CL112.Contig1	543	gi|357610992|gb|EHJ67258.1|	71.2	2e-50	hypothetical protein KGM_16001 [Danaus plexippus]
CL1124.Contig1	623	gi|307175986|gb|EFN65776.1|	43.1	7e-16	Histone-lysine N-methyltransferase SETMAR [Camponotus floridanus]
CL1124.Contig2	577	gi|307171732|gb|EFN63457.1|	89.4	8e-17	Histone-lysine N-methyltransferase SETMAR [Camponotus floridanus]
CL1124.Contig3	655	gi|307171732|gb|EFN63457.1|	53.5	9e-19	Histone-lysine N-methyltransferase SETMAR [Camponotus floridanus]
CL1126.Contig1	1102	gi|357609224|gb|EHJ66355.1|	498	2e-139	hypothetical protein KGM_03289 [Danaus plexippus]
CL1126.Contig2	1060	gi|357609224|gb|EHJ66355.1|	503.4	6e-141	hypothetical protein KGM_03289 [Danaus plexippus]
CL1126.Contig3	702	gi|357609224|gb|EHJ66355.1|	288.1	2e-76	hypothetical protein KGM_03289 [Danaus plexippus]
CL1126.Contig4	660	gi|357609224|gb|EHJ66355.1|	293.5	4e-78	hypothetical protein KGM_03289 [Danaus plexippus]
CL1126.Contig5	437	gi|357609224|gb|EHJ66355.1|	189.9	2e-47	hypothetical protein KGM_03289 [Danaus plexippus]
CL1128.Contig1	346	gi|308453429|ref|XP_003089437.1|	37.4	1e-12	hypothetical protein CRE_15119 [Caenorhabditis remanei] >gi|308240395|gb|EFO84347.1| hypothetical protein CRE_15119 [Caenorhabditis remanei]
CL1128.Contig2	554	gi|343481903|gb|AEM44817.1|	49.3	5e-16	unknown [Pectinophora gossypiella]
CL1128.Contig3	483	gi|7503675|pir||T25782	72.8	5e-12	hypothetical protein F47D2.2 - Caenorhabditis elegans
CL1129.Contig1	1027	gi|357622552|gb|EHJ73980.1|	307	8e-82	hypothetical protein KGM_21363 [Danaus plexippus]
CL1129.Contig2	433	gi|357622552|gb|EHJ73980.1|	134.8	9e-31	hypothetical protein KGM_21363 [Danaus plexippus]
CL113.Contig2	1899	gi|221125884|ref|XP_002167955.1|	30	7e-25	PREDICTED: similar to reverse transcriptase-like protein [Hydra magnipapillata]
CL1131.Contig1	2036	gi|294846792|gb|ADF43469.1|	581.6	4e-164	carboxyl/choline esterase CCE006a [Helicoverpa armigera]
CL1132.Contig1	868	gi|357609728|gb|EHJ66613.1|	58.5	3e-07	hypothetical protein KGM_08807 [Danaus plexippus]
CL1132.Contig2	872	gi|357609728|gb|EHJ66613.1|	58.5	3e-07	hypothetical protein KGM_08807 [Danaus plexippus]
CL1132.Contig3	861	gi|357609728|gb|EHJ66613.1|	58.5	3e-07	hypothetical protein KGM_08807 [Danaus plexippus]
CL1133.Contig1	905	gi|17225564|gb|AAL37476.1|AF329946_1	430.6	4e-119	signal transducer and activator of transcription [Spodoptera frugiperda]
CL1133.Contig2	713	gi|17225564|gb|AAL37476.1|AF329946_1	344.4	2e-93	signal transducer and activator of transcription [Spodoptera frugiperda]
CL1133.Contig3	444	gi|17225564|gb|AAL37476.1|AF329946_1	204.5	9e-52	signal transducer and activator of transcription [Spodoptera frugiperda]
CL1134.Contig1	213	gi|298204337|gb|ADI61817.1|	121.7	8e-27	endonuclease-reverse transcriptase [Bombyx mori]
CL1135.Contig1	1036	gi|357617123|gb|EHJ70597.1|	223	1e-56	putative Serine/threonine-protein kinase WNK3 [Danaus plexippus]
CL1135.Contig2	1018	gi|357617123|gb|EHJ70597.1|	225.3	3e-57	putative Serine/threonine-protein kinase WNK3 [Danaus plexippus]
CL1135.Contig3	1000	gi|357617123|gb|EHJ70597.1|	221.1	5e-56	putative Serine/threonine-protein kinase WNK3 [Danaus plexippus]
CL1136.Contig1	827	gi|357612392|gb|EHJ67961.1|	422.6	9e-117	hypothetical protein KGM_08449 [Danaus plexippus]
CL1136.Contig2	676	gi|357612392|gb|EHJ67961.1|	372.9	5e-102	hypothetical protein KGM_08449 [Danaus plexippus]
CL1137.Contig1	1459	gi|357608734|gb|EHJ66126.1|	216.1	3e-54	hypothetical protein KGM_15874 [Danaus plexippus]
CL1137.Contig2	917	gi|270007728|gb|EFA04176.1|	219.9	1e-55	hypothetical protein TcasGA2_TC014425 [Tribolium castaneum]
CL114.Contig1	1118	gi|357622114|gb|EHJ73715.1|	506.1	1e-141	hypothetical protein KGM_17711 [Danaus plexippus]
CL114.Contig2	819	gi|357622114|gb|EHJ73715.1|	393.3	5e-108	hypothetical protein KGM_17711 [Danaus plexippus]
CL1141.Contig1	760	gi|260907890|gb|ACX53746.1|	211.1	3e-53	carbonyl reductase [Heliothis virescens]
CL1141.Contig2	839	gi|357611685|gb|EHJ67607.1|	213.4	8e-54	hypothetical protein KGM_00113 [Danaus plexippus]
CL1143.Contig1	1956	gi|42539171|gb|AAS18604.1|	904	0	RNA helicase [Choristoneura fumiferana]
CL1143.Contig2	532	gi|42539171|gb|AAS18604.1|	182.2	8e-45	RNA helicase [Choristoneura fumiferana]
CL1144.Contig1	1433	gi|357609925|gb|EHJ66747.1|	318.9	3e-85	ecdysteroid 22-kinase [Danaus plexippus]
CL1145.Contig1	571	gi|357624028|gb|EHJ74945.1|	65.5	1e-09	hypothetical protein KGM_21301 [Danaus plexippus]
CL1145.Contig2	398	gi|357624028|gb|EHJ74945.1|	65.5	7e-10	hypothetical protein KGM_21301 [Danaus plexippus]
CL1146.Contig1	262	gi|284413718|ref|NP_001165114.1|	64.7	1e-09	collagen precursor [Bombyx mori]
CL1147.Contig1	875	gi|357621350|gb|EHJ73211.1|	185.3	2e-45	putative myosin 15A [Danaus plexippus]
CL1147.Contig2	860	gi|357621350|gb|EHJ73211.1|	218	3e-55	putative myosin 15A [Danaus plexippus]
CL115.Contig1	746	gi|357629460|gb|EHJ78214.1|	264.2	3e-69	putative CCR4-NOT transcription complex subunit 2 [Danaus plexippus]
CL115.Contig2	666	gi|357629460|gb|EHJ78214.1|	264.2	2e-69	putative CCR4-NOT transcription complex subunit 2 [Danaus plexippus]
CL1151.Contig1	326	gi|313762883|gb|ADR80134.1|	55.5	7e-07	digestive serine protease [Sitodiplosis mosellana]
CL1151.Contig2	1240	gi|2738867|gb|AAB94559.1|	101.7	6e-20	hemocyte protease-3 [Manduca sexta]
CL1152.Contig1	1002	gi|357608076|gb|EHJ65813.1|	488	2e-136	hypothetical protein KGM_13855 [Danaus plexippus]
CL1152.Contig2	564	gi|357608076|gb|EHJ65813.1|	302.8	4e-81	hypothetical protein KGM_13855 [Danaus plexippus]
CL1153.Contig1	801	gi|357606170|gb|EHJ64943.1|	366.3	7e-100	hypothetical protein KGM_19885 [Danaus plexippus]
CL1153.Contig2	765	gi|357606170|gb|EHJ64943.1|	365.5	1e-99	hypothetical protein KGM_19885 [Danaus plexippus]
CL1153.Contig3	743	gi|357606170|gb|EHJ64943.1|	367.5	2e-100	hypothetical protein KGM_19885 [Danaus plexippus]
CL1157.Contig1	369	gi|357604109|gb|EHJ64047.1|	97.1	2e-19	organic cation transporter [Danaus plexippus]
CL1159.Contig1	2555	gi|324502022|gb|ADY40893.1|	67	4e-09	Replicase polyprotein, partial [Ascaris suum]
CL1159.Contig2	2696	gi|324502022|gb|ADY40893.1|	67	4e-09	Replicase polyprotein, partial [Ascaris suum]
CL116.Contig1	1339	gi|320202935|ref|NP_001188509.1|	657.5	0	flap endonuclease-1 [Bombyx mori] >gi|268044461|gb|ACY92094.1| flap endonuclease-1 [Bombyx mori]
CL116.Contig2	1315	gi|320202935|ref|NP_001188509.1|	657.5	0	flap endonuclease-1 [Bombyx mori] >gi|268044461|gb|ACY92094.1| flap endonuclease-1 [Bombyx mori]
CL1160.Contig1	327	gi|270001565|gb|EEZ98012.1|	166.4	3e-40	hypothetical protein TcasGA2_TC000412 [Tribolium castaneum]
CL1160.Contig2	345	gi|270001565|gb|EEZ98012.1|	162.9	3e-39	hypothetical protein TcasGA2_TC000412 [Tribolium castaneum]
CL1161.Contig1	1297	gi|357623278|gb|EHJ74503.1|	45.8	1e-25	transposase-like protein [Danaus plexippus]
CL1161.Contig2	1222	gi|357623278|gb|EHJ74503.1|	45.8	1e-25	transposase-like protein [Danaus plexippus]
CL1161.Contig3	2672	gi|357606239|gb|EHJ64967.1|	556.2	2e-156	hypothetical protein KGM_11293 [Danaus plexippus]
CL1162.Contig1	1818	gi|357619994|gb|EHJ72345.1|	777.3	0	putative beta chain spectrin [Danaus plexippus]
CL1162.Contig2	1645	gi|357619994|gb|EHJ72345.1|	777.3	0	putative beta chain spectrin [Danaus plexippus]
CL1163.Contig1	411	gi|357622080|gb|EHJ73686.1|	180.3	2e-44	GS1-like, isoform B [Danaus plexippus]
CL1163.Contig2	330	gi|357622080|gb|EHJ73686.1|	146.4	3e-34	GS1-like, isoform B [Danaus plexippus]
CL117.Contig1	2234	gi|357628303|gb|EHJ77692.1|	1231.5	0	hypothetical protein KGM_14412 [Danaus plexippus]
CL117.Contig2	1572	gi|357628303|gb|EHJ77692.1|	788.1	0	hypothetical protein KGM_14412 [Danaus plexippus]
CL1172.Contig1	404	gi|357629496|gb|EHJ78228.1|	146	4e-34	putative multiple inositol polyphosphate phosphatase 1 precursor [Danaus plexippus]
CL1174.Contig1	608	gi|357604316|gb|EHJ64131.1|	306.2	5e-82	werner helicase interacting protein [Danaus plexippus]
CL1174.Contig2	405	gi|357604316|gb|EHJ64131.1|	179.5	3e-44	werner helicase interacting protein [Danaus plexippus]
CL1178.Contig1	1912	gi|357613848|gb|EHJ68746.1|	810.4	0	hypothetical protein KGM_02268 [Danaus plexippus]
CL1179.Contig1	820	gi|357631597|gb|EHJ79066.1|	80.9	6e-14	hypothetical protein KGM_15561 [Danaus plexippus]
CL1179.Contig2	697	gi|357631597|gb|EHJ79066.1|	226.1	9e-58	hypothetical protein KGM_15561 [Danaus plexippus]
CL118.Contig1	4674	gi|357625425|gb|EHJ75880.1|	107.8	4e-21	hypothetical protein KGM_06150 [Danaus plexippus]
CL118.Contig2	4535	gi|357625425|gb|EHJ75880.1|	98.2	3e-18	hypothetical protein KGM_06150 [Danaus plexippus]
CL118.Contig3	1170	gi|357625425|gb|EHJ75880.1|	109	3e-22	hypothetical protein KGM_06150 [Danaus plexippus]
CL118.Contig4	1075	gi|357625425|gb|EHJ75880.1|	113.2	2e-124	hypothetical protein KGM_06150 [Danaus plexippus]
CL118.Contig5	1031	gi|195161993|ref|XP_002021840.1|	55.8	5e-44	GL14303 [Drosophila persimilis] >gi|194103738|gb|EDW25781.1| GL14303 [Drosophila persimilis]
CL118.Contig6	936	gi|357625425|gb|EHJ75880.1|	175.3	3e-42	hypothetical protein KGM_06150 [Danaus plexippus]
CL118.Contig7	629	gi|357625425|gb|EHJ75880.1|	266.9	3e-70	hypothetical protein KGM_06150 [Danaus plexippus]
CL1182.Contig1	913	gi|196015308|ref|XP_002117511.1|	74.7	5e-12	predicted protein [Trichoplax adhaerens] >gi|190579833|gb|EDV19921.1| predicted protein [Trichoplax adhaerens]
CL1182.Contig2	878	gi|196015308|ref|XP_002117511.1|	74.7	5e-12	predicted protein [Trichoplax adhaerens] >gi|190579833|gb|EDV19921.1| predicted protein [Trichoplax adhaerens]
CL1184.Contig1	1227	gi|357626472|gb|EHJ76549.1|	257.3	9e-67	ecdysteroid 22-kinase [Danaus plexippus]
CL1184.Contig3	204	gi|357618311|gb|EHJ71347.1|	54.7	1e-06	ecdysteroid 22-kinase [Danaus plexippus]
CL1185.Contig1	1813	gi|338858968|gb|AEJ33048.1|	452.2	3e-125	adipose triglyceride lipase [Manduca sexta]
CL1185.Contig2	1708	gi|338858968|gb|AEJ33048.1|	471.1	6e-131	adipose triglyceride lipase [Manduca sexta]
CL1185.Contig3	1704	gi|338858968|gb|AEJ33048.1|	356.3	2e-96	adipose triglyceride lipase [Manduca sexta]
CL1185.Contig4	1599	gi|338858968|gb|AEJ33048.1|	375.2	4e-102	adipose triglyceride lipase [Manduca sexta]
CL1185.Contig5	1125	gi|357612342|gb|EHJ67935.1|	136	2e-30	adipose triglyceride lipase brummer [Danaus plexippus]
CL1187.Contig1	289	gi|339241765|ref|XP_003376808.1|	56.2	4e-07	retrovirus-related Pol polyprotein from transposon TNT 1-94 [Trichinella spiralis] >gi|316974460|gb|EFV57947.1| retrovirus-related Pol polyprotein from transposon TNT 1-94 [Trichinella spiralis]
CL1188.Contig1	969	gi|123493856|ref|XP_001326381.1|	65.9	2e-09	Phosphatidylinositol-specific phospholipase C, X domain containing protein [Trichomonas vaginalis G3] >gi|121909295|gb|EAY14158.1| Phosphatidylinositol-specific phospholipase C, X domain containing protein [Trichomonas vaginalis G3]
CL1191.Contig1	3738	gi|52782700|sp|O96363.1|BGBP_HYPCU	396	6e-108	RecName: Full=Beta-1,3-glucan-binding protein; Short=BGBP; AltName: Full=Beta-1,3-glucan recognition protein; Short=BetaGRP; AltName: Full=Gram negative bacteria-binding protein; Flags: Precursor >gi|4090882|gb|AAD09290.1| gram negative binding protein [Hyphantria cunea]
CL1191.Contig2	3714	gi|52782700|sp|O96363.1|BGBP_HYPCU	396	6e-108	RecName: Full=Beta-1,3-glucan-binding protein; Short=BGBP; AltName: Full=Beta-1,3-glucan recognition protein; Short=BetaGRP; AltName: Full=Gram negative bacteria-binding protein; Flags: Precursor >gi|4090882|gb|AAD09290.1| gram negative binding protein [Hyphantria cunea]
CL1191.Contig3	1202	gi|357629631|gb|EHJ78274.1|	295.4	3e-78	hypothetical protein KGM_09028 [Danaus plexippus]
CL1191.Contig4	1178	gi|357629631|gb|EHJ78274.1|	295.4	3e-78	hypothetical protein KGM_09028 [Danaus plexippus]
CL1192.Contig1	1237	gi|357609138|gb|EHJ66315.1|	611.3	2e-173	hypothetical protein KGM_18224 [Danaus plexippus]
CL1192.Contig2	1147	gi|357609138|gb|EHJ66315.1|	611.3	2e-173	hypothetical protein KGM_18224 [Danaus plexippus]
CL1195.Contig1	356	gi|169234690|ref|NP_001108466.1|	159.5	3e-38	glutathione S-transferase epsilon 3 [Bombyx mori] >gi|154000790|gb|ABS56976.1| glutathione S-transferase 10 [Bombyx mori]
CL1195.Contig2	400	gi|261499547|gb|ACX85225.1|	178.7	5e-44	glutathione S-transferase E2 [Helicoverpa assulta]
CL1199.Contig1	945	gi|91079006|ref|XP_974779.1|	191.8	3e-47	PREDICTED: similar to NFX1-type zinc finger-containing protein 1 [Tribolium castaneum] >gi|270003674|gb|EFA00122.1| hypothetical protein TcasGA2_TC002938 [Tribolium castaneum]
CL12.Contig1	790	gi|357608661|gb|EHJ66086.1|	154.8	3e-36	DNA-directed RNA polymerases I and III subunit RPAC2 isoform 2 [Danaus plexippus]
CL12.Contig2	597	gi|357608661|gb|EHJ66086.1|	126.3	7e-28	DNA-directed RNA polymerases I and III subunit RPAC2 isoform 2 [Danaus plexippus]
CL1200.Contig1	840	gi|357621350|gb|EHJ73211.1|	266.9	6e-70	putative myosin 15A [Danaus plexippus]
CL1200.Contig2	832	gi|357621350|gb|EHJ73211.1|	266.9	6e-70	putative myosin 15A [Danaus plexippus]
CL1201.Contig1	1847	gi|357626335|gb|EHJ76461.1|	455.7	3e-126	acyl-CoA-delta9-3a-desaturase [Danaus plexippus]
CL1204.Contig1	1883	gi|357613332|gb|EHJ68443.1|	446	2e-123	hypothetical protein KGM_22030 [Danaus plexippus]
CL1204.Contig2	1721	gi|357613332|gb|EHJ68443.1|	446	2e-123	hypothetical protein KGM_22030 [Danaus plexippus]
CL1204.Contig3	1153	gi|357613332|gb|EHJ68443.1|	228	5e-58	hypothetical protein KGM_22030 [Danaus plexippus]
CL1204.Contig4	991	gi|357613332|gb|EHJ68443.1|	228	4e-58	hypothetical protein KGM_22030 [Danaus plexippus]
CL1205.Contig1	3142	gi|322798493|gb|EFZ20161.1|	363.2	3e-98	hypothetical protein SINV_05668 [Solenopsis invicta]
CL1205.Contig2	3106	gi|322798493|gb|EFZ20161.1|	363.2	3e-98	hypothetical protein SINV_05668 [Solenopsis invicta]
CL1205.Contig3	3059	gi|322798493|gb|EFZ20161.1|	363.2	3e-98	hypothetical protein SINV_05668 [Solenopsis invicta]
CL1205.Contig4	3023	gi|322798493|gb|EFZ20161.1|	363.2	3e-98	hypothetical protein SINV_05668 [Solenopsis invicta]
CL1209.Contig1	488	gi|340718850|ref|XP_003397876.1|	181	1e-44	PREDICTED: putative glycerol kinase 5-like [Bombus terrestris]
CL1209.Contig2	423	gi|350419909|ref|XP_003492341.1|	149.8	2e-35	PREDICTED: putative glycerol kinase 5-like [Bombus impatiens]
CL121.Contig1	521	gi|112983834|ref|NP_001037293.1|	194.1	1e-48	RNA-binding protein lark [Bombyx mori] >gi|57236850|gb|AAW48898.1| lark-PA [Bombyx mori]
CL121.Contig2	458	gi|112983834|ref|NP_001037293.1|	144.8	9e-34	RNA-binding protein lark [Bombyx mori] >gi|57236850|gb|AAW48898.1| lark-PA [Bombyx mori]
CL1210.Contig1	1945	gi|357624163|gb|EHJ75042.1|	506.5	1e-141	hypothetical protein KGM_19150 [Danaus plexippus]
CL1210.Contig2	1760	gi|357624163|gb|EHJ75042.1|	506.5	1e-141	hypothetical protein KGM_19150 [Danaus plexippus]
CL1211.Contig1	962	gi|357608075|gb|EHJ65812.1|	245.4	2e-63	hypothetical protein KGM_13847 [Danaus plexippus]
CL1211.Contig2	947	gi|357608075|gb|EHJ65812.1|	245.4	2e-63	hypothetical protein KGM_13847 [Danaus plexippus]
CL1214.Contig1	1350	gi|357624190|gb|EHJ75061.1|	179.1	3e-43	hypothetical protein KGM_14547 [Danaus plexippus]
CL1214.Contig2	1304	gi|357624190|gb|EHJ75061.1|	179.1	3e-43	hypothetical protein KGM_14547 [Danaus plexippus]
CL1214.Contig3	1276	gi|357624190|gb|EHJ75061.1|	179.1	3e-43	hypothetical protein KGM_14547 [Danaus plexippus]
CL1216.Contig1	1570	gi|114052338|ref|NP_001040238.1|	384	9e-105	chromatin modifying protein 1b [Bombyx mori] >gi|87248473|gb|ABD36289.1| chromatin modifying protein 1b [Bombyx mori]
CL1216.Contig2	1327	gi|114052338|ref|NP_001040238.1|	384	7e-105	chromatin modifying protein 1b [Bombyx mori] >gi|87248473|gb|ABD36289.1| chromatin modifying protein 1b [Bombyx mori]
CL1218.Contig3	212	gi|294566525|gb|ADF18553.1|	65.1	9e-10	endonuclease-reverse transcriptase [Bombyx mori]
CL1219.Contig1	446	gi|357612433|gb|EHJ68001.1|	105.1	8e-22	antimicrobial protein 6Tox [Danaus plexippus]
CL1219.Contig2	818	gi|112983312|ref|NP_001037004.1|	113.6	9e-24	antimicrobial protein 6Tox precursor [Bombyx mori] >gi|85857142|dbj|BAE78585.1| immune inducible protein [Bombyx mori]
CL122.Contig1	376	gi|325117966|emb|CBZ53517.1|	54.7	1e-06	conserved hypothetical protein [Neospora caninum Liverpool]
CL1222.Contig1	1163	gi|357601605|gb|EHJ63092.1|	413.3	9e-114	putative Parcxpwfx02 [Danaus plexippus]
CL1222.Contig2	1151	gi|357601605|gb|EHJ63092.1|	413.3	9e-114	putative Parcxpwfx02 [Danaus plexippus]
CL1223.Contig2	450	gi|357604031|gb|EHJ64016.1|	72.8	4e-12	held out wings [Danaus plexippus]
CL1226.Contig1	415	gi|357617904|gb|EHJ71059.1|	234.6	8e-61	hypothetical protein KGM_13480 [Danaus plexippus]
CL1226.Contig2	216	gi|357617904|gb|EHJ71059.1|	100.5	2e-20	hypothetical protein KGM_13480 [Danaus plexippus]
CL1227.Contig1	667	gi|156552539|ref|XP_001599216.1|	186.8	5e-46	PREDICTED: glycine cleavage system H protein, mitochondrial [Nasonia vitripennis]
CL1227.Contig2	605	gi|156552539|ref|XP_001599216.1|	186.8	4e-46	PREDICTED: glycine cleavage system H protein, mitochondrial [Nasonia vitripennis]
CL1228.Contig1	1855	gi|357613234|gb|EHJ68391.1|	304.3	1e-80	ryanodine receptor-like protein [Danaus plexippus]
CL1228.Contig2	895	gi|357613234|gb|EHJ68391.1|	304.3	4e-81	ryanodine receptor-like protein [Danaus plexippus]
CL123.Contig1	264	gi|153791160|ref|NP_001093282.1|	99	5e-20	mariner transposase [Bombyx mori] >gi|95103114|gb|ABF51498.1| mariner transposase [Bombyx mori]
CL123.Contig2	641	gi|153791160|ref|NP_001093282.1|	60.8	4e-08	mariner transposase [Bombyx mori] >gi|95103114|gb|ABF51498.1| mariner transposase [Bombyx mori]
CL123.Contig3	538	gi|153791160|ref|NP_001093282.1|	60.8	2e-08	mariner transposase [Bombyx mori] >gi|95103114|gb|ABF51498.1| mariner transposase [Bombyx mori]
CL1232.Contig1	1526	gi|158298774|ref|XP_318937.4|	237.3	1e-60	AGAP009827-PA [Anopheles gambiae str. PEST] >gi|157014047|gb|EAA43539.4| AGAP009827-PA [Anopheles gambiae str. PEST]
CL1232.Contig2	1467	gi|158298774|ref|XP_318937.4|	188.7	5e-46	AGAP009827-PA [Anopheles gambiae str. PEST] >gi|157014047|gb|EAA43539.4| AGAP009827-PA [Anopheles gambiae str. PEST]
CL1234.Contig1	2113	gi|357612776|gb|EHJ68165.1|	66.2	6e-09	cubilin [Danaus plexippus]
CL1234.Contig2	2387	gi|357612776|gb|EHJ68165.1|	65.5	1e-08	cubilin [Danaus plexippus]
CL1235.Contig1	824	gi|357615786|gb|EHJ69829.1|	388.7	1e-106	putative SET domain containing 3 [Danaus plexippus]
CL1235.Contig2	584	gi|357615786|gb|EHJ69829.1|	305.1	1e-81	putative SET domain containing 3 [Danaus plexippus]
CL1236.Contig1	1477	gi|333830741|gb|AAY25024.3|	897.5	0	amyloid precursor protein [Manduca sexta]
CL1236.Contig2	1426	gi|333830741|gb|AAY25024.3|	908.3	0	amyloid precursor protein [Manduca sexta]
CL1239.Contig1	848	gi|344313257|gb|AEN04488.1|	423.3	5e-117	ribosomal protein S5 [Plutella xylostella]
CL1239.Contig2	497	gi|350417230|ref|XP_003491320.1|	318.2	7e-86	PREDICTED: 40S ribosomal protein S5a-like [Bombus impatiens]
CL124.Contig1	1836	gi|357623786|gb|EHJ74810.1|	204.5	1e-50	hypothetical protein KGM_09254 [Danaus plexippus]
CL1240.Contig1	774	gi|357606761|gb|EHJ65202.1|	389.8	6e-107	hypothetical protein KGM_07331 [Danaus plexippus]
CL1240.Contig2	597	gi|357606761|gb|EHJ65202.1|	310.5	2e-83	hypothetical protein KGM_07331 [Danaus plexippus]
CL1241.Contig1	1190	gi|357621057|gb|EHJ73026.1|	227.6	7e-58	hypothetical protein KGM_12610 [Danaus plexippus]
CL1241.Contig2	807	gi|357621057|gb|EHJ73026.1|	117.5	6e-25	hypothetical protein KGM_12610 [Danaus plexippus]
CL1243.Contig1	1973	gi|357621163|gb|EHJ73094.1|	743.4	0	serine/threonine protein kinase [Danaus plexippus]
CL1243.Contig2	1867	gi|357621163|gb|EHJ73094.1|	704.1	0	serine/threonine protein kinase [Danaus plexippus]
CL1244.Contig1	5366	gi|256773186|ref|NP_001157948.1|	1957.6	0	sarco/endoplasmic reticulum calcium ATPase [Bombyx mori] >gi|255661412|gb|ACU25861.1| sarco/endoplasmic reticulum calcium ATPase [Bombyx mori]
CL1244.Contig2	5335	gi|256773186|ref|NP_001157948.1|	1957.6	0	sarco/endoplasmic reticulum calcium ATPase [Bombyx mori] >gi|255661412|gb|ACU25861.1| sarco/endoplasmic reticulum calcium ATPase [Bombyx mori]
CL1244.Contig3	4073	gi|4191598|gb|AAD09820.1|	1914.8	0	sarco(endo)plasmic reticulum-type calcium ATPase [Heliothis virescens]
CL1244.Contig4	4042	gi|4191598|gb|AAD09820.1|	1914.8	0	sarco(endo)plasmic reticulum-type calcium ATPase [Heliothis virescens]
CL1247.Contig1	218	gi|270016838|gb|EFA13284.1|	60.8	1e-08	hypothetical protein TcasGA2_TC010304 [Tribolium castaneum]
CL1248.Contig1	480	gi|357625784|gb|EHJ76104.1|	132.5	5e-30	hypothetical protein KGM_12799 [Danaus plexippus]
CL1248.Contig2	395	gi|357625784|gb|EHJ76104.1|	61.6	1e-08	hypothetical protein KGM_12799 [Danaus plexippus]
CL1250.Contig1	455	gi|357623594|gb|EHJ74682.1|	226.5	2e-58	hypothetical protein KGM_08900 [Danaus plexippus]
CL1250.Contig2	242	gi|357623594|gb|EHJ74682.1|	112.8	3e-24	hypothetical protein KGM_08900 [Danaus plexippus]
CL1251.Contig1	931	gi|357618129|gb|EHJ71223.1|	271.2	4e-71	hypothetical protein KGM_08618 [Danaus plexippus]
CL1251.Contig2	855	gi|357618129|gb|EHJ71223.1|	271.2	3e-71	hypothetical protein KGM_08618 [Danaus plexippus]
CL1253.Contig1	675	gi|283765096|gb|ADB28039.1|	183.7	4e-45	transposase [Agrilus planipennis]
CL1256.Contig1	1109	gi|357617975|gb|EHJ71091.1|	610.9	2e-173	hypothetical protein KGM_14676 [Danaus plexippus]
CL1256.Contig2	914	gi|357617975|gb|EHJ71091.1|	495.4	1e-138	hypothetical protein KGM_14676 [Danaus plexippus]
CL1257.Contig1	455	gi|56462340|gb|AAV91453.1|	107.8	1e-22	protease inhibitor 6 [Lonomia obliqua]
CL1260.Contig1	2778	gi|357630813|gb|EHJ78690.1|	642.5	0	hypothetical protein KGM_00092 [Danaus plexippus]
CL1261.Contig1	915	gi|221125535|ref|XP_002155195.1|	56.6	1e-06	PREDICTED: similar to predicted protein [Hydra magnipapillata]
CL1261.Contig2	860	gi|221125535|ref|XP_002155195.1|	72.4	2e-11	PREDICTED: similar to predicted protein [Hydra magnipapillata]
CL1264.Contig1	568	gi|270016977|gb|EFA13423.1|	145.6	1e-33	hypothetical protein TcasGA2_TC015884 [Tribolium castaneum] >gi|270016986|gb|EFA13432.1| hypothetical protein TcasGA2_TC001984 [Tribolium castaneum] >gi|270017028|gb|EFA13474.1| hypothetical protein TcasGA2_TC006926 [Tribolium castaneum] >gi|270017033|gb|EFA13479.1| hypothetical protein TcasGA2_TC011574 [Tribolium castaneum] >gi|270017233|gb|EFA13679.1| hypothetical protein TcasGA2_TC004210 [Trib…
CL1267.Contig1	1032	gi|357621016|gb|EHJ73002.1|	245	3e-63	hypothetical protein KGM_11138 [Danaus plexippus]
CL1267.Contig2	851	gi|357621016|gb|EHJ73002.1|	218	3e-55	hypothetical protein KGM_11138 [Danaus plexippus]
CL1269.Contig1	1514	gi|357613936|gb|EHJ68796.1|	636.3	1e-180	hypothetical protein KGM_04834 [Danaus plexippus]
CL1270.Contig1	2359	gi|357609954|gb|EHJ66758.1|	744.6	0	sorting nexin [Danaus plexippus]
CL1270.Contig2	2125	gi|357609954|gb|EHJ66758.1|	744.6	0	sorting nexin [Danaus plexippus]
CL1271.Contig1	279	gi|357607323|gb|EHJ65450.1|	92.8	4e-18	putative endonuclease and reverse transcriptase-like protein [Danaus plexippus]
CL1272.Contig1	2451	gi|114053233|ref|NP_001040290.1|	785	0	aldehyde dehydrogenase isoform 2 [Bombyx mori] >gi|87248651|gb|ABD36378.1| aldehyde dehydrogenase [Bombyx mori]
CL1272.Contig2	2394	gi|290560653|ref|NP_001166835.1|	789.6	0	aldehyde dehydrogenase isoform 1 [Bombyx mori] >gi|87248649|gb|ABD36377.1| aldehyde dehydrogenase [Bombyx mori]
CL1273.Contig1	2500	gi|114052577|ref|NP_001040259.1|	334.7	1e-89	Mo-molybdopterin cofactor sulfurase [Bombyx mori] >gi|87248539|gb|ABD36322.1| Mo-molybdopterin cofactor sulfurase [Bombyx mori]
CL1273.Contig3	2838	gi|114052577|ref|NP_001040259.1|	334.7	1e-89	Mo-molybdopterin cofactor sulfurase [Bombyx mori] >gi|87248539|gb|ABD36322.1| Mo-molybdopterin cofactor sulfurase [Bombyx mori]
CL1274.Contig1	606	gi|56462316|gb|AAV91441.1|	56.2	9e-07	hypothetical protein 28 [Lonomia obliqua]
CL1275.Contig1	2490	gi|357622094|gb|EHJ73695.1|	989.6	0	amidophosphoribosyltransferase [Danaus plexippus]
CL1275.Contig2	2441	gi|357622094|gb|EHJ73695.1|	989.6	0	amidophosphoribosyltransferase [Danaus plexippus]
CL1275.Contig3	2430	gi|357622094|gb|EHJ73695.1|	989.6	0	amidophosphoribosyltransferase [Danaus plexippus]
CL1275.Contig4	2381	gi|357622094|gb|EHJ73695.1|	989.6	0	amidophosphoribosyltransferase [Danaus plexippus]
CL1278.Contig1	1464	gi|226524995|gb|ACO70861.1|	299.7	2e-79	serine protease [Choristoneura fumiferana]
CL1278.Contig2	1278	gi|226524995|gb|ACO70861.1|	255.4	3e-66	serine protease [Choristoneura fumiferana]
CL128.Contig1	898	gi|27260896|gb|AAN86048.1|	528.9	1e-148	ribosomal protein S2 [Spodoptera frugiperda]
CL1284.Contig1	689	gi|195022582|ref|XP_001985602.1|	151	3e-35	GH14422 [Drosophila grimshawi] >gi|193899084|gb|EDV97950.1| GH14422 [Drosophila grimshawi]
CL1289.Contig1	3105	gi|6649944|gb|AAF21642.1|AF032873_1	1340.5	0	inebriated protein [Manduca sexta]
CL1289.Contig2	2619	gi|6649944|gb|AAF21642.1|AF032873_1	1119.8	0	inebriated protein [Manduca sexta]
CL129.Contig1	1517	gi|357621185|gb|EHJ73106.1|	451.4	4e-125	scaffold attachment factor b [Danaus plexippus]
CL129.Contig2	927	gi|357621185|gb|EHJ73106.1|	205.3	2e-51	scaffold attachment factor b [Danaus plexippus]
CL1294.Contig1	561	gi|357617303|gb|EHJ70709.1|	64.7	2e-09	hypothetical protein KGM_14886 [Danaus plexippus]
CL1294.Contig2	218	gi|357617303|gb|EHJ70709.1|	64.7	1e-09	hypothetical protein KGM_14886 [Danaus plexippus]
CL1296.Contig1	1690	gi|357614628|gb|EHJ69181.1|	684.9	0	p260 [Danaus plexippus]
CL1296.Contig2	306	gi|357614628|gb|EHJ69181.1|	110.9	1e-23	p260 [Danaus plexippus]
CL1296.Contig3	347	gi|357614628|gb|EHJ69181.1|	164.9	8e-40	p260 [Danaus plexippus]
CL1297.Contig1	2391	gi|357619820|gb|EHJ72248.1|	882.9	0	putative inorganic phosphate cotransporter [Danaus plexippus]
CL1297.Contig2	2380	gi|357619820|gb|EHJ72248.1|	904.8	0	putative inorganic phosphate cotransporter [Danaus plexippus]
CL1298.Contig1	351	gi|357622291|gb|EHJ73831.1|	103.2	3e-21	putative ecdysone oxidase [Danaus plexippus]
CL1298.Contig2	201	gi|357625795|gb|EHJ76115.1|	81.6	9e-15	hypothetical protein KGM_12805 [Danaus plexippus]
CL1304.Contig1	450	gi|37983093|gb|AAR06266.1|	69.7	3e-11	peritrophic membrane chitin binding protein 2 [Trichoplusia ni]
CL1306.Contig1	1648	gi|357609644|gb|EHJ66555.1|	186.8	2e-45	hypothetical protein KGM_20679 [Danaus plexippus]
CL1306.Contig2	311	gi|357609644|gb|EHJ66555.1|	115.5	6e-25	hypothetical protein KGM_20679 [Danaus plexippus]
CL1307.Contig1	867	gi|357630371|gb|EHJ78534.1|	136.3	1e-30	hypothetical protein KGM_05892 [Danaus plexippus]
CL1307.Contig2	786	gi|357630371|gb|EHJ78534.1|	139.8	1e-31	hypothetical protein KGM_05892 [Danaus plexippus]
CL1308.Contig1	409	gi|357631796|gb|EHJ79265.1|	60.1	3e-08	hypothetical protein KGM_15401 [Danaus plexippus]
CL1308.Contig2	348	gi|357631796|gb|EHJ79265.1|	77.4	1e-13	hypothetical protein KGM_15401 [Danaus plexippus]
CL1309.Contig1	2007	gi|357624276|gb|EHJ75118.1|	359	4e-97	calcium-binding protein p22 [Danaus plexippus]
CL1309.Contig2	1821	gi|357624276|gb|EHJ75118.1|	359	3e-97	calcium-binding protein p22 [Danaus plexippus]
CL131.Contig1	2202	gi|357614722|gb|EHJ69235.1|	215.7	6e-54	embryonic polarity protein dorsal [Danaus plexippus]
CL131.Contig2	1207	gi|357614722|gb|EHJ69235.1|	215.7	3e-54	embryonic polarity protein dorsal [Danaus plexippus]
CL1314.Contig1	2933	gi|114053001|ref|NP_001040334.1|	1186.8	0	ATP-binding cassette sub-family F member 2 [Bombyx mori] >gi|95102546|gb|ABF51209.1| ATP-binding cassette sub-family F member 2 [Bombyx mori]
CL1314.Contig2	2884	gi|114053001|ref|NP_001040334.1|	1186.8	0	ATP-binding cassette sub-family F member 2 [Bombyx mori] >gi|95102546|gb|ABF51209.1| ATP-binding cassette sub-family F member 2 [Bombyx mori]
CL1315.Contig1	579	gi|357607155|gb|EHJ65371.1|	84.3	2e-15	hypothetical protein KGM_01561 [Danaus plexippus]
CL1315.Contig2	517	gi|357607155|gb|EHJ65371.1|	84.3	2e-15	hypothetical protein KGM_01561 [Danaus plexippus]
CL1319.Contig1	1727	gi|148298770|ref|NP_001091821.1|	181.4	1e-43	ATPase inhibitor-like protein [Bombyx mori] >gi|116272501|gb|ABJ97186.1| ATPase inhibitor-like protein [Bombyx mori]
CL1319.Contig2	1555	gi|148298770|ref|NP_001091821.1|	181.4	9e-44	ATPase inhibitor-like protein [Bombyx mori] >gi|116272501|gb|ABJ97186.1| ATPase inhibitor-like protein [Bombyx mori]
CL132.Contig1	6009	gi|340384014|ref|XP_003390510.1|	395.2	1e-107	PREDICTED: hypothetical protein LOC100638826 [Amphimedon queenslandica]
CL1320.Contig1	1419	gi|357626182|gb|EHJ76362.1|	131.3	9e-29	hypothetical protein KGM_19114 [Danaus plexippus]
CL1320.Contig2	1216	gi|357626182|gb|EHJ76362.1|	131.3	7e-29	hypothetical protein KGM_19114 [Danaus plexippus]
CL1322.Contig1	1549	gi|357616003|gb|EHJ69947.1|	684.9	0	matrix metalloproteinase 2 [Danaus plexippus]
CL1322.Contig2	1392	gi|357616003|gb|EHJ69947.1|	606.7	7e-172	matrix metalloproteinase 2 [Danaus plexippus]
CL1328.Contig1	923	gi|357620417|gb|EHJ72617.1|	100.1	1e-19	hypothetical protein KGM_17667 [Danaus plexippus]
CL1328.Contig2	667	gi|357620417|gb|EHJ72617.1|	100.1	7e-20	hypothetical protein KGM_17667 [Danaus plexippus]
CL1329.Contig1	1855	gi|357627740|gb|EHJ77331.1|	130.2	3e-28	hypothetical protein KGM_05054 [Danaus plexippus]
CL133.Contig1	429	gi|70907188|gb|AAZ15235.1|	25.8	2e-09	reverse transcriptase [Aedes aegypti]
CL133.Contig2	416	gi|70907188|gb|AAZ15235.1|	93.6	2e-18	reverse transcriptase [Aedes aegypti]
CL1330.Contig1	517	gi|270016838|gb|EFA13284.1|	94	2e-18	hypothetical protein TcasGA2_TC010304 [Tribolium castaneum]
CL1331.Contig1	1859	gi|357621366|gb|EHJ73224.1|	69.7	4e-10	hypothetical protein KGM_16800 [Danaus plexippus]
CL1332.Contig1	3987	gi|189242082|ref|XP_001809963.1|	958	0	PREDICTED: similar to BEL12_AG transposon polyprotein [Tribolium castaneum] >gi|270017009|gb|EFA13455.1| hypothetical protein TcasGA2_TC010686 [Tribolium castaneum]
CL1332.Contig2	3880	gi|189242082|ref|XP_001809963.1|	258.8	0	PREDICTED: similar to BEL12_AG transposon polyprotein [Tribolium castaneum] >gi|270017009|gb|EFA13455.1| hypothetical protein TcasGA2_TC010686 [Tribolium castaneum]
CL1336.Contig1	997	gi|357629140|gb|EHJ78107.1|	484.2	3e-135	hypothetical protein KGM_01823 [Danaus plexippus]
CL1336.Contig2	706	gi|357629140|gb|EHJ78107.1|	292	1e-77	hypothetical protein KGM_01823 [Danaus plexippus]
CL1338.Contig1	258	gi|221121422|ref|XP_002167687.1|	52.4	6e-06	PREDICTED: hypothetical protein [Hydra magnipapillata]
CL1339.Contig1	383	gi|270016838|gb|EFA13284.1|	74.7	1e-12	hypothetical protein TcasGA2_TC010304 [Tribolium castaneum]
CL1339.Contig2	485	gi|270016838|gb|EFA13284.1|	85.1	1e-15	hypothetical protein TcasGA2_TC010304 [Tribolium castaneum]
CL1340.Contig1	3226	gi|357616292|gb|EHJ70114.1|	1044.3	0	putative hypoxia-inducible factor 1 alpha [Danaus plexippus]
CL1340.Contig2	2157	gi|357616292|gb|EHJ70114.1|	558.5	4e-157	putative hypoxia-inducible factor 1 alpha [Danaus plexippus]
CL1340.Contig3	1178	gi|357616292|gb|EHJ70114.1|	166.8	1e-39	putative hypoxia-inducible factor 1 alpha [Danaus plexippus]
CL1342.Contig2	849	gi|309951472|gb|ADO95151.1|	253.8	6e-66	ribosomal protein L32 [Antheraea yamamai]
CL1344.Contig1	2808	gi|29465750|gb|AAM14415.1|	704.5	0	putative odorant-degrading enzyme [Antheraea polyphemus]
CL1344.Contig2	1876	gi|29465750|gb|AAM14415.1|	630.6	7e-179	putative odorant-degrading enzyme [Antheraea polyphemus]
CL1347.Contig1	872	gi|357628257|gb|EHJ77647.1|	99	1e-75	hypothetical protein KGM_04653 [Danaus plexippus]
CL1347.Contig2	775	gi|357628257|gb|EHJ77647.1|	300.4	4e-80	hypothetical protein KGM_04653 [Danaus plexippus]
CL1348.Contig1	956	gi|357631629|gb|EHJ79098.1|	444.1	3e-123	hypothetical protein KGM_15484 [Danaus plexippus]
CL1348.Contig2	929	gi|357631629|gb|EHJ79098.1|	444.1	3e-123	hypothetical protein KGM_15484 [Danaus plexippus]
CL1351.Contig1	885	gi|357623877|gb|EHJ74859.1|	256.9	7e-67	hypothetical protein KGM_14974 [Danaus plexippus]
CL1351.Contig2	862	gi|357623877|gb|EHJ74859.1|	256.9	7e-67	hypothetical protein KGM_14974 [Danaus plexippus]
CL1352.Contig1	601	gi|328705642|ref|XP_003242865.1|	191.4	1e-47	PREDICTED: hypothetical protein LOC100572069 [Acyrthosiphon pisum]
CL1354.Contig1	2112	gi|357606021|gb|EHJ64877.1|	955.7	0	hypothetical protein KGM_01423 [Danaus plexippus]
CL1354.Contig2	2010	gi|357606021|gb|EHJ64877.1|	955.7	0	hypothetical protein KGM_01423 [Danaus plexippus]
CL1354.Contig3	1994	gi|357606021|gb|EHJ64877.1|	955.7	0	hypothetical protein KGM_01423 [Danaus plexippus]
CL1354.Contig4	1824	gi|357606021|gb|EHJ64877.1|	1001.9	0	hypothetical protein KGM_01423 [Danaus plexippus]
CL1358.Contig1	1249	gi|357628090|gb|EHJ77537.1|	428.3	3e-118	hypothetical protein KGM_02018 [Danaus plexippus]
CL1358.Contig2	1234	gi|357628090|gb|EHJ77537.1|	434.5	4e-120	hypothetical protein KGM_02018 [Danaus plexippus]
CL1358.Contig3	949	gi|357628090|gb|EHJ77537.1|	355.5	1e-96	hypothetical protein KGM_02018 [Danaus plexippus]
CL1358.Contig4	934	gi|357628090|gb|EHJ77537.1|	361.7	2e-98	hypothetical protein KGM_02018 [Danaus plexippus]
CL1363.Contig1	527	gi|357631712|gb|EHJ79181.1|	221.5	1e-56	hypothetical protein KGM_15443 [Danaus plexippus]
CL1363.Contig2	232	gi|357631712|gb|EHJ79181.1|	92	7e-18	hypothetical protein KGM_15443 [Danaus plexippus]
CL1364.Contig1	1446	gi|357610603|gb|EHJ67054.1|	902.9	0	dynein heavy chain [Danaus plexippus]
CL1364.Contig2	349	gi|357610603|gb|EHJ67054.1|	156.4	3e-37	dynein heavy chain [Danaus plexippus]
CL1365.Contig1	1300	gi|357610726|gb|EHJ67117.1|	677.9	0	hypothetical protein KGM_22527 [Danaus plexippus]
CL1365.Contig2	213	gi|91092412|ref|XP_967539.1|	79.3	4e-14	PREDICTED: similar to t-diRNAhydrouridine synthase [Tribolium castaneum] >gi|270004747|gb|EFA01195.1| hypothetical protein TcasGA2_TC010522 [Tribolium castaneum]
CL1366.Contig1	3458	gi|357614744|gb|EHJ69245.1|	1829.7	0	hypothetical protein KGM_08001 [Danaus plexippus]
CL1366.Contig2	949	gi|357614744|gb|EHJ69245.1|	25	1e-97	hypothetical protein KGM_08001 [Danaus plexippus]
CL1366.Contig3	529	gi|357614744|gb|EHJ69245.1|	216.9	2e-55	hypothetical protein KGM_08001 [Danaus plexippus]
CL1368.Contig1	1277	gi|93115166|gb|ABE98256.1|	222.2	3e-56	juvenile hormone acid methyltransferase [Samia cynthia ricini]
CL1369.Contig1	1296	gi|357616340|gb|EHJ70137.1|	587	5e-166	hypothetical protein KGM_06176 [Danaus plexippus]
CL1369.Contig2	665	gi|357616340|gb|EHJ70137.1|	269.2	8e-71	hypothetical protein KGM_06176 [Danaus plexippus]
CL1370.Contig1	1613	gi|357622382|gb|EHJ73884.1|	127.9	1e-27	hypothetical protein KGM_13485 [Danaus plexippus]
CL1370.Contig2	1574	gi|357622382|gb|EHJ73884.1|	378.6	4e-103	hypothetical protein KGM_13485 [Danaus plexippus]
CL1370.Contig3	739	gi|357622382|gb|EHJ73884.1|	127.9	3e-28	hypothetical protein KGM_13485 [Danaus plexippus]
CL1370.Contig4	700	gi|357622382|gb|EHJ73884.1|	284.6	2e-75	hypothetical protein KGM_13485 [Danaus plexippus]
CL1375.Contig1	673	gi|357607644|gb|EHJ65621.1|	75.5	1e-12	hypothetical protein KGM_10110 [Danaus plexippus]
CL1375.Contig2	304	gi|357607644|gb|EHJ65621.1|	102.4	5e-21	hypothetical protein KGM_10110 [Danaus plexippus]
CL1383.Contig1	580	gi|357608294|gb|EHJ65917.1|	134	3e-30	putative PRP39 pre-mRNA processing factor 39-like protein [Danaus plexippus]
CL1383.Contig2	574	gi|357608294|gb|EHJ65917.1|	108.2	1e-22	putative PRP39 pre-mRNA processing factor 39-like protein [Danaus plexippus]
CL1384.Contig1	2058	gi|357614164|gb|EHJ68946.1|	497.7	8e-139	putative glucosamine-6-phosphate isomerase [Danaus plexippus]
CL1384.Contig2	1031	gi|326430901|gb|EGD76471.1|	54.3	9e-06	hypothetical protein PTSG_07587 [Salpingoeca sp. ATCC 50818]
CL1386.Contig1	2598	gi|357613730|gb|EHJ68689.1|	759.2	0	putative spingomyelin synthetase [Danaus plexippus]
CL1386.Contig2	1075	gi|357613729|gb|EHJ68688.1|	220.3	1e-55	hypothetical protein KGM_13289 [Danaus plexippus]
CL1387.Contig2	2882	gi|171740921|gb|ACB54955.1|	250.4	3e-64	insect intestinal mucin 4 [Helicoverpa armigera]
CL1390.Contig1	2066	gi|357627916|gb|EHJ77437.1|	57.8	2e-06	hypothetical protein KGM_14760 [Danaus plexippus]
CL1390.Contig2	1359	gi|357627916|gb|EHJ77437.1|	59.7	3e-07	hypothetical protein KGM_14760 [Danaus plexippus]
CL1393.Contig1	1112	gi|357610696|gb|EHJ67098.1|	71.2	8e-11	hypothetical protein KGM_11060 [Danaus plexippus]
CL1393.Contig2	866	gi|218505757|ref|NP_001136224.1|	211.8	2e-53	fau protein [Bombyx mori]
CL1394.Contig1	1556	gi|363896100|gb|AEW43134.1|	272.7	3e-71	UDP-glycosyltransferase UGT41D1 [Helicoverpa armigera]
CL1394.Contig2	1165	gi|357610372|gb|EHJ66948.1|	95.1	5e-18	UDP-glucosyltransferase [Danaus plexippus]
CL1395.Contig1	532	gi|357611920|gb|EHJ67719.1|	114.8	1e-24	putative zinc finger protein 228 [Danaus plexippus]
CL1399.Contig1	464	gi|357628430|gb|EHJ77770.1|	243.4	1e-63	hypothetical protein KGM_18357 [Danaus plexippus]
CL1399.Contig2	213	gi|357628430|gb|EHJ77770.1|	95.5	6e-19	hypothetical protein KGM_18357 [Danaus plexippus]
CL1400.Contig1	1286	gi|157134729|ref|XP_001656413.1|	58.2	9e-07	tight junction protein [Aedes aegypti] >gi|108884290|gb|EAT48515.1| tight junction protein [Aedes aegypti]
CL1400.Contig2	727	gi|157134729|ref|XP_001656413.1|	58.2	3e-07	tight junction protein [Aedes aegypti] >gi|108884290|gb|EAT48515.1| tight junction protein [Aedes aegypti]
CL1400.Contig3	722	gi|157134729|ref|XP_001656413.1|	58.2	3e-07	tight junction protein [Aedes aegypti] >gi|108884290|gb|EAT48515.1| tight junction protein [Aedes aegypti]
CL1400.Contig4	560	gi|157134729|ref|XP_001656413.1|	111.7	1e-23	tight junction protein [Aedes aegypti] >gi|108884290|gb|EAT48515.1| tight junction protein [Aedes aegypti]
CL1400.Contig5	555	gi|157134729|ref|XP_001656413.1|	95.1	1e-18	tight junction protein [Aedes aegypti] >gi|108884290|gb|EAT48515.1| tight junction protein [Aedes aegypti]
CL1404.Contig1	1844	gi|270015748|gb|EFA12196.1|	285.4	5e-75	hypothetical protein TcasGA2_TC004349 [Tribolium castaneum]
CL1404.Contig2	1078	gi|190702373|gb|ACE75266.1|	239.2	2e-61	conserved hypothetical protein [Glyptapanteles flavicoxis]
CL1406.Contig1	2160	gi|357624166|gb|EHJ75045.1|	720.7	0	putative deoxyribonuclease ii [Danaus plexippus]
CL1408.Contig1	1181	gi|357612138|gb|EHJ67829.1|	100.1	1e-19	hypothetical protein KGM_02561 [Danaus plexippus]
CL1408.Contig2	826	gi|357612138|gb|EHJ67829.1|	100.5	8e-20	hypothetical protein KGM_02561 [Danaus plexippus]
CL1409.Contig1	1121	gi|298204323|gb|ADI61810.1|	73.2	2e-11	endonuclease-reverse transcriptase [Bombyx mori]
CL1409.Contig2	799	gi|298204323|gb|ADI61810.1|	73.2	1e-11	endonuclease-reverse transcriptase [Bombyx mori]
CL1409.Contig4	651	gi|298204323|gb|ADI61810.1|	73.2	8e-12	endonuclease-reverse transcriptase [Bombyx mori]
CL141.Contig1	709	gi|270016306|gb|EFA12752.1|	21.9	2e-23	hypothetical protein TcasGA2_TC010279 [Tribolium castaneum]
CL141.Contig2	600	gi|270016306|gb|EFA12752.1|	21.9	4e-18	hypothetical protein TcasGA2_TC010279 [Tribolium castaneum]
CL1410.Contig1	844	gi|328790499|ref|XP_393589.3|	254.6	3e-66	PREDICTED: trafficking kinesin-binding protein milt [Apis mellifera]
CL1410.Contig2	589	gi|189241449|ref|XP_973088.2|	247.3	2e-64	PREDICTED: similar to GA12518-PA [Tribolium castaneum]
CL1410.Contig3	388	gi|357608454|gb|EHJ66021.1|	167.9	1e-40	hypothetical protein KGM_17512 [Danaus plexippus]
CL1412.Contig1	922	gi|357622738|gb|EHJ74145.1|	338.6	2e-91	putative helix-loop-helix protein hen [Danaus plexippus]
CL1412.Contig2	914	gi|357622738|gb|EHJ74145.1|	338.6	2e-91	putative helix-loop-helix protein hen [Danaus plexippus]
CL1412.Contig3	726	gi|357622738|gb|EHJ74145.1|	282.3	1e-74	putative helix-loop-helix protein hen [Danaus plexippus]
CL1415.Contig1	1064	gi|112983110|ref|NP_001036939.1|	398.7	2e-109	replication protein A2 [Bombyx mori] >gi|55700850|dbj|BAD69790.1| Replication protein A middle subunit [Bombyx mori]
CL1415.Contig2	887	gi|112983110|ref|NP_001036939.1|	367.9	3e-100	replication protein A2 [Bombyx mori] >gi|55700850|dbj|BAD69790.1| Replication protein A middle subunit [Bombyx mori]
CL1416.Contig1	528	gi|357627347|gb|EHJ77076.1|	305.8	4e-82	hypothetical protein KGM_14526 [Danaus plexippus]
CL1418.Contig1	1676	gi|307180364|gb|EFN68390.1|	681.8	0	C-terminal-binding protein [Camponotus floridanus]
CL1418.Contig2	1614	gi|307180364|gb|EFN68390.1|	681.8	0	C-terminal-binding protein [Camponotus floridanus]
CL1419.Contig1	1225	gi|357614850|gb|EHJ69323.1|	266.9	1e-69	hypothetical protein KGM_10897 [Danaus plexippus]
CL1419.Contig2	228	gi|319894768|gb|ADV76539.1|	92.8	4e-18	ATP-binding cassette sub-family B member 3 [Trichoplusia ni]
CL1420.Contig1	578	gi|293356315|ref|XP_001063606.2|	53.1	7e-06	PREDICTED: hypothetical protein [Rattus norvegicus]
CL1421.Contig1	610	gi|357605004|gb|EHJ64418.1|	134.8	2e-30	putative uroporphyrinogen-III synthase-like protein [Danaus plexippus]
CL1421.Contig2	453	gi|357605004|gb|EHJ64418.1|	134.8	9e-31	putative uroporphyrinogen-III synthase-like protein [Danaus plexippus]
CL1423.Contig1	214	gi|148298833|ref|NP_001091765.1|	94.4	1e-18	NADP-dependent oxidoreductase [Bombyx mori] >gi|95102972|gb|ABF51427.1| NADP-dependent oxidoreductase [Bombyx mori]
CL1423.Contig2	1065	gi|357604940|gb|EHJ64389.1|	498.4	2e-139	NADP-dependent oxidoreductase [Danaus plexippus]
CL1424.Contig1	1424	gi|156118310|gb|ABU49716.1|	668.3	0	shaggy [Danaus plexippus]
CL1424.Contig2	1364	gi|156118310|gb|ABU49716.1|	680.2	0	shaggy [Danaus plexippus]
CL1426.Contig1	532	gi|2290213|gb|AAB65093.1|	118.2	1e-25	Lian-Aa1 retrotransposon protein [Aedes aegypti]
CL1426.Contig2	759	gi|1335691|emb|CAA41925.1|	149.1	1e-34	unnamed protein product [Drosophila miranda]
CL1426.Contig3	939	gi|2290213|gb|AAB65093.1|	144.1	7e-33	Lian-Aa1 retrotransposon protein [Aedes aegypti]
CL1426.Contig4	312	gi|194770108|ref|XP_001967139.1|	87.4	1e-16	GF19329 [Drosophila ananassae] >gi|190619259|gb|EDV34783.1| GF19329 [Drosophila ananassae]
CL1426.Contig5	381	gi|2708267|gb|AAB92394.1|	59.7	3e-08	putative reverse transcriptase [Drosophila subobscura]
CL1426.Contig6	269	gi|2290213|gb|AAB65093.1|	88.6	7e-17	Lian-Aa1 retrotransposon protein [Aedes aegypti]
CL1427.Contig1	640	gi|270016838|gb|EFA13284.1|	41.6	8e-14	hypothetical protein TcasGA2_TC010304 [Tribolium castaneum]
CL1427.Contig2	506	gi|270016838|gb|EFA13284.1|	41.6	3e-17	hypothetical protein TcasGA2_TC010304 [Tribolium castaneum]
CL1428.Contig1	925	gi|357614830|gb|EHJ69304.1|	62.8	2e-08	hypothetical protein KGM_08198 [Danaus plexippus]
CL1429.Contig1	669	gi|270016838|gb|EFA13284.1|	94	5e-18	hypothetical protein TcasGA2_TC010304 [Tribolium castaneum]
CL1429.Contig2	642	gi|270016838|gb|EFA13284.1|	89	1e-16	hypothetical protein TcasGA2_TC010304 [Tribolium castaneum]
CL143.Contig1	999	gi|357622881|gb|EHJ74241.1|	633.6	3e-180	hypothetical protein KGM_01636 [Danaus plexippus]
CL143.Contig2	504	gi|357622881|gb|EHJ74241.1|	307.4	1e-82	hypothetical protein KGM_01636 [Danaus plexippus]
CL1431.Contig1	1141	gi|357610633|gb|EHJ67072.1|	388.3	3e-106	hypothetical protein KGM_07198 [Danaus plexippus]
CL1431.Contig2	657	gi|357610633|gb|EHJ67072.1|	347.8	1e-94	hypothetical protein KGM_07198 [Danaus plexippus]
CL1432.Contig1	2724	gi|310780870|gb|ADP23923.1|	1171.4	0	V-ATPase subunit A [Ostrinia furnacalis] >gi|312283897|emb|CBY05457.1| V-type proton ATPase catalytic subunit A [Ostrinia furnacalis] >gi|315115117|gb|ADT80587.1| V-type proton ATPase catalytic subunit A [Ostrinia furnacalis]
CL1432.Contig2	2615	gi|310780870|gb|ADP23923.1|	1171.4	0	V-ATPase subunit A [Ostrinia furnacalis] >gi|312283897|emb|CBY05457.1| V-type proton ATPase catalytic subunit A [Ostrinia furnacalis] >gi|315115117|gb|ADT80587.1| V-type proton ATPase catalytic subunit A [Ostrinia furnacalis]
CL1433.Contig1	275	gi|326632043|gb|ADZ99024.1|	171.8	7e-42	SOCS2-12 [Bombyx mori]
CL1433.Contig2	268	gi|326632043|gb|ADZ99024.1|	150.6	1e-35	SOCS2-12 [Bombyx mori]
CL1435.Contig1	1250	gi|357606183|gb|EHJ64946.1|	74.3	1e-11	follicular epithelium yolk protein subunit [Danaus plexippus]
CL1435.Contig2	1062	gi|357606183|gb|EHJ64946.1|	74.3	9e-12	follicular epithelium yolk protein subunit [Danaus plexippus]
CL1437.Contig3	2430	gi|114052278|ref|NP_001040233.1|	1016.9	0	ATP synthase [Bombyx mori] >gi|87248463|gb|ABD36284.1| ATP synthase [Bombyx mori]
CL1438.Contig1	702	gi|334347876|ref|XP_001368177.2|	131.3	3e-29	PREDICTED: zinc finger protein 850-like [Monodelphis domestica]
CL1438.Contig2	618	gi|357628895|gb|EHJ78018.1|	62	1e-08	endonuclease-reverse transcriptase HmRTE-e01 [Danaus plexippus]
CL1439.Contig1	2908	gi|357613879|gb|EHJ68763.1|	1464.1	0	putative oligosaccharyl transferase [Danaus plexippus]
CL1439.Contig2	2878	gi|357613879|gb|EHJ68763.1|	1472.2	0	putative oligosaccharyl transferase [Danaus plexippus]
CL144.Contig2	2690	gi|298204367|gb|ADI61832.1|	65.1	3e-66	endonuclease-reverse transcriptase [Bombyx mori]
CL144.Contig4	2629	gi|357624208|gb|EHJ75070.1|	124.8	1e-26	hypothetical protein KGM_01780 [Danaus plexippus]
CL144.Contig5	2434	gi|298204367|gb|ADI61832.1|	65.1	3e-66	endonuclease-reverse transcriptase [Bombyx mori]
CL144.Contig6	2373	gi|357624208|gb|EHJ75070.1|	124.8	1e-26	hypothetical protein KGM_01780 [Danaus plexippus]
CL1443.Contig1	2792	gi|357624410|gb|EHJ75193.1|	440.3	2e-121	scavenger receptor class B, member 1-like protein [Danaus plexippus]
CL1443.Contig2	710	gi|357624410|gb|EHJ75193.1|	122.5	1e-26	scavenger receptor class B, member 1-like protein [Danaus plexippus]
CL1444.Contig1	678	gi|261335947|emb|CBH09280.1|	63.2	9e-09	putative tyrosine phosphatase [Heliconius melpomene]
CL1445.Contig1	718	gi|328551695|gb|AEB26289.1|	207.2	4e-52	gastric lipase-like protein, partial [Epiphyas postvittana]
CL1445.Contig2	1185	gi|328551695|gb|AEB26289.1|	205.7	3e-51	gastric lipase-like protein, partial [Epiphyas postvittana]
CL1445.Contig3	254	gi|328551695|gb|AEB26289.1|	92.4	5e-18	gastric lipase-like protein, partial [Epiphyas postvittana]
CL1451.Contig1	586	gi|357626460|gb|EHJ76540.1|	238.4	1e-61	Na [Danaus plexippus]
CL1451.Contig2	493	gi|357626460|gb|EHJ76540.1|	238.8	5e-62	Na [Danaus plexippus]
CL1452.Contig1	884	gi|357623528|gb|EHJ74638.1|	149.4	1e-34	legumaturain [Danaus plexippus]
CL1452.Contig2	861	gi|357623528|gb|EHJ74638.1|	149.4	1e-34	legumaturain [Danaus plexippus]
CL1454.Contig1	1068	gi|158186774|ref|NP_001103403.1|	525.8	1e-147	AMP-activated protein kinase beta subunit [Bombyx mori] >gi|157073415|gb|ABV09126.1| AMP-activated protein kinase beta subunit [Bombyx mori]
CL1454.Contig2	803	gi|158186774|ref|NP_001103403.1|	427.6	2e-118	AMP-activated protein kinase beta subunit [Bombyx mori] >gi|157073415|gb|ABV09126.1| AMP-activated protein kinase beta subunit [Bombyx mori]
CL1456.Contig1	1230	gi|7243262|dbj|BAA92696.1|	81.6	7e-14	integrase-like protein [Bombyx mori]
CL1456.Contig2	1078	gi|358341466|dbj|GAA49140.1|	89.4	2e-16	transposon Ty3-G gap-Pol polyprotein [Clonorchis sinensis]
CL1457.Contig1	2800	gi|357628549|gb|EHJ77844.1|	1047.7	0	putative leukocyte receptor cluster member [Danaus plexippus]
CL1457.Contig2	617	gi|357628549|gb|EHJ77844.1|	77	5e-13	putative leukocyte receptor cluster member [Danaus plexippus]
CL1458.Contig1	856	gi|357627186|gb|EHJ76958.1|	267.3	5e-70	putative protein arginine N-methyltransferase [Danaus plexippus]
CL1460.Contig1	3111	gi|357627143|gb|EHJ76929.1|	765.8	0	hypothetical protein KGM_04496 [Danaus plexippus]
CL1460.Contig2	3073	gi|357627143|gb|EHJ76929.1|	765.8	0	hypothetical protein KGM_04496 [Danaus plexippus]
CL1463.Contig1	622	gi|293226|gb|AAA29341.1|	150.2	5e-35	trypsin [Manduca sexta]
CL1463.Contig2	576	gi|532085|gb|AAA84423.1|	149.4	7e-35	trypsin [Choristoneura fumiferana]
CL1465.Contig1	1309	gi|357604684|gb|EHJ64291.1|	419.9	1e-115	putative zinc finger protein [Danaus plexippus]
CL1465.Contig2	1141	gi|357604684|gb|EHJ64291.1|	429.5	1e-118	putative zinc finger protein [Danaus plexippus]
CL1465.Contig3	728	gi|357604684|gb|EHJ64291.1|	213	8e-54	putative zinc finger protein [Danaus plexippus]
CL1465.Contig4	560	gi|357604684|gb|EHJ64291.1|	73.9	3e-12	putative zinc finger protein [Danaus plexippus]
CL1468.Contig1	2206	gi|6164595|gb|AAF04457.1|AF078161_1	57	4e-06	lacunin [Manduca sexta]
CL1468.Contig2	2374	gi|6164595|gb|AAF04457.1|AF078161_1	57	4e-06	lacunin [Manduca sexta]
CL1468.Contig3	1261	gi|346990430|gb|AEO52696.1|	152.1	4e-35	C-type lectin [Pieris rapae]
CL1468.Contig4	1093	gi|346990430|gb|AEO52696.1|	152.1	3e-35	C-type lectin [Pieris rapae]
CL147.Contig1	1116	gi|357619228|gb|EHJ71888.1|	448	3e-124	hypothetical protein KGM_20649 [Danaus plexippus]
CL147.Contig2	1002	gi|357619228|gb|EHJ71888.1|	413.7	6e-114	hypothetical protein KGM_20649 [Danaus plexippus]
CL147.Contig3	575	gi|357619228|gb|EHJ71888.1|	226.9	3e-58	hypothetical protein KGM_20649 [Danaus plexippus]
CL147.Contig4	461	gi|357619228|gb|EHJ71888.1|	192.6	3e-48	hypothetical protein KGM_20649 [Danaus plexippus]
CL1470.Contig1	1676	gi|270017016|gb|EFA13462.1|	183.3	2e-44	hypothetical protein TcasGA2_TC005062 [Tribolium castaneum]
CL1474.Contig1	859	gi|8926312|gb|AAF81787.1|AF272342_1	359	1e-97	acyl-CoA delta-11 desaturase [Helicoverpa zea]
CL1474.Contig2	779	gi|15418736|gb|AAG54077.1|	204.5	3e-51	acyl-CoA Z10 desaturase [Planotortrix octo]
CL1475.Contig1	750	gi|357628537|gb|EHJ77834.1|	135.6	1e-30	amino acid transporter protein [Danaus plexippus]
CL1475.Contig2	718	gi|357628537|gb|EHJ77834.1|	135.6	1e-30	amino acid transporter protein [Danaus plexippus]
CL1476.Contig1	383	gi|56798155|dbj|BAD82945.1|	100.9	1e-20	non-LTR retrotransposon R1Bmks ORF1 protein [Bombyx mori]
CL1476.Contig2	377	gi|56798155|dbj|BAD82945.1|	92	7e-18	non-LTR retrotransposon R1Bmks ORF1 protein [Bombyx mori]
CL1477.Contig1	565	gi|399472|sp|P31417.3|FABP2_MANSE	112.8	7e-24	RecName: Full=Fatty acid-binding protein 2; Short=FABP 2 >gi|159512|gb|AAA29314.1| fatty acid binding protein 2 [Manduca sexta]
CL1478.Contig1	1103	gi|156891151|gb|ABU96713.1|	87.8	8e-16	diapausin precursor [Spodoptera litura] >gi|305861200|gb|ADM72854.1| diapausin precursor [Spodoptera exigua]
CL1479.Contig1	850	gi|357604797|gb|EHJ64325.1|	354.8	2e-96	hypothetical protein KGM_19126 [Danaus plexippus]
CL1479.Contig2	834	gi|357604797|gb|EHJ64325.1|	354.8	2e-96	hypothetical protein KGM_19126 [Danaus plexippus]
CL148.Contig1	406	gi|348523916|ref|XP_003449469.1|	74.7	1e-12	PREDICTED: zinc finger protein 836-like, partial [Oreochromis niloticus]
CL1481.Contig1	695	gi|357616017|gb|EHJ69961.1|	153.3	7e-36	hypothetical protein KGM_10353 [Danaus plexippus]
CL1481.Contig2	666	gi|357616017|gb|EHJ69961.1|	229.6	7e-59	hypothetical protein KGM_10353 [Danaus plexippus]
CL1484.Contig1	1504	gi|357629435|gb|EHJ78201.1|	273.5	1e-71	hypothetical protein KGM_08401 [Danaus plexippus]
CL1484.Contig2	783	gi|357614176|gb|EHJ68952.1|	181.4	3e-44	ankyrin [Danaus plexippus]
CL1485.Contig1	4311	gi|357617514|gb|EHJ70838.1|	1337	0	hypothetical protein KGM_11922 [Danaus plexippus]
CL1485.Contig2	777	gi|357617514|gb|EHJ70838.1|	182.2	1e-44	hypothetical protein KGM_11922 [Danaus plexippus]
CL1485.Contig3	515	gi|357617514|gb|EHJ70838.1|	161.4	1e-38	hypothetical protein KGM_11922 [Danaus plexippus]
CL1486.Contig1	1818	gi|357621722|gb|EHJ73459.1|	360.5	1e-97	hypothetical protein KGM_19816 [Danaus plexippus]
CL1486.Contig2	1269	gi|357621722|gb|EHJ73459.1|	360.5	8e-98	hypothetical protein KGM_19816 [Danaus plexippus]
CL1486.Contig3	1232	gi|357621722|gb|EHJ73459.1|	360.5	8e-98	hypothetical protein KGM_19816 [Danaus plexippus]
CL1486.Contig4	1008	gi|357621722|gb|EHJ73459.1|	360.5	6e-98	hypothetical protein KGM_19816 [Danaus plexippus]
CL1486.Contig5	958	gi|357621723|gb|EHJ73460.1|	201.8	3e-50	hypothetical protein KGM_19815 [Danaus plexippus]
CL1486.Contig6	662	gi|357621723|gb|EHJ73460.1|	178.7	1e-43	hypothetical protein KGM_19815 [Danaus plexippus]
CL1488.Contig1	1572	gi|357626410|gb|EHJ76511.1|	90.5	2e-16	putative Cytohesin-1 [Danaus plexippus]
CL1488.Contig2	1473	gi|340716422|ref|XP_003396697.1|	694.5	0	PREDICTED: cytohesin-1-like isoform 2 [Bombus terrestris]
CL1488.Contig3	1467	gi|357626410|gb|EHJ76511.1|	90.5	2e-16	putative Cytohesin-1 [Danaus plexippus]
CL1488.Contig4	1389	gi|357626410|gb|EHJ76511.1|	90.5	1e-16	putative Cytohesin-1 [Danaus plexippus]
CL1488.Contig5	1368	gi|340716422|ref|XP_003396697.1|	694.5	0	PREDICTED: cytohesin-1-like isoform 2 [Bombus terrestris]
CL1488.Contig6	1284	gi|357626410|gb|EHJ76511.1|	90.5	1e-16	putative Cytohesin-1 [Danaus plexippus]
CL1488.Contig7	775	gi|91088461|ref|XP_969493.1|	306.6	6e-82	PREDICTED: similar to AGAP008737-PA [Tribolium castaneum] >gi|270011740|gb|EFA08188.1| hypothetical protein TcasGA2_TC005815 [Tribolium castaneum]
CL1488.Contig8	670	gi|91088461|ref|XP_969493.1|	306.6	5e-82	PREDICTED: similar to AGAP008737-PA [Tribolium castaneum] >gi|270011740|gb|EFA08188.1| hypothetical protein TcasGA2_TC005815 [Tribolium castaneum]
CL1489.Contig1	1555	gi|357609254|gb|EHJ66371.1|	719.2	0	hypothetical protein KGM_01746 [Danaus plexippus]
CL1489.Contig2	1434	gi|357609254|gb|EHJ66371.1|	589.3	1e-166	hypothetical protein KGM_01746 [Danaus plexippus]
CL1491.Contig1	585	gi|357605298|gb|EHJ64546.1|	251.1	1e-65	hypothetical protein KGM_21268 [Danaus plexippus]
CL1491.Contig2	550	gi|357605298|gb|EHJ64546.1|	252.7	5e-66	hypothetical protein KGM_21268 [Danaus plexippus]
CL1492.Contig1	244	gi|31753114|gb|AAH53854.1|	74.7	1e-12	Unknown (protein for IMAGE:5194336) [Homo sapiens] >gi|111494016|gb|AAI11385.1| Unknown (protein for IMAGE:5198300) [Homo sapiens]
CL1492.Contig2	238	gi|31753114|gb|AAH53854.1|	66.2	4e-10	Unknown (protein for IMAGE:5194336) [Homo sapiens] >gi|111494016|gb|AAI11385.1| Unknown (protein for IMAGE:5198300) [Homo sapiens]
CL1493.Contig1	1431	gi|357616889|gb|EHJ70464.1|	445.3	3e-123	hypothetical protein KGM_02634 [Danaus plexippus]
CL1493.Contig2	1407	gi|357616889|gb|EHJ70464.1|	445.3	3e-123	hypothetical protein KGM_02634 [Danaus plexippus]
CL1496.Contig1	379	gi|221117197|ref|XP_002162834.1|	69.7	3e-11	PREDICTED: similar to SEC8 protein [Hydra magnipapillata]
CL1496.Contig2	374	gi|221117197|ref|XP_002162834.1|	69.7	3e-11	PREDICTED: similar to SEC8 protein [Hydra magnipapillata]
CL1498.Contig1	648	gi|357607001|gb|EHJ65317.1|	269.6	6e-71	putative USF [Danaus plexippus]
CL1498.Contig2	561	gi|357607001|gb|EHJ65317.1|	225.7	7e-58	putative USF [Danaus plexippus]
CL15.Contig1	421	gi|153792114|ref|NP_001093267.1|	151	1e-35	phosphatidylethanolamine binding protein isoform 2 [Bombyx mori] >gi|95102826|gb|ABF51354.1| phosphatidylethanolamine binding protein isoform 2 [Bombyx mori]
CL15.Contig2	401	gi|153792114|ref|NP_001093267.1|	151	1e-35	phosphatidylethanolamine binding protein isoform 2 [Bombyx mori] >gi|95102826|gb|ABF51354.1| phosphatidylethanolamine binding protein isoform 2 [Bombyx mori]
CL15.Contig3	379	gi|153792114|ref|NP_001093267.1|	141	1e-32	phosphatidylethanolamine binding protein isoform 2 [Bombyx mori] >gi|95102826|gb|ABF51354.1| phosphatidylethanolamine binding protein isoform 2 [Bombyx mori]
CL150.Contig1	2402	gi|62241290|dbj|BAD93613.1|	862.8	0	protein disulfide-isomerase like protein ERp57 [Bombyx mori]
CL150.Contig2	2264	gi|62241290|dbj|BAD93613.1|	862.8	0	protein disulfide-isomerase like protein ERp57 [Bombyx mori]
CL1500.Contig1	2329	gi|158299538|ref|XP_319643.4|	1089	0	AGAP008896-PA [Anopheles gambiae str. PEST] >gi|157013566|gb|EAA43354.4| AGAP008896-PA [Anopheles gambiae str. PEST]
CL1500.Contig2	2311	gi|158299538|ref|XP_319643.4|	1088.6	0	AGAP008896-PA [Anopheles gambiae str. PEST] >gi|157013566|gb|EAA43354.4| AGAP008896-PA [Anopheles gambiae str. PEST]
CL1500.Contig3	1706	gi|350419072|ref|XP_003492061.1|	919.1	0	PREDICTED: dynamin-1-like protein-like [Bombus impatiens]
CL1501.Contig1	1535	gi|357611961|gb|EHJ67737.1|	240.3	1e-61	hypothetical protein KGM_03997 [Danaus plexippus]
CL1501.Contig2	2045	gi|307611921|ref|NP_001182627.1|	957.2	0	cryptochrome 2 [Bombyx mori] >gi|306416110|gb|ADM86933.1| cryptochrome 2 [Bombyx mori] >gi|306416114|gb|ADM86935.1| cryptochrome 2 [Bombyx mori]
CL1503.Contig1	3623	gi|34099638|gb|AAQ57129.1|	253.1	6e-65	endonuclease and reverse transcriptase-like protein [Bombyx mori]
CL1503.Contig2	3004	gi|34099638|gb|AAQ57129.1|	253.1	5e-65	endonuclease and reverse transcriptase-like protein [Bombyx mori]
CL1503.Contig3	2412	gi|34099638|gb|AAQ57129.1|	253.1	4e-65	endonuclease and reverse transcriptase-like protein [Bombyx mori]
CL1503.Contig4	1793	gi|34099638|gb|AAQ57129.1|	253.1	3e-65	endonuclease and reverse transcriptase-like protein [Bombyx mori]
CL1504.Contig1	2149	gi|307172693|gb|EFN64015.1|	374.4	1e-101	hypothetical protein EAG_00896 [Camponotus floridanus]
CL1505.Contig1	3273	gi|304421418|gb|ADM32508.1|	745	0	acinus [Bombyx mori]
CL1505.Contig2	3258	gi|304421418|gb|ADM32508.1|	750	0	acinus [Bombyx mori]
CL1508.Contig1	317	gi|328706819|ref|XP_003243211.1|	95.1	8e-19	PREDICTED: zinc finger protein 91-like [Acyrthosiphon pisum]
CL1513.Contig1	1300	gi|357612397|gb|EHJ67966.1|	163.3	5e-100	hypothetical protein KGM_08445 [Danaus plexippus]
CL1513.Contig2	1132	gi|357612397|gb|EHJ67966.1|	92.8	2e-17	hypothetical protein KGM_08445 [Danaus plexippus]
CL1514.Contig1	986	gi|357625828|gb|EHJ76133.1|	462.6	1e-128	hypothetical protein KGM_19275 [Danaus plexippus]
CL1514.Contig2	295	gi|357625828|gb|EHJ76133.1|	71.6	1e-11	hypothetical protein KGM_19275 [Danaus plexippus]
CL1516.Contig1	567	gi|357623950|gb|EHJ74900.1|	213.8	3e-54	putative mitochondrial translational initiation factor [Danaus plexippus]
CL1517.Contig1	394	gi|307190333|gb|EFN74406.1|	126.3	3e-28	hypothetical protein EAG_08095 [Camponotus floridanus]
CL1517.Contig2	266	gi|270015244|gb|EFA11692.1|	101.7	9e-21	hypothetical protein TcasGA2_TC005051 [Tribolium castaneum]
CL1518.Contig1	1774	gi|308512759|gb|ADO33033.1|	1054.3	0	pixie [Biston betularia]
CL1518.Contig2	954	gi|308512759|gb|ADO33033.1|	88.6	4e-16	pixie [Biston betularia]
CL1521.Contig1	223	gi|270017202|gb|EFA13648.1|	62.8	4e-09	hypothetical protein TcasGA2_TC015886 [Tribolium castaneum]
CL1523.Contig1	399	gi|196016792|ref|XP_002118246.1|	94	1e-18	predicted protein [Trichoplax adhaerens] >gi|190579147|gb|EDV19249.1| predicted protein [Trichoplax adhaerens]
CL1523.Contig2	2880	gi|296473176|gb|DAA15291.1|	26.2	2e-39	hypothetical protein BOS_23236 [Bos taurus]
CL1523.Contig3	644	gi|196016792|ref|XP_002118246.1|	74.3	3e-12	predicted protein [Trichoplax adhaerens] >gi|190579147|gb|EDV19249.1| predicted protein [Trichoplax adhaerens]
CL1524.Contig1	918	gi|114052855|ref|NP_001040541.1|	68.9	3e-10	isochorismatase domain containing protein [Bombyx mori] >gi|95103042|gb|ABF51462.1| isochorismatase domain containing protein [Bombyx mori] >gi|283826630|gb|ADB43605.1| YcaC-related protein [Bombyx mori]
CL1524.Contig2	760	gi|114052855|ref|NP_001040541.1|	337.8	2e-91	isochorismatase domain containing protein [Bombyx mori] >gi|95103042|gb|ABF51462.1| isochorismatase domain containing protein [Bombyx mori] >gi|283826630|gb|ADB43605.1| YcaC-related protein [Bombyx mori]
CL1525.Contig1	2119	gi|357623793|gb|EHJ74817.1|	292.7	4e-77	hypothetical protein KGM_09251 [Danaus plexippus]
CL1525.Contig2	1870	gi|357623793|gb|EHJ74817.1|	282.3	4e-74	hypothetical protein KGM_09251 [Danaus plexippus]
CL153.Contig1	1776	gi|189239728|ref|XP_001807662.1|	610.5	7e-173	PREDICTED: similar to putative gag-pol protein [Tribolium castaneum] >gi|270010757|gb|EFA07205.1| hypothetical protein TcasGA2_TC010212 [Tribolium castaneum]
CL153.Contig2	1012	gi|7243250|dbj|BAA92690.1|	386	1e-105	pol polyprotein [Bombyx mori]
CL1530.Contig1	1913	gi|328711818|ref|XP_003244648.1|	138.7	8e-31	PREDICTED: hypothetical protein LOC100569089 [Acyrthosiphon pisum]
CL1530.Contig2	2363	gi|328711818|ref|XP_003244648.1|	138.7	1e-30	PREDICTED: hypothetical protein LOC100569089 [Acyrthosiphon pisum]
CL1531.Contig1	6625	gi|328716627|ref|XP_003245995.1|	135.6	0	PREDICTED: hypothetical protein LOC100570266 [Acyrthosiphon pisum]
CL1531.Contig2	378	gi|189242082|ref|XP_001809963.1|	148.3	8e-35	PREDICTED: similar to BEL12_AG transposon polyprotein [Tribolium castaneum] >gi|270017009|gb|EFA13455.1| hypothetical protein TcasGA2_TC010686 [Tribolium castaneum]
CL1533.Contig1	1000	gi|312376990|gb|EFR23929.1|	335.5	2e-90	hypothetical protein AND_11848 [Anopheles darlingi]
CL1533.Contig2	519	gi|357621305|gb|EHJ73178.1|	151.8	1e-35	hypothetical protein KGM_12314 [Danaus plexippus]
CL1534.Contig1	1137	gi|357628819|gb|EHJ77994.1|	446	1e-123	hypothetical protein KGM_17386 [Danaus plexippus]
CL1534.Contig2	921	gi|357628819|gb|EHJ77994.1|	396	1e-108	hypothetical protein KGM_17386 [Danaus plexippus]
CL1534.Contig3	457	gi|357628819|gb|EHJ77994.1|	129	5e-29	hypothetical protein KGM_17386 [Danaus plexippus]
CL1535.Contig1	1139	gi|357615525|gb|EHJ69710.1|	507.3	4e-142	hypothetical protein KGM_19245 [Danaus plexippus]
CL1535.Contig2	353	gi|357615525|gb|EHJ69710.1|	152.1	5e-36	hypothetical protein KGM_19245 [Danaus plexippus]
CL1536.Contig1	1976	gi|357614837|gb|EHJ69310.1|	866.3	0	hypothetical protein KGM_10890 [Danaus plexippus]
CL1536.Contig2	1778	gi|357614837|gb|EHJ69310.1|	867.8	0	hypothetical protein KGM_10890 [Danaus plexippus]
CL1542.Contig1	2466	gi|95103082|gb|ABF51482.1|	552.7	2e-155	sorbitol dehydrogenase [Bombyx mori]
CL1547.Contig1	519	gi|357617563|gb|EHJ70862.1|	243.4	2e-63	hypothetical protein KGM_04937 [Danaus plexippus]
CL1548.Contig1	1515	gi|357604632|gb|EHJ64272.1|	757.7	0	putative high mobility group protein [Danaus plexippus]
CL1548.Contig2	1425	gi|357604632|gb|EHJ64272.1|	652.5	0	putative high mobility group protein [Danaus plexippus]
CL1549.Contig1	1186	gi|160333514|ref|NP_001073122.1|	376.7	1e-102	arylalkylamine N-acetyltransferase [Bombyx mori] >gi|81295915|gb|ABB70231.1| arylalkylamine N-acetyltransferase [Bombyx mori]
CL1549.Contig2	1134	gi|87045958|gb|ABD17803.1|	337.4	6e-91	arylalkylamine N-acetyltransferase [Antheraea pernyi]
CL1550.Contig1	532	gi|270010052|gb|EFA06500.1|	116.3	5e-25	hypothetical protein TcasGA2_TC009399 [Tribolium castaneum]
CL1552.Contig1	441	gi|357620334|gb|EHJ72564.1|	248.4	5e-65	hypothetical protein KGM_14748 [Danaus plexippus]
CL1552.Contig2	427	gi|357620334|gb|EHJ72564.1|	203.8	1e-51	hypothetical protein KGM_14748 [Danaus plexippus]
CL1554.Contig1	728	gi|340373871|ref|XP_003385463.1|	73.2	1e-11	PREDICTED: hypothetical protein LOC100633633 [Amphimedon queenslandica]
CL1554.Contig2	611	gi|340373871|ref|XP_003385463.1|	73.2	7e-12	PREDICTED: hypothetical protein LOC100633633 [Amphimedon queenslandica]
CL1556.Contig1	906	gi|357612144|gb|EHJ67835.1|	161.4	4e-38	hypothetical protein KGM_02551 [Danaus plexippus]
CL1558.Contig1	1603	gi|357626311|gb|EHJ76442.1|	503.4	1e-140	hypothetical protein KGM_22551 [Danaus plexippus]
CL1558.Contig2	1585	gi|357626311|gb|EHJ76442.1|	510	1e-142	hypothetical protein KGM_22551 [Danaus plexippus]
CL1559.Contig1	2452	gi|357611694|gb|EHJ67610.1|	1177.5	0	hypothetical protein KGM_18768 [Danaus plexippus]
CL1559.Contig2	1882	gi|357611694|gb|EHJ67610.1|	222.6	4e-56	hypothetical protein KGM_18768 [Danaus plexippus]
CL1560.Contig1	233	gi|190702374|gb|ACE75267.1|	57.4	1e-07	hypothetical protein GFP_L5_0150 [Glyptapanteles flavicoxis]
CL1561.Contig1	1552	gi|114053203|ref|NP_001040292.1|	731.5	0	DnaJ (Hsp40) homolog 2 [Bombyx mori] >gi|87248655|gb|ABD36380.1| DnaJ homolog subfamily A member 1 [Bombyx mori] >gi|253721945|gb|ACT34036.1| DnaJ-2 [Bombyx mori]
CL1561.Contig2	377	gi|357630994|gb|EHJ78745.1|	88.2	1e-16	DnaJ-like protein 2 [Danaus plexippus]
CL1565.Contig1	1011	gi|357625170|gb|EHJ75697.1|	433.7	5e-120	hypothetical protein KGM_20805 [Danaus plexippus]
CL1565.Contig2	654	gi|357625170|gb|EHJ75697.1|	302.4	8e-81	hypothetical protein KGM_20805 [Danaus plexippus]
CL1566.Contig1	1943	gi|299481057|gb|ACM78602.2|	646	0	juvenile hormone epoxide hydrolase [Helicoverpa armigera]
CL1566.Contig2	1661	gi|299481057|gb|ACM78602.2|	645.6	0	juvenile hormone epoxide hydrolase [Helicoverpa armigera]
CL1566.Contig3	1491	gi|299481057|gb|ACM78602.2|	639.8	0	juvenile hormone epoxide hydrolase [Helicoverpa armigera]
CL1566.Contig4	548	gi|299481057|gb|ACM78602.2|	235.7	6e-61	juvenile hormone epoxide hydrolase [Helicoverpa armigera]
CL1567.Contig1	2699	gi|345486205|ref|XP_001602563.2|	44.7	1e-10	PREDICTED: hypothetical protein LOC100118645 [Nasonia vitripennis]
CL1567.Contig2	1107	gi|345486205|ref|XP_001602563.2|	39.7	4e-104	PREDICTED: hypothetical protein LOC100118645 [Nasonia vitripennis]
CL1568.Contig1	2098	gi|357631100|gb|EHJ78794.1|	1031.2	0	abc transporter [Danaus plexippus]
CL1568.Contig2	1914	gi|357631100|gb|EHJ78794.1|	1032.3	0	abc transporter [Danaus plexippus]
CL1569.Contig1	2096	gi|164683438|gb|ABY66383.1|	811.2	0	eukaryotic initiation factor 4A [Plutella xylostella]
CL1569.Contig2	1639	gi|164683438|gb|ABY66383.1|	811.2	0	eukaryotic initiation factor 4A [Plutella xylostella]
CL157.Contig1	507	gi|345496218|ref|XP_001604083.2|	82	9e-15	PREDICTED: hypothetical protein LOC100120441 [Nasonia vitripennis]
CL1570.Contig1	2221	gi|339256858|ref|XP_003370196.1|	433.7	1e-119	putative integrase core domain protein [Trichinella spiralis] >gi|316964977|gb|EFV49847.1| putative integrase core domain protein [Trichinella spiralis]
CL1573.Contig1	338	gi|357626383|gb|EHJ76490.1|	164.1	1e-39	neverland [Danaus plexippus]
CL1573.Contig2	276	gi|357626383|gb|EHJ76490.1|	129.8	3e-29	neverland [Danaus plexippus]
CL1575.Contig1	757	gi|270015337|gb|EFA11785.1|	184.1	4e-45	hypothetical protein TcasGA2_TC008564 [Tribolium castaneum]
CL1575.Contig2	572	gi|270015337|gb|EFA11785.1|	165.6	9e-40	hypothetical protein TcasGA2_TC008564 [Tribolium castaneum]
CL1576.Contig1	1700	gi|357618181|gb|EHJ71263.1|	301.6	6e-80	hypothetical protein KGM_18375 [Danaus plexippus]
CL1576.Contig2	1304	gi|357618181|gb|EHJ71263.1|	645.2	0	hypothetical protein KGM_18375 [Danaus plexippus]
CL1578.Contig1	278	gi|307185262|gb|EFN71375.1|	110.2	2e-23	hypothetical protein EAG_03557 [Camponotus floridanus]
CL1578.Contig2	344	gi|307185262|gb|EFN71375.1|	33.9	3e-20	hypothetical protein EAG_03557 [Camponotus floridanus]
CL1579.Contig1	441	gi|3868784|dbj|BAA34219.1|	154.1	1e-36	MBF2 [Samia cynthia]
CL1579.Contig2	263	gi|3868784|dbj|BAA34219.1|	124.4	1e-27	MBF2 [Samia cynthia]
CL158.Contig1	326	gi|301628695|ref|XP_002943484.1|	52.4	6e-06	PREDICTED: hypothetical protein LOC100485301 [Xenopus (Silurana) tropicalis]
CL1580.Contig1	758	gi|357613306|gb|EHJ68428.1|	298.1	2e-79	hypothetical protein KGM_07062 [Danaus plexippus]
CL1581.Contig1	783	gi|357625726|gb|EHJ76075.1|	494.2	2e-138	hypothetical protein KGM_09329 [Danaus plexippus]
CL1581.Contig2	719	gi|357625726|gb|EHJ76075.1|	436.4	4e-121	hypothetical protein KGM_09329 [Danaus plexippus]
CL1583.Contig1	1223	gi|93278322|gb|ABF06612.1|	497.7	4e-139	cytochrome P450 [Bombyx mandarina]
CL1586.Contig1	357	gi|357617527|gb|EHJ70841.1|	82	7e-15	sugar transporter protein [Danaus plexippus]
CL1586.Contig2	201	gi|357622506|gb|EHJ73956.1|	55.8	5e-07	sugar transporter [Danaus plexippus]
CL1588.Contig1	1752	gi|357630156|gb|EHJ78480.1|	195.7	5e-48	hypothetical protein KGM_14475 [Danaus plexippus]
CL1588.Contig2	571	gi|357630156|gb|EHJ78480.1|	97.8	2e-19	hypothetical protein KGM_14475 [Danaus plexippus]
CL1588.Contig3	877	gi|357630156|gb|EHJ78480.1|	106.3	1e-21	hypothetical protein KGM_14475 [Danaus plexippus]
CL1589.Contig1	2229	gi|357613629|gb|EHJ68625.1|	327	2e-87	tyrosine phosphatase IVA1 [Danaus plexippus]
CL1589.Contig2	2173	gi|357613629|gb|EHJ68625.1|	327	2e-87	tyrosine phosphatase IVA1 [Danaus plexippus]
CL159.Contig1	282	gi|357614799|gb|EHJ69279.1|	85.9	5e-16	putative Alpha-1,3-mannosyl-glycoprotein 2-beta-N-acetylglucosaminyltransferase [Danaus plexippus]
CL1591.Contig1	803	gi|357625370|gb|EHJ75836.1|	139.8	1e-31	hypothetical protein KGM_17224 [Danaus plexippus]
CL1591.Contig2	782	gi|357625370|gb|EHJ75836.1|	146.7	9e-34	hypothetical protein KGM_17224 [Danaus plexippus]
CL1592.Contig1	3041	gi|357621406|gb|EHJ73250.1|	1499.2	0	hypothetical protein KGM_04775 [Danaus plexippus]
CL1598.Contig1	1478	gi|3721641|dbj|BAA33575.1|	336.3	2e-90	unnamed protein product [Bombyx mori]
CL1598.Contig2	1107	gi|345489808|ref|XP_003426237.1|	231.1	6e-59	PREDICTED: hypothetical protein LOC100680282 [Nasonia vitripennis]
CL1598.Contig3	887	gi|345489808|ref|XP_003426237.1|	176	1e-42	PREDICTED: hypothetical protein LOC100680282 [Nasonia vitripennis]
CL1599.Contig1	440	gi|357627457|gb|EHJ77137.1|	67	2e-10	putative tomosyn [Danaus plexippus]
CL16.Contig1	270	gi|260823062|ref|XP_002604002.1|	99.4	4e-20	hypothetical protein BRAFLDRAFT_57770 [Branchiostoma floridae] >gi|229289327|gb|EEN60013.1| hypothetical protein BRAFLDRAFT_57770 [Branchiostoma floridae]
CL160.Contig1	730	gi|345497627|ref|XP_001602045.2|	368.2	1e-100	PREDICTED: probable ATP-dependent RNA helicase DDX17-like [Nasonia vitripennis]
CL160.Contig2	310	gi|357625037|gb|EHJ75591.1|	144.8	9e-34	hypothetical protein KGM_15102 [Danaus plexippus]
CL1600.Contig1	818	gi|357613892|gb|EHJ68771.1|	191	4e-47	hypothetical protein KGM_06724 [Danaus plexippus]
CL1600.Contig2	535	gi|357613892|gb|EHJ68771.1|	149.8	4e-35	hypothetical protein KGM_06724 [Danaus plexippus]
CL1602.Contig1	426	gi|270001008|gb|EEZ97455.1|	92.8	4e-18	hypothetical protein TcasGA2_TC011286 [Tribolium castaneum]
CL1602.Contig2	404	gi|357604796|gb|EHJ64324.1|	92	7e-18	hypothetical protein KGM_19127 [Danaus plexippus]
CL1608.Contig1	1768	gi|357620289|gb|EHJ72533.1|	474.9	4e-132	SV2-like protein 1 [Danaus plexippus]
CL1608.Contig2	210	gi|357620289|gb|EHJ72533.1|	74.3	1e-12	SV2-like protein 1 [Danaus plexippus]
CL1608.Contig3	291	gi|357620289|gb|EHJ72533.1|	98.2	1e-19	SV2-like protein 1 [Danaus plexippus]
CL161.Contig1	458	gi|328710368|ref|XP_003244243.1|	62.8	4e-09	PREDICTED: hypothetical protein LOC100573898 [Acyrthosiphon pisum]
CL161.Contig2	434	gi|241260827|ref|XP_002405015.1|	55.1	9e-07	conserved hypothetical protein [Ixodes scapularis] >gi|215496743|gb|EEC06383.1| conserved hypothetical protein [Ixodes scapularis]
CL1610.Contig1	1289	gi|270016838|gb|EFA13284.1|	151.8	6e-35	hypothetical protein TcasGA2_TC010304 [Tribolium castaneum]
CL1614.Contig1	1037	gi|357601629|gb|EHJ63102.1|	235.3	3e-60	hypothetical protein KGM_00686 [Danaus plexippus]
CL1615.Contig1	1471	gi|357622140|gb|EHJ73729.1|	538.5	2e-151	putative alcohol dehydrogenase [Danaus plexippus]
CL1615.Contig2	1302	gi|357622140|gb|EHJ73729.1|	538.5	2e-151	putative alcohol dehydrogenase [Danaus plexippus]
CL1618.Contig1	1148	gi|357611003|gb|EHJ67261.1|	500.4	5e-140	proliferating cell nuclear antigen [Danaus plexippus]
CL1618.Contig2	1084	gi|357611003|gb|EHJ67261.1|	500.4	5e-140	proliferating cell nuclear antigen [Danaus plexippus]
CL1619.Contig1	767	gi|2290213|gb|AAB65093.1|	188.7	1e-46	Lian-Aa1 retrotransposon protein [Aedes aegypti]
CL162.Contig1	2395	gi|357617150|gb|EHJ70611.1|	304.7	1e-80	putative alcohol dehydrogenase [Danaus plexippus]
CL162.Contig2	429	gi|357617150|gb|EHJ70611.1|	158.7	6e-38	putative alcohol dehydrogenase [Danaus plexippus]
CL1621.Contig1	2696	gi|112983186|ref|NP_001037026.1|	337.4	1e-90	calcineurin B [Bombyx mori] >gi|15077036|gb|AAK83039.1|AF287251_1 calcineurin B [Bombyx mori] >gi|238915960|gb|ACR78448.1| calcineurin-B [Heliothis virescens]
CL1621.Contig2	2681	gi|112983186|ref|NP_001037026.1|	337.4	1e-90	calcineurin B [Bombyx mori] >gi|15077036|gb|AAK83039.1|AF287251_1 calcineurin B [Bombyx mori] >gi|238915960|gb|ACR78448.1| calcineurin-B [Heliothis virescens]
CL1621.Contig3	242	gi|357614525|gb|EHJ69131.1|	68.2	1e-10	putative calcineurin B [Danaus plexippus]
CL1623.Contig1	1010	gi|270015858|gb|EFA12306.1|	127.9	6e-28	hypothetical protein TcasGA2_TC016101 [Tribolium castaneum]
CL1623.Contig2	818	gi|270015858|gb|EFA12306.1|	166	1e-39	hypothetical protein TcasGA2_TC016101 [Tribolium castaneum]
CL1625.Contig1	2691	gi|357609612|gb|EHJ66545.1|	1215.3	0	putative wd-repeat protein [Danaus plexippus]
CL1627.Contig1	928	gi|357603225|gb|EHJ63668.1|	479.2	1e-133	hypothetical protein KGM_17238 [Danaus plexippus]
CL1627.Contig2	897	gi|357603225|gb|EHJ63668.1|	521.9	1e-146	hypothetical protein KGM_17238 [Danaus plexippus]
CL1629.Contig1	1411	gi|357604799|gb|EHJ64327.1|	540.8	5e-152	putative diacylglycerol o-acyltransferase [Danaus plexippus]
CL1629.Contig2	1379	gi|357604799|gb|EHJ64327.1|	542	2e-152	putative diacylglycerol o-acyltransferase [Danaus plexippus]
CL1630.Contig1	1081	gi|357620609|gb|EHJ72750.1|	84	1e-14	hypothetical protein KGM_09214 [Danaus plexippus]
CL1630.Contig2	1059	gi|357620609|gb|EHJ72750.1|	84	1e-14	hypothetical protein KGM_09214 [Danaus plexippus]
CL1630.Contig3	1006	gi|357620609|gb|EHJ72750.1|	84	1e-14	hypothetical protein KGM_09214 [Danaus plexippus]
CL1630.Contig4	984	gi|357620609|gb|EHJ72750.1|	84	1e-14	hypothetical protein KGM_09214 [Danaus plexippus]
CL1633.Contig1	2722	gi|357612704|gb|EHJ68135.1|	1029.2	0	putative dipeptidyl peptidase iii [Danaus plexippus]
CL1633.Contig2	2539	gi|357612704|gb|EHJ68135.1|	1029.2	0	putative dipeptidyl peptidase iii [Danaus plexippus]
CL1634.Contig1	1386	gi|112982695|ref|NP_001036909.1|	622.1	1e-176	activator of 90 kDa heat shock protein ATPase homolog 1 [Bombyx mori] >gi|40786381|dbj|BAD07028.1| Bm44 [Bombyx mori]
CL1634.Contig2	1346	gi|112982695|ref|NP_001036909.1|	622.1	1e-176	activator of 90 kDa heat shock protein ATPase homolog 1 [Bombyx mori] >gi|40786381|dbj|BAD07028.1| Bm44 [Bombyx mori]
CL1635.Contig1	351	gi|357610020|gb|EHJ66788.1|	161.4	9e-39	hypothetical protein KGM_19578 [Danaus plexippus]
CL1636.Contig1	1150	gi|114052184|ref|NP_001040225.1|	226.5	1e-57	vacuolar protein sorting 26 [Bombyx mori] >gi|87248439|gb|ABD36272.1| vacuolar protein sorting 26 [Bombyx mori]
CL1636.Contig2	384	gi|114052184|ref|NP_001040225.1|	177.6	1e-43	vacuolar protein sorting 26 [Bombyx mori] >gi|87248439|gb|ABD36272.1| vacuolar protein sorting 26 [Bombyx mori]
CL1639.Contig1	1416	gi|118918374|ref|NP_001037061.2|	559.7	1e-157	protein-O-fucosyltransferase 1 precursor [Bombyx mori] >gi|75911310|gb|ABA29467.1| protein O-fucosyltransferase 1 [Bombyx mori]
CL1639.Contig2	1312	gi|118918374|ref|NP_001037061.2|	584.7	2e-165	protein-O-fucosyltransferase 1 precursor [Bombyx mori] >gi|75911310|gb|ABA29467.1| protein O-fucosyltransferase 1 [Bombyx mori]
CL1640.Contig1	516	gi|221044072|dbj|BAH13713.1|	53.5	4e-06	unnamed protein product [Homo sapiens]
CL1640.Contig2	417	gi|357613334|gb|EHJ68445.1|	65.9	5e-10	hypothetical protein KGM_22029 [Danaus plexippus]
CL1644.Contig1	1274	gi|357610761|gb|EHJ67139.1|	488.4	2e-136	putative Dolichyl-phosphate beta-glucosyltransferase [Danaus plexippus]
CL1644.Contig2	741	gi|357610761|gb|EHJ67139.1|	282.3	1e-74	putative Dolichyl-phosphate beta-glucosyltransferase [Danaus plexippus]
CL1645.Contig1	667	gi|357621136|gb|EHJ73075.1|	181	3e-44	hypothetical protein KGM_05735 [Danaus plexippus]
CL1645.Contig2	625	gi|357621136|gb|EHJ73075.1|	173.7	4e-42	hypothetical protein KGM_05735 [Danaus plexippus]
CL1646.Contig1	1418	gi|29650239|gb|AAO85804.1|	587.8	3e-166	integrin alpha 2 [Pseudoplusia includens]
CL1646.Contig2	472	gi|29650239|gb|AAO85804.1|	112.8	4e-24	integrin alpha 2 [Pseudoplusia includens]
CL1647.Contig1	837	gi|357613238|gb|EHJ68395.1|	59.7	1e-07	hypothetical protein KGM_14662 [Danaus plexippus]
CL1648.Contig1	256	gi|357631661|gb|EHJ79130.1|	149.4	3e-35	putative histone deacetylase 8-like protein [Danaus plexippus]
CL1651.Contig1	1827	gi|357609605|gb|EHJ66538.1|	109.8	4e-22	zinc finger protein [Danaus plexippus]
CL1652.Contig1	1087	gi|357609773|gb|EHJ66658.1|	454.9	2e-126	hypothetical protein KGM_08833 [Danaus plexippus]
CL1652.Contig2	618	gi|357609773|gb|EHJ66658.1|	234.6	2e-60	hypothetical protein KGM_08833 [Danaus plexippus]
CL1653.Contig1	3336	gi|357604355|gb|EHJ64149.1|	1379.8	0	hypothetical protein KGM_12673 [Danaus plexippus]
CL1653.Contig2	294	gi|357604355|gb|EHJ64149.1|	69.3	5e-11	hypothetical protein KGM_12673 [Danaus plexippus]
CL1658.Contig1	2857	gi|357631644|gb|EHJ79113.1|	512.3	4e-143	NIPSNAP protein [Danaus plexippus]
CL1658.Contig2	2826	gi|357631644|gb|EHJ79113.1|	512.3	4e-143	NIPSNAP protein [Danaus plexippus]
CL1659.Contig1	327	gi|2290213|gb|AAB65093.1|	100.9	1e-20	Lian-Aa1 retrotransposon protein [Aedes aegypti]
CL166.Contig1	3298	gi|357604776|gb|EHJ64315.1|	946.8	0	H+ transporting ATP synthase beta subunit isoform 2 [Danaus plexippus]
CL166.Contig2	3272	gi|300250972|gb|ADJ95799.1|	961.8	0	ATP synthase [Helicoverpa zea]
CL166.Contig3	377	gi|283765096|gb|ADB28039.1|	42.7	7e-34	transposase [Agrilus planipennis]
CL1663.Contig1	436	gi|474339|gb|AAA17752.1|	73.9	2e-12	reverse transcriptase [Bombyx mori]
CL1666.Contig1	1698	gi|357625035|gb|EHJ75589.1|	396.4	2e-108	putative trehalose receptor 1 [Danaus plexippus]
CL1666.Contig2	736	gi|357625035|gb|EHJ75589.1|	229.9	7e-59	putative trehalose receptor 1 [Danaus plexippus]
CL1668.Contig1	1637	gi|357618862|gb|EHJ71669.1|	60.8	1e-07	hypothetical protein KGM_07760 [Danaus plexippus]
CL1669.Contig1	1911	gi|357612917|gb|EHJ68234.1|	313.2	2e-83	hypothetical protein KGM_13634 [Danaus plexippus]
CL1669.Contig2	206	gi|357612917|gb|EHJ68234.1|	84	2e-15	hypothetical protein KGM_13634 [Danaus plexippus]
CL1669.Contig3	470	gi|357612917|gb|EHJ68234.1|	130.2	2e-29	hypothetical protein KGM_13634 [Danaus plexippus]
CL1674.Contig1	955	gi|357605444|gb|EHJ64632.1|	339.3	1e-91	putative ubiquitin-conjugating enzyme E2 g [Danaus plexippus]
CL1674.Contig2	868	gi|357605444|gb|EHJ64632.1|	315.5	1e-84	putative ubiquitin-conjugating enzyme E2 g [Danaus plexippus]
CL1679.Contig1	704	gi|189239658|ref|XP_973199.2|	395.6	9e-109	PREDICTED: similar to bruchpilot CG34146-PB [Tribolium castaneum]
CL1679.Contig2	689	gi|189239658|ref|XP_973199.2|	401.7	1e-110	PREDICTED: similar to bruchpilot CG34146-PB [Tribolium castaneum]
CL1681.Contig2	2560	gi|270014460|gb|EFA10908.1|	134.8	1e-29	hypothetical protein TcasGA2_TC001734 [Tribolium castaneum]
CL1681.Contig3	2534	gi|270014460|gb|EFA10908.1|	134.8	1e-29	hypothetical protein TcasGA2_TC001734 [Tribolium castaneum]
CL1681.Contig4	2478	gi|270014460|gb|EFA10908.1|	134.8	1e-29	hypothetical protein TcasGA2_TC001734 [Tribolium castaneum]
CL1682.Contig1	1600	gi|283765096|gb|ADB28039.1|	414.1	8e-114	transposase [Agrilus planipennis]
CL1682.Contig2	1567	gi|283765096|gb|ADB28039.1|	414.1	8e-114	transposase [Agrilus planipennis]
CL1682.Contig3	1529	gi|283765096|gb|ADB28039.1|	414.1	8e-114	transposase [Agrilus planipennis]
CL1682.Contig4	1496	gi|283765096|gb|ADB28039.1|	414.1	8e-114	transposase [Agrilus planipennis]
CL1686.Contig1	1555	gi|312375983|gb|EFR23208.1|	80.1	2e-13	hypothetical protein AND_13319 [Anopheles darlingi]
CL1686.Contig2	1310	gi|145482197|ref|XP_001427121.1|	68.2	9e-10	hypothetical protein [Paramecium tetraurelia strain d4-2] >gi|124394200|emb|CAK59723.1| unnamed protein product [Paramecium tetraurelia]
CL1686.Contig3	661	gi|357627344|gb|EHJ77074.1|	65.9	1e-09	hypothetical protein KGM_22013 [Danaus plexippus]
CL1687.Contig1	1618	gi|357631246|gb|EHJ78836.1|	254.2	1e-65	putative fatty acid synthase [Danaus plexippus]
CL1692.Contig1	1092	gi|357611859|gb|EHJ67684.1|	309.3	1e-82	reverse transcriptase [Danaus plexippus]
CL1692.Contig2	674	gi|357611860|gb|EHJ67685.1|	117.1	5e-25	reverse transcriptase [Danaus plexippus]
CL1694.Contig1	274	gi|357609195|gb|EHJ66340.1|	154.1	1e-36	putative DNA-dependent DNA helicase and ATPase-like protein [Danaus plexippus]
CL1694.Contig2	206	gi|357609195|gb|EHJ66340.1|	84	2e-15	putative DNA-dependent DNA helicase and ATPase-like protein [Danaus plexippus]
CL1698.Contig1	767	gi|357610614|gb|EHJ67065.1|	409.8	5e-113	putative methyl-CpG binding transcription regulator [Danaus plexippus]
CL1698.Contig2	617	gi|357610614|gb|EHJ67065.1|	313.2	4e-84	putative methyl-CpG binding transcription regulator [Danaus plexippus]
CL1699.Contig1	1650	gi|221109073|ref|XP_002170875.1|	89.4	5e-16	PREDICTED: hypothetical protein [Hydra magnipapillata]
CL1699.Contig2	1605	gi|221109073|ref|XP_002170875.1|	89.4	5e-16	PREDICTED: hypothetical protein [Hydra magnipapillata]
CL1699.Contig3	1463	gi|221109073|ref|XP_002170875.1|	89.4	4e-16	PREDICTED: hypothetical protein [Hydra magnipapillata]
CL1699.Contig4	1418	gi|221109073|ref|XP_002170875.1|	89.4	4e-16	PREDICTED: hypothetical protein [Hydra magnipapillata]
CL1699.Contig5	447	gi|221109073|ref|XP_002170875.1|	89.4	4e-17	PREDICTED: hypothetical protein [Hydra magnipapillata]
CL17.Contig1	1425	gi|357604682|gb|EHJ64289.1|	627.5	4e-178	putative alternative splicing type 3 and [Danaus plexippus]
CL17.Contig3	2021	gi|357604682|gb|EHJ64289.1|	627.5	6e-178	putative alternative splicing type 3 and [Danaus plexippus]
CL17.Contig4	1875	gi|357604682|gb|EHJ64289.1|	627.5	6e-178	putative alternative splicing type 3 and [Danaus plexippus]
CL1700.Contig1	1808	gi|357611423|gb|EHJ67480.1|	387.9	7e-106	hypothetical protein KGM_03544 [Danaus plexippus]
CL1700.Contig2	400	gi|357611423|gb|EHJ67480.1|	214.2	1e-54	hypothetical protein KGM_03544 [Danaus plexippus]
CL1701.Contig1	1659	gi|357618691|gb|EHJ71576.1|	214.2	1e-53	hypothetical protein KGM_14576 [Danaus plexippus]
CL1702.Contig1	2930	gi|270015966|gb|EFA12414.1|	93.6	5e-17	hypothetical protein TcasGA2_TC006847 [Tribolium castaneum]
CL1702.Contig2	846	gi|189242145|ref|XP_001813277.1|	139.4	1e-31	PREDICTED: similar to polyprotein [Tribolium castaneum]
CL1702.Contig3	598	gi|189242145|ref|XP_001813277.1|	92.4	1e-17	PREDICTED: similar to polyprotein [Tribolium castaneum]
CL1703.Contig1	622	gi|55771211|dbj|BAD72127.1|	33.5	2e-12	reverse transcriptase [Anguilla japonica]
CL1704.Contig1	1735	gi|357616642|gb|EHJ70299.1|	627.5	5e-178	hypothetical protein KGM_17477 [Danaus plexippus]
CL1704.Contig2	1705	gi|357616642|gb|EHJ70299.1|	599.4	1e-169	hypothetical protein KGM_17477 [Danaus plexippus]
CL1707.Contig1	532	gi|242023624|ref|XP_002432232.1|	68.2	1e-10	Cell cycle control protein 50A, putative [Pediculus humanus corporis] >gi|212517629|gb|EEB19494.1| Cell cycle control protein 50A, putative [Pediculus humanus corporis]
CL1709.Contig1	560	gi|112983501|ref|NP_001036885.1|	80.1	5e-14	alpha-tubulin [Bombyx mori] >gi|19773422|dbj|BAB86850.1| alpha-tubulin [Bombyx mori]
CL1711.Contig1	271	gi|156547171|ref|XP_001603886.1|	94.7	1e-18	PREDICTED: arylsulfatase B [Nasonia vitripennis]
CL1712.Contig1	557	gi|114053023|ref|NP_001040120.1|	232.3	7e-60	elongation protein 4-like protein [Bombyx mori] >gi|87248119|gb|ABD36112.1| elongation protein 4-like protein [Bombyx mori]
CL1712.Contig2	281	gi|357627583|gb|EHJ77236.1|	133.7	2e-30	elongation protein 4-like protein [Danaus plexippus]
CL1714.Contig1	711	gi|357612578|gb|EHJ68073.1|	146.7	7e-34	enoyl-CoA isomerase [Danaus plexippus]
CL1714.Contig2	634	gi|357612578|gb|EHJ68073.1|	146.7	5e-34	enoyl-CoA isomerase [Danaus plexippus]
CL1717.Contig2	3662	gi|357624066|gb|EHJ74970.1|	216.1	9e-54	hypothetical protein KGM_12192 [Danaus plexippus]
CL1718.Contig1	1317	gi|357605430|gb|EHJ64618.1|	488.8	2e-136	hypothetical protein KGM_21584 [Danaus plexippus]
CL1718.Contig2	1167	gi|357605430|gb|EHJ64618.1|	512.3	1e-143	hypothetical protein KGM_21584 [Danaus plexippus]
CL1718.Contig3	1150	gi|357605430|gb|EHJ64618.1|	453.4	8e-126	hypothetical protein KGM_21584 [Danaus plexippus]
CL1718.Contig4	1000	gi|357605430|gb|EHJ64618.1|	476.9	5e-133	hypothetical protein KGM_21584 [Danaus plexippus]
CL172.Contig1	3457	gi|357624841|gb|EHJ75464.1|	599	4e-169	hypothetical protein KGM_06221 [Danaus plexippus]
CL172.Contig2	1445	gi|112983802|ref|NP_001037299.1|	369.8	1e-100	Mn superoxide dismutase [Bombyx mori] >gi|52421187|dbj|BAD51413.1| Mn superoxide dismutase [Bombyx mori] >gi|58429979|gb|AAW78358.1| Mn superoxide dismutase [Bombyx mori]
CL172.Contig3	980	gi|112983802|ref|NP_001037299.1|	369.8	9e-101	Mn superoxide dismutase [Bombyx mori] >gi|52421187|dbj|BAD51413.1| Mn superoxide dismutase [Bombyx mori] >gi|58429979|gb|AAW78358.1| Mn superoxide dismutase [Bombyx mori]
CL1723.Contig1	674	gi|15213788|gb|AAK92169.1|AF400197_1	288.1	1e-76	ribosomal protein L35A [Spodoptera frugiperda]
CL1723.Contig2	632	gi|15213788|gb|AAK92169.1|AF400197_1	288.1	1e-76	ribosomal protein L35A [Spodoptera frugiperda]
CL1724.Contig1	1679	gi|357613464|gb|EHJ68517.1|	832.4	0	hypothetical protein KGM_00698 [Danaus plexippus]
CL1724.Contig2	1646	gi|357613464|gb|EHJ68517.1|	820.8	0	hypothetical protein KGM_00698 [Danaus plexippus]
CL1727.Contig1	325	gi|357624624|gb|EHJ75333.1|	201.1	1e-50	pleiohomeotic [Danaus plexippus]
CL1727.Contig2	313	gi|357624624|gb|EHJ75333.1|	206.8	1e-52	pleiohomeotic [Danaus plexippus]
CL1728.Contig1	1672	gi|357622191|gb|EHJ73758.1|	722.6	0	hypothetical protein KGM_01883 [Danaus plexippus]
CL1728.Contig2	1067	gi|357622191|gb|EHJ73758.1|	433.7	6e-120	hypothetical protein KGM_01883 [Danaus plexippus]
CL1729.Contig1	541	gi|357608343|gb|EHJ65945.1|	252.3	6e-66	putative slender lobes protein [Danaus plexippus]
CL1729.Contig2	338	gi|357608343|gb|EHJ65945.1|	127.1	2e-28	putative slender lobes protein [Danaus plexippus]
CL173.Contig1	2192	gi|242016318|ref|XP_002428776.1|	499.6	2e-139	Tropomyosin-2, putative [Pediculus humanus corporis] >gi|212513461|gb|EEB16038.1| Tropomyosin-2, putative [Pediculus humanus corporis]
CL173.Contig2	2186	gi|45551896|ref|NP_732001.2|	417.5	1e-114	tropomyosin 1, isoform B [Drosophila melanogaster] >gi|76789674|sp|P06754.2|TPM1_DROME RecName: Full=Tropomyosin-1, isoforms 9A/A/B; AltName: Full=Cytoskeletal tropomyosin; AltName: Full=Tropomyosin II >gi|45446494|gb|AAF55163.2| tropomyosin 1, isoform B [Drosophila melanogaster]
CL173.Contig3	2156	gi|242016318|ref|XP_002428776.1|	499.6	2e-139	Tropomyosin-2, putative [Pediculus humanus corporis] >gi|212513461|gb|EEB16038.1| Tropomyosin-2, putative [Pediculus humanus corporis]
CL173.Contig4	1337	gi|114052020|ref|NP_001040445.1|	516.2	1e-144	tropomyosin-1 [Bombyx mori] >gi|121958906|sp|Q1HPU0.1|TPM1_BOMMO RecName: Full=Tropomyosin-1 >gi|95102920|gb|ABF51401.1| tropomyosin 1 [Bombyx mori]
CL173.Contig5	1301	gi|114052020|ref|NP_001040445.1|	516.2	1e-144	tropomyosin-1 [Bombyx mori] >gi|121958906|sp|Q1HPU0.1|TPM1_BOMMO RecName: Full=Tropomyosin-1 >gi|95102920|gb|ABF51401.1| tropomyosin 1 [Bombyx mori]
CL173.Contig6	1224	gi|160333851|ref|NP_001103782.1|	521.5	2e-146	tropomyosin-2 isoform 1 [Bombyx mori] >gi|121958881|sp|Q1HPQ0.1|TPM2_BOMMO RecName: Full=Tropomyosin-2 >gi|95103000|gb|ABF51441.1| tropomyosin isoform 1 [Bombyx mori] >gi|204324081|gb|ACI01047.1| actotropomyosin [Bombyx mori]
CL1730.Contig1	574	gi|357615091|gb|EHJ69463.1|	73.6	4e-12	hypothetical protein KGM_11769 [Danaus plexippus]
CL1730.Contig2	1054	gi|357615091|gb|EHJ69463.1|	73.6	1e-11	hypothetical protein KGM_11769 [Danaus plexippus]
CL1732.Contig1	707	gi|224056975|ref|XP_002190837.1|	54.3	4e-06	PREDICTED: similar to Prg4 protein [Taeniopygia guttata]
CL1734.Contig1	1129	gi|357609881|gb|EHJ66730.1|	246.5	1e-63	putative DNA-binding protein Ewg [Danaus plexippus]
CL1734.Contig2	968	gi|357609881|gb|EHJ66730.1|	547.4	3e-154	putative DNA-binding protein Ewg [Danaus plexippus]
CL1735.Contig1	1624	gi|357612515|gb|EHJ68040.1|	360.5	1e-97	hypothetical protein KGM_18510 [Danaus plexippus]
CL1735.Contig2	489	gi|357612515|gb|EHJ68040.1|	117.5	1e-25	hypothetical protein KGM_18510 [Danaus plexippus]
CL1736.Contig1	1719	gi|357630614|gb|EHJ78616.1|	80.9	1e-13	hypothetical protein KGM_10027 [Danaus plexippus]
CL1736.Contig2	1683	gi|357630614|gb|EHJ78616.1|	80.9	1e-13	hypothetical protein KGM_10027 [Danaus plexippus]
CL1737.Contig1	564	gi|195175605|ref|XP_002028526.1|	125.6	1e-27	GL15769 [Drosophila persimilis] >gi|194104359|gb|EDW26402.1| GL15769 [Drosophila persimilis]
CL1739.Contig1	508	gi|195394125|ref|XP_002055696.1|	74.3	2e-12	GJ18644 [Drosophila virilis] >gi|194150206|gb|EDW65897.1| GJ18644 [Drosophila virilis]
CL1739.Contig2	288	gi|195394125|ref|XP_002055696.1|	72.4	6e-12	GJ18644 [Drosophila virilis] >gi|194150206|gb|EDW65897.1| GJ18644 [Drosophila virilis]
CL174.Contig1	4009	gi|156548795|ref|XP_001605557.1|	915.2	0	PREDICTED: cytosolic purine 5&apos;-nucleotidase-like [Nasonia vitripennis]
CL174.Contig2	2627	gi|156548795|ref|XP_001605557.1|	915.2	0	PREDICTED: cytosolic purine 5&apos;-nucleotidase-like [Nasonia vitripennis]
CL1740.Contig1	332	gi|357625092|gb|EHJ75643.1|	66.2	4e-10	nicotinic acetylcholine receptor subunit alpha 4 isoform 1 [Danaus plexippus]
CL1741.Contig1	1317	gi|357617842|gb|EHJ71025.1|	817.4	0	hypothetical protein KGM_09986 [Danaus plexippus]
CL1741.Contig2	1287	gi|357617842|gb|EHJ71025.1|	811.2	0	hypothetical protein KGM_09986 [Danaus plexippus]
CL1741.Contig3	591	gi|357617842|gb|EHJ71025.1|	375.6	6e-103	hypothetical protein KGM_09986 [Danaus plexippus]
CL1744.Contig1	4351	gi|357606040|gb|EHJ64887.1|	414.1	2e-113	lysosomal-associated transmembrane protein [Danaus plexippus]
CL1744.Contig2	2033	gi|357606040|gb|EHJ64887.1|	439.9	2e-121	lysosomal-associated transmembrane protein [Danaus plexippus]
CL1744.Contig3	2003	gi|357606040|gb|EHJ64887.1|	414.1	1e-113	lysosomal-associated transmembrane protein [Danaus plexippus]
CL1744.Contig4	1981	gi|357606040|gb|EHJ64887.1|	439.9	1e-121	lysosomal-associated transmembrane protein [Danaus plexippus]
CL1744.Contig5	1951	gi|357606040|gb|EHJ64887.1|	414.1	1e-113	lysosomal-associated transmembrane protein [Danaus plexippus]
CL1745.Contig1	1059	gi|112982820|ref|NP_001037542.1|	593.6	4e-168	L-threonine dehydrogenase [Bombyx mori] >gi|76496246|gb|ABA43639.1| L-threonine dehydrogenase [Bombyx mori]
CL1745.Contig2	956	gi|112982820|ref|NP_001037542.1|	572	1e-161	L-threonine dehydrogenase [Bombyx mori] >gi|76496246|gb|ABA43639.1| L-threonine dehydrogenase [Bombyx mori]
CL1746.Contig1	1745	gi|307192600|gb|EFN75788.1|	948	0	EH domain-containing protein 1 [Harpegnathos saltator]
CL1746.Contig2	1408	gi|357624424|gb|EHJ75206.1|	797.3	0	past-1 [Danaus plexippus]
CL1747.Contig1	1505	gi|357625193|gb|EHJ75715.1|	92.8	4e-17	putative kinectin 1 [Danaus plexippus]
CL1748.Contig1	1052	gi|91090137|ref|XP_976135.1|	387.5	4e-106	PREDICTED: similar to arrest CG31762-PC isoform 4 [Tribolium castaneum]
CL1748.Contig2	969	gi|91090137|ref|XP_976135.1|	75.9	2e-12	PREDICTED: similar to arrest CG31762-PC isoform 4 [Tribolium castaneum]
CL1752.Contig1	830	gi|261335918|emb|CBH09298.1|	289.3	1e-76	putative Zn finger protein [Heliconius melpomene]
CL1752.Contig2	509	gi|261335918|emb|CBH09298.1|	65.5	9e-10	putative Zn finger protein [Heliconius melpomene]
CL1753.Contig1	459	gi|357613508|gb|EHJ68550.1|	248.8	4e-65	hypothetical protein KGM_03861 [Danaus plexippus]
CL1753.Contig2	334	gi|357613508|gb|EHJ68550.1|	145.2	7e-34	hypothetical protein KGM_03861 [Danaus plexippus]
CL1754.Contig1	1233	gi|157132594|ref|XP_001656087.1|	268.1	5e-70	hypothetical protein AaeL_AAEL002882 [Aedes aegypti] >gi|108881661|gb|EAT45886.1| conserved hypothetical protein [Aedes aegypti]
CL1754.Contig2	1144	gi|157132594|ref|XP_001656087.1|	219.9	1e-55	hypothetical protein AaeL_AAEL002882 [Aedes aegypti] >gi|108881661|gb|EAT45886.1| conserved hypothetical protein [Aedes aegypti]
CL1754.Contig3	1133	gi|157132594|ref|XP_001656087.1|	243	1e-62	hypothetical protein AaeL_AAEL002882 [Aedes aegypti] >gi|108881661|gb|EAT45886.1| conserved hypothetical protein [Aedes aegypti]
CL1754.Contig4	1044	gi|157132594|ref|XP_001656087.1|	194.9	4e-48	hypothetical protein AaeL_AAEL002882 [Aedes aegypti] >gi|108881661|gb|EAT45886.1| conserved hypothetical protein [Aedes aegypti]
CL1756.Contig1	932	gi|357620564|gb|EHJ72713.1|	509.6	7e-143	putative Lysosomal trafficking regulator [Danaus plexippus]
CL1756.Contig2	580	gi|357620564|gb|EHJ72713.1|	255	1e-66	putative Lysosomal trafficking regulator [Danaus plexippus]
CL1756.Contig3	395	gi|357620564|gb|EHJ72713.1|	179.9	2e-44	putative Lysosomal trafficking regulator [Danaus plexippus]
CL1758.Contig1	349	gi|357627612|gb|EHJ77256.1|	89	6e-17	hypothetical protein KGM_04388 [Danaus plexippus]
CL176.Contig1	1713	gi|242003622|ref|XP_002422801.1|	1053.5	0	cAMP-dependent protein kinase catalytic subunit, putative [Pediculus humanus corporis] >gi|212505659|gb|EEB10063.1| cAMP-dependent protein kinase catalytic subunit, putative [Pediculus humanus corporis]
CL176.Contig2	1695	gi|242003622|ref|XP_002422801.1|	1060.1	0	cAMP-dependent protein kinase catalytic subunit, putative [Pediculus humanus corporis] >gi|212505659|gb|EEB10063.1| cAMP-dependent protein kinase catalytic subunit, putative [Pediculus humanus corporis]
CL1761.Contig1	2472	gi|357625356|gb|EHJ75827.1|	957.2	0	hypothetical protein KGM_06647 [Danaus plexippus]
CL1761.Contig2	2290	gi|357625356|gb|EHJ75827.1|	873.6	0	hypothetical protein KGM_06647 [Danaus plexippus]
CL1764.Contig1	1445	gi|195027181|ref|XP_001986462.1|	84.3	1e-14	GH20515 [Drosophila grimshawi] >gi|193902462|gb|EDW01329.1| GH20515 [Drosophila grimshawi]
CL1771.Contig1	1302	gi|357608225|gb|EHJ65882.1|	62.4	4e-08	hypothetical protein KGM_11065 [Danaus plexippus]
CL1771.Contig2	310	gi|357608225|gb|EHJ65882.1|	52.8	4e-06	hypothetical protein KGM_11065 [Danaus plexippus]
CL1773.Contig1	809	gi|357613320|gb|EHJ68431.1|	323.2	7e-87	hypothetical protein KGM_22039 [Danaus plexippus]
CL1773.Contig2	782	gi|357613320|gb|EHJ68431.1|	330.9	3e-89	hypothetical protein KGM_22039 [Danaus plexippus]
CL1773.Contig3	779	gi|357613320|gb|EHJ68431.1|	323.2	6e-87	hypothetical protein KGM_22039 [Danaus plexippus]
CL1773.Contig4	752	gi|357613320|gb|EHJ68431.1|	330.9	3e-89	hypothetical protein KGM_22039 [Danaus plexippus]
CL1774.Contig1	933	gi|357614269|gb|EHJ68997.1|	265	3e-69	putative Zinc finger protein 294 [Danaus plexippus]
CL1774.Contig2	894	gi|357614269|gb|EHJ68997.1|	241.5	3e-62	putative Zinc finger protein 294 [Danaus plexippus]
CL1776.Contig2	1079	gi|357619585|gb|EHJ72099.1|	179.9	1e-43	hypothetical protein KGM_07372 [Danaus plexippus]
CL1777.Contig1	1327	gi|357625497|gb|EHJ75922.1|	126.7	2e-27	hypothetical protein KGM_06299 [Danaus plexippus]
CL1777.Contig2	1312	gi|357625497|gb|EHJ75922.1|	126.7	2e-27	hypothetical protein KGM_06299 [Danaus plexippus]
CL1778.Contig1	1235	gi|357621987|gb|EHJ73617.1|	273.9	1e-71	hypothetical protein KGM_03340 [Danaus plexippus]
CL1778.Contig2	814	gi|357621987|gb|EHJ73617.1|	144.1	6e-33	hypothetical protein KGM_03340 [Danaus plexippus]
CL1779.Contig2	253	gi|307204625|gb|EFN83250.1|	32	3e-06	hypothetical protein EAI_00091 [Harpegnathos saltator]
CL178.Contig1	400	gi|298204363|gb|ADI61830.1|	149.1	4e-35	endonuclease-reverse transcriptase [Bombyx mori]
CL178.Contig2	249	gi|357626536|gb|EHJ76592.1|	75.9	5e-13	endonuclease-reverse transcriptase [Danaus plexippus]
CL1780.Contig1	920	gi|357624661|gb|EHJ75356.1|	66.2	2e-09	hypothetical protein KGM_08985 [Danaus plexippus]
CL1780.Contig2	911	gi|357624661|gb|EHJ75356.1|	70.9	8e-11	hypothetical protein KGM_08985 [Danaus plexippus]
CL1780.Contig3	855	gi|357624661|gb|EHJ75356.1|	66.2	1e-09	hypothetical protein KGM_08985 [Danaus plexippus]
CL1780.Contig4	846	gi|357624661|gb|EHJ75356.1|	70.9	7e-11	hypothetical protein KGM_08985 [Danaus plexippus]
CL1781.Contig1	3377	gi|357624329|gb|EHJ75148.1|	389.4	5e-106	hypothetical protein KGM_21424 [Danaus plexippus]
CL1781.Contig2	3314	gi|357624329|gb|EHJ75148.1|	389.4	5e-106	hypothetical protein KGM_21424 [Danaus plexippus]
CL1783.Contig1	802	gi|164448648|ref|NP_001106736.1|	59.3	1e-07	sid-1-related gene3 precursor [Bombyx mori] >gi|163838584|dbj|BAF95806.1| sid-1-like protein3 [Bombyx mori]
CL1783.Contig2	723	gi|164448648|ref|NP_001106736.1|	400.6	2e-110	sid-1-related gene3 precursor [Bombyx mori] >gi|163838584|dbj|BAF95806.1| sid-1-like protein3 [Bombyx mori]
CL1784.Contig1	766	gi|357601939|gb|EHJ63200.1|	72	2e-11	endonuclease-reverse transcriptase [Danaus plexippus]
CL1786.Contig1	1211	gi|291464109|gb|ADE05592.1|	368.2	3e-100	cytochrome P450 333B11 [Manduca sexta]
CL1786.Contig2	957	gi|291464109|gb|ADE05592.1|	265.8	1e-69	cytochrome P450 333B11 [Manduca sexta]
CL1787.Contig1	901	gi|158186768|ref|NP_001103401.1|	120.2	1e-25	nicotinic acetylcholine receptor subunit beta 3 precursor [Bombyx mori] >gi|157367283|gb|ABV45510.1| nicotinic acetylcholine receptor subunit beta 3 [Bombyx mori] >gi|157783844|gb|ABV72693.1| nicotinic acetylcholine receptor beta 2 subunit [Bombyx mori]
CL1791.Contig1	2571	gi|357619417|gb|EHJ72000.1|	250.8	2e-64	hypothetical protein KGM_22267 [Danaus plexippus]
CL1791.Contig2	362	gi|357619417|gb|EHJ72000.1|	190.3	1e-47	hypothetical protein KGM_22267 [Danaus plexippus]
CL1793.Contig1	1300	gi|158298482|ref|XP_318648.4|	388.7	3e-106	AGAP009619-PA [Anopheles gambiae str. PEST] >gi|157013903|gb|EAA14565.4| AGAP009619-PA [Anopheles gambiae str. PEST]
CL1793.Contig2	1073	gi|158298482|ref|XP_318648.4|	359.8	1e-97	AGAP009619-PA [Anopheles gambiae str. PEST] >gi|157013903|gb|EAA14565.4| AGAP009619-PA [Anopheles gambiae str. PEST]
CL1797.Contig1	281	gi|157954522|ref|NP_001103336.1|	55.8	5e-07	uncharacterized protein LOC100126140 [Danio rerio] >gi|187607266|ref|NP_001120358.1| zinc finger protein 167 [Xenopus (Silurana) tropicalis] >gi|156230727|gb|AAI52170.1| Zgc:173816 protein [Danio rerio] >gi|170284917|gb|AAI61005.1| LOC100145431 protein [Xenopus (Silurana) tropicalis]
CL1797.Contig2	238	gi|326665779|ref|XP_003198114.1|	60.8	1e-08	PREDICTED: zinc finger protein 729-like [Danio rerio]
CL1801.Contig1	849	gi|307206035|gb|EFN84128.1|	244.2	4e-63	Acidic repeat-containing protein [Harpegnathos saltator]
CL1801.Contig2	349	gi|357602909|gb|EHJ63563.1|	117.1	2e-25	hypothetical protein KGM_00915 [Danaus plexippus]
CL1802.Contig1	1229	gi|357622007|gb|EHJ73631.1|	267.7	7e-70	hypothetical protein KGM_22171 [Danaus plexippus]
CL1802.Contig2	940	gi|357622007|gb|EHJ73631.1|	84	9e-15	hypothetical protein KGM_22171 [Danaus plexippus]
CL1806.Contig1	2011	gi|357613727|gb|EHJ68686.1|	92	1e-16	hypothetical protein KGM_13298 [Danaus plexippus]
CL1806.Contig2	1726	gi|357613727|gb|EHJ68686.1|	912.1	0	hypothetical protein KGM_13298 [Danaus plexippus]
CL1809.Contig1	648	gi|221128543|ref|XP_002160419.1|	142.5	1e-32	PREDICTED: similar to reverse transcriptase-like protein [Hydra magnipapillata]
CL181.Contig1	1675	gi|357621460|gb|EHJ73283.1|	61.6	1e-07	hypothetical protein KGM_07238 [Danaus plexippus]
CL181.Contig2	1648	gi|357621460|gb|EHJ73283.1|	61.6	1e-07	hypothetical protein KGM_07238 [Danaus plexippus]
CL181.Contig3	2388	gi|357621460|gb|EHJ73283.1|	61.6	1e-07	hypothetical protein KGM_07238 [Danaus plexippus]
CL181.Contig4	2361	gi|357621460|gb|EHJ73283.1|	61.6	1e-07	hypothetical protein KGM_07238 [Danaus plexippus]
CL1810.Contig1	324	gi|357606302|gb|EHJ65005.1|	128.6	7e-29	hypothetical protein KGM_07829 [Danaus plexippus]
CL1811.Contig1	1894	gi|157124954|ref|XP_001654181.1|	560.5	9e-158	hypothetical protein AaeL_AAEL010047 [Aedes aegypti] >gi|108873800|gb|EAT38025.1| conserved hypothetical protein [Aedes aegypti]
CL1811.Contig2	1862	gi|157124954|ref|XP_001654181.1|	560.5	9e-158	hypothetical protein AaeL_AAEL010047 [Aedes aegypti] >gi|108873800|gb|EAT38025.1| conserved hypothetical protein [Aedes aegypti]
CL1811.Contig3	554	gi|357614916|gb|EHJ69369.1|	153.3	4e-36	hypothetical protein KGM_14650 [Danaus plexippus]
CL1811.Contig4	522	gi|357614916|gb|EHJ69369.1|	153.3	3e-36	hypothetical protein KGM_14650 [Danaus plexippus]
CL1812.Contig1	1047	gi|270017034|gb|EFA13480.1|	163.3	1e-38	hypothetical protein TcasGA2_TC002031 [Tribolium castaneum]
CL1818.Contig1	3462	gi|298204361|gb|ADI61829.1|	754.2	0	endonuclease-reverse transcriptase [Bombyx mori]
CL1818.Contig2	1071	gi|298204361|gb|ADI61829.1|	70.1	1e-10	endonuclease-reverse transcriptase [Bombyx mori]
CL1820.Contig1	869	gi|357628245|gb|EHJ77635.1|	307.8	3e-82	hypothetical protein KGM_04622 [Danaus plexippus]
CL1820.Contig2	409	gi|357628245|gb|EHJ77635.1|	103.2	3e-21	hypothetical protein KGM_04622 [Danaus plexippus]
CL1824.Contig1	1068	gi|357605690|gb|EHJ64741.1|	184.5	6e-45	putative histone deacetylase hda2 [Danaus plexippus]
CL1824.Contig2	1003	gi|357605690|gb|EHJ64741.1|	184.5	5e-45	putative histone deacetylase hda2 [Danaus plexippus]
CL1827.Contig1	637	gi|262527588|gb|ACY69027.1|	30.4	2e-34	mutant cadherin [Helicoverpa armigera]
CL1827.Contig2	501	gi|262527588|gb|ACY69027.1|	30.4	2e-31	mutant cadherin [Helicoverpa armigera]
CL1829.Contig1	829	gi|298204367|gb|ADI61832.1|	26.9	2e-49	endonuclease-reverse transcriptase [Bombyx mori]
CL1829.Contig2	814	gi|298204367|gb|ADI61832.1|	26.9	1e-45	endonuclease-reverse transcriptase [Bombyx mori]
CL1829.Contig3	394	gi|298204367|gb|ADI61832.1|	65.1	9e-10	endonuclease-reverse transcriptase [Bombyx mori]
CL183.Contig3	1638	gi|118369072|ref|XP_001017741.1|	57.4	2e-06	hypothetical protein TTHERM_00437450 [Tetrahymena thermophila] >gi|89299508|gb|EAR97496.1| hypothetical protein TTHERM_00437450 [Tetrahymena thermophila SB210]
CL183.Contig4	1631	gi|118369072|ref|XP_001017741.1|	57.4	2e-06	hypothetical protein TTHERM_00437450 [Tetrahymena thermophila] >gi|89299508|gb|EAR97496.1| hypothetical protein TTHERM_00437450 [Tetrahymena thermophila SB210]
CL1832.Contig1	481	gi|357607146|gb|EHJ65368.1|	200.7	1e-50	putative vesicular mannose-binding lectin [Danaus plexippus]
CL1832.Contig2	476	gi|357607146|gb|EHJ65368.1|	181.8	7e-45	putative vesicular mannose-binding lectin [Danaus plexippus]
CL1833.Contig1	3107	gi|357615793|gb|EHJ69833.1|	1307.3	0	hypothetical protein KGM_03373 [Danaus plexippus]
CL1833.Contig2	2644	gi|357615793|gb|EHJ69833.1|	1299.3	0	hypothetical protein KGM_03373 [Danaus plexippus]
CL1835.Contig1	1690	gi|2290213|gb|AAB65093.1|	240.3	1e-61	Lian-Aa1 retrotransposon protein [Aedes aegypti]
CL1835.Contig2	1757	gi|2290213|gb|AAB65093.1|	245.4	6e-63	Lian-Aa1 retrotransposon protein [Aedes aegypti]
CL1836.Contig1	2238	gi|357622823|gb|EHJ74202.1|	784.6	0	hypothetical protein KGM_19918 [Danaus plexippus]
CL1836.Contig2	2152	gi|357622823|gb|EHJ74202.1|	781.2	0	hypothetical protein KGM_19918 [Danaus plexippus]
CL1837.Contig1	287	gi|357630887|gb|EHJ78708.1|	167.2	1e-40	hypothetical protein KGM_00909 [Danaus plexippus]
CL1837.Contig2	277	gi|357630887|gb|EHJ78708.1|	137.1	1e-31	hypothetical protein KGM_00909 [Danaus plexippus]
CL1839.Contig2	1417	gi|357606693|gb|EHJ65169.1|	283.5	1e-74	hypothetical protein KGM_21446 [Danaus plexippus]
CL1841.Contig1	274	gi|357622385|gb|EHJ73887.1|	132.9	3e-30	hypothetical protein KGM_13489 [Danaus plexippus]
CL1841.Contig2	217	gi|357622385|gb|EHJ73887.1|	70.9	1e-11	hypothetical protein KGM_13489 [Danaus plexippus]
CL1843.Contig1	613	gi|357612896|gb|EHJ68223.1|	178.3	1e-43	hypothetical protein KGM_22395 [Danaus plexippus]
CL1843.Contig2	514	gi|357612896|gb|EHJ68223.1|	172.9	4e-42	hypothetical protein KGM_22395 [Danaus plexippus]
CL1846.Contig1	378	gi|357627560|gb|EHJ77213.1|	199.9	2e-50	adenylate cyclase type ix [Danaus plexippus]
CL1846.Contig2	270	gi|357627560|gb|EHJ77213.1|	90.1	2e-17	adenylate cyclase type ix [Danaus plexippus]
CL1849.Contig1	2778	gi|357606614|gb|EHJ65136.1|	439.9	2e-121	hypothetical protein KGM_05509 [Danaus plexippus]
CL1849.Contig2	2741	gi|328786412|ref|XP_393687.4|	400.2	2e-109	PREDICTED: hypothetical protein LOC410204 [Apis mellifera]
CL1849.Contig3	2680	gi|328786412|ref|XP_393687.4|	399.8	3e-109	PREDICTED: hypothetical protein LOC410204 [Apis mellifera]
CL185.Contig1	2039	gi|357625320|gb|EHJ75802.1|	218	1e-54	hypothetical protein KGM_09480 [Danaus plexippus]
CL185.Contig2	1952	gi|357625320|gb|EHJ75802.1|	233.4	2e-59	hypothetical protein KGM_09480 [Danaus plexippus]
CL1850.Contig1	3724	gi|357627562|gb|EHJ77215.1|	1845.9	0	putative phosphorylase b kinase regulatory subunit alpha isoform 1 [Danaus plexippus]
CL1850.Contig2	2590	gi|357627562|gb|EHJ77215.1|	1447.2	0	putative phosphorylase b kinase regulatory subunit alpha isoform 1 [Danaus plexippus]
CL1851.Contig1	3032	gi|112983671|ref|NP_001037329.1|	677.9	0	silk gland factor 1 [Bombyx mori] >gi|2494508|sp|Q17241.1|SGF1_BOMMO RecName: Full=Silk gland factor 1; Short=SGF-1 >gi|559307|dbj|BAA07523.1| silk gland factor-1 [Bombyx mori]
CL1851.Contig2	2879	gi|112983671|ref|NP_001037329.1|	677.9	0	silk gland factor 1 [Bombyx mori] >gi|2494508|sp|Q17241.1|SGF1_BOMMO RecName: Full=Silk gland factor 1; Short=SGF-1 >gi|559307|dbj|BAA07523.1| silk gland factor-1 [Bombyx mori]
CL1852.Contig1	848	gi|357612544|gb|EHJ68052.1|	101.7	3e-20	cytochrome P450 333A3 [Danaus plexippus]
CL1852.Contig2	680	gi|72007102|ref|XP_780357.1|	59.7	1e-07	PREDICTED: similar to transposase [Strongylocentrotus purpuratus] >gi|115963996|ref|XP_001194242.1| PREDICTED: similar to transposase [Strongylocentrotus purpuratus]
CL1852.Contig4	510	gi|357612544|gb|EHJ68052.1|	152.9	4e-36	cytochrome P450 333A3 [Danaus plexippus]
CL1854.Contig1	1046	gi|357614055|gb|EHJ68880.1|	578.6	1e-163	hypothetical protein KGM_01470 [Danaus plexippus]
CL1855.Contig1	322	gi|357624642|gb|EHJ75344.1|	90.1	2e-17	putative rho-associated protein kinase 1 [Danaus plexippus]
CL1855.Contig2	269	gi|357624642|gb|EHJ75344.1|	130.2	2e-29	putative rho-associated protein kinase 1 [Danaus plexippus]
CL1856.Contig1	2076	gi|118396449|ref|XP_001030564.1|	71.2	1e-10	conserved hypothetical protein [Tetrahymena thermophila] >gi|89284872|gb|EAR82901.1| conserved hypothetical protein [Tetrahymena thermophila SB210]
CL1856.Contig2	2035	gi|118396449|ref|XP_001030564.1|	71.2	1e-10	conserved hypothetical protein [Tetrahymena thermophila] >gi|89284872|gb|EAR82901.1| conserved hypothetical protein [Tetrahymena thermophila SB210]
CL1860.Contig1	1501	gi|91084399|ref|XP_966650.1|	295	5e-78	PREDICTED: similar to CG17841 CG17841-PA [Tribolium castaneum] >gi|270008835|gb|EFA05283.1| hypothetical protein TcasGA2_TC015440 [Tribolium castaneum]
CL1860.Contig2	1034	gi|91084399|ref|XP_966650.1|	295	3e-78	PREDICTED: similar to CG17841 CG17841-PA [Tribolium castaneum] >gi|270008835|gb|EFA05283.1| hypothetical protein TcasGA2_TC015440 [Tribolium castaneum]
CL1861.Contig1	1197	gi|357620974|gb|EHJ72972.1|	652.9	0	DNA replication licensing factor MCM3 [Danaus plexippus]
CL1861.Contig2	789	gi|357620974|gb|EHJ72972.1|	460.7	2e-128	DNA replication licensing factor MCM3 [Danaus plexippus]
CL1862.Contig1	429	gi|357608193|gb|EHJ65872.1|	231.1	1e-59	putative cation-transporting atpase [Danaus plexippus]
CL1864.Contig1	2183	gi|357625396|gb|EHJ75855.1|	211.1	1e-52	exocyst complex component sec3 [Danaus plexippus]
CL1864.Contig2	2164	gi|357625396|gb|EHJ75855.1|	211.1	1e-52	exocyst complex component sec3 [Danaus plexippus]
CL1864.Contig3	1336	gi|56798156|dbj|BAD82946.1|	39.3	6e-21	non-LTR retrotransposon R1Bmks ORF2 protein [Bombyx mori]
CL1864.Contig4	1317	gi|56798156|dbj|BAD82946.1|	39.3	6e-21	non-LTR retrotransposon R1Bmks ORF2 protein [Bombyx mori]
CL1865.Contig1	857	gi|321456621|gb|EFX67723.1|	135.2	3e-30	hypothetical protein DAPPUDRAFT_218600 [Daphnia pulex]
CL1867.Contig1	960	gi|357611678|gb|EHJ67604.1|	423.3	7e-117	hypothetical protein KGM_01801 [Danaus plexippus]
CL1867.Contig2	848	gi|357611678|gb|EHJ67604.1|	350.1	6e-95	hypothetical protein KGM_01801 [Danaus plexippus]
CL1871.Contig1	425	gi|357607517|gb|EHJ65556.1|	72.4	5e-12	putative activin receptor type I [Danaus plexippus]
CL1871.Contig2	398	gi|357607517|gb|EHJ65556.1|	100.1	2e-20	putative activin receptor type I [Danaus plexippus]
CL1873.Contig1	3212	gi|357609574|gb|EHJ66520.1|	747.7	0	hypothetical protein KGM_07675 [Danaus plexippus]
CL1873.Contig2	3205	gi|357609574|gb|EHJ66520.1|	747.7	0	hypothetical protein KGM_07675 [Danaus plexippus]
CL1873.Contig3	2704	gi|357609574|gb|EHJ66520.1|	747.7	0	hypothetical protein KGM_07675 [Danaus plexippus]
CL1873.Contig4	2697	gi|357609574|gb|EHJ66520.1|	747.7	0	hypothetical protein KGM_07675 [Danaus plexippus]
CL1876.Contig1	366	gi|357610992|gb|EHJ67258.1|	115.2	8e-25	hypothetical protein KGM_16001 [Danaus plexippus]
CL1876.Contig2	280	gi|357610992|gb|EHJ67258.1|	130.2	2e-29	hypothetical protein KGM_16001 [Danaus plexippus]
CL1877.Contig1	417	gi|357621907|gb|EHJ73566.1|	40.4	5e-31	endonuclease-reverse transcriptase [Danaus plexippus]
CL1877.Contig2	217	gi|357626536|gb|EHJ76592.1|	37.4	1e-08	endonuclease-reverse transcriptase [Danaus plexippus]
CL1881.Contig1	3637	gi|357603405|gb|EHJ63748.1|	1061.2	0	putative RAD50-like protein [Danaus plexippus]
CL1881.Contig2	553	gi|357603405|gb|EHJ63748.1|	322	7e-87	putative RAD50-like protein [Danaus plexippus]
CL1882.Contig1	373	gi|6560653|gb|AAF16704.1|AF117582_1	201.8	6e-51	calcyphosine-like protein [Manduca sexta]
CL1882.Contig2	899	gi|6560653|gb|AAF16704.1|AF117582_1	292	2e-77	calcyphosine-like protein [Manduca sexta]
CL1886.Contig1	574	gi|241112852|ref|XP_002399838.1|	55.8	1e-06	cylicin-2, putative [Ixodes scapularis] >gi|215493036|gb|EEC02677.1| cylicin-2, putative [Ixodes scapularis]
CL1886.Contig2	465	gi|241112852|ref|XP_002399838.1|	55.8	5e-07	cylicin-2, putative [Ixodes scapularis] >gi|215493036|gb|EEC02677.1| cylicin-2, putative [Ixodes scapularis]
CL1887.Contig1	4203	gi|357617700|gb|EHJ70940.1|	1473.4	0	hypothetical protein KGM_14803 [Danaus plexippus]
CL1887.Contig2	1281	gi|357617700|gb|EHJ70940.1|	482.3	1e-134	hypothetical protein KGM_14803 [Danaus plexippus]
CL189.Contig1	3142	gi|357610077|gb|EHJ66814.1|	79.7	8e-13	putative sortilin-related receptor containing LDLR class A repeats preproprotein [Danaus plexippus]
CL189.Contig2	2808	gi|357610077|gb|EHJ66814.1|	79.7	7e-13	putative sortilin-related receptor containing LDLR class A repeats preproprotein [Danaus plexippus]
CL1890.Contig1	913	gi|114053119|ref|NP_001040533.1|	487.6	2e-136	chloride intracellular channel isoform 1 [Bombyx mori] >gi|95102944|gb|ABF51413.1| chloride intracellular channel isoform 1 [Bombyx mori]
CL1890.Contig2	850	gi|114053119|ref|NP_001040533.1|	500	4e-140	chloride intracellular channel isoform 1 [Bombyx mori] >gi|95102944|gb|ABF51413.1| chloride intracellular channel isoform 1 [Bombyx mori]
CL1892.Contig1	1620	gi|302403429|gb|ADL38963.1|	642.5	0	glucose oxidase [Spodoptera exigua]
CL1892.Contig2	1212	gi|215982092|gb|ACJ71598.1|	442.6	1e-122	glucose oxidase [Helicoverpa zea]
CL1898.Contig1	429	gi|260808227|ref|XP_002598909.1|	52.8	4e-06	hypothetical protein BRAFLDRAFT_58822 [Branchiostoma floridae] >gi|229284184|gb|EEN54921.1| hypothetical protein BRAFLDRAFT_58822 [Branchiostoma floridae]
CL1899.Contig1	887	gi|221102340|ref|XP_002162231.1|	83.2	2e-35	PREDICTED: similar to GF20795 [Hydra magnipapillata]
CL1899.Contig2	350	gi|221103641|ref|XP_002158628.1|	120.2	2e-26	PREDICTED: similar to GF20795 [Hydra magnipapillata]
CL1899.Contig3	346	gi|308475465|ref|XP_003099951.1|	25.4	8e-25	hypothetical protein CRE_24561 [Caenorhabditis remanei] >gi|308266218|gb|EFP10171.1| hypothetical protein CRE_24561 [Caenorhabditis remanei]
CL1902.Contig1	1337	gi|270013974|gb|EFA10422.1|	375.6	2e-102	hypothetical protein TcasGA2_TC012663 [Tribolium castaneum]
CL1903.Contig1	2315	gi|357628208|gb|EHJ77603.1|	767.3	0	hypothetical protein KGM_17752 [Danaus plexippus]
CL1903.Contig2	1838	gi|156549109|ref|XP_001607604.1|	569.3	1e-160	PREDICTED: ATP-sensitive inward rectifier potassium channel 12-like [Nasonia vitripennis]
CL1903.Contig3	639	gi|357628208|gb|EHJ77603.1|	92.4	1e-17	hypothetical protein KGM_17752 [Danaus plexippus]
CL1904.Contig1	942	gi|357612495|gb|EHJ68029.1|	536.2	7e-151	hypothetical protein KGM_04267 [Danaus plexippus]
CL1904.Contig2	324	gi|357612495|gb|EHJ68029.1|	159.8	2e-38	hypothetical protein KGM_04267 [Danaus plexippus]
CL1905.Contig1	1610	gi|357627905|gb|EHJ77427.1|	268.9	4e-70	hypothetical protein KGM_04480 [Danaus plexippus]
CL1905.Contig2	1585	gi|357627905|gb|EHJ77427.1|	268.9	4e-70	hypothetical protein KGM_04480 [Danaus plexippus]
CL1905.Contig3	612	gi|194883218|ref|XP_001975700.1|	53.5	6e-06	GG22455 [Drosophila erecta] >gi|190658887|gb|EDV56100.1| GG22455 [Drosophila erecta]
CL1905.Contig4	587	gi|194883218|ref|XP_001975700.1|	53.5	5e-06	GG22455 [Drosophila erecta] >gi|190658887|gb|EDV56100.1| GG22455 [Drosophila erecta]
CL1907.Contig1	1038	gi|82880640|gb|ABB92837.1|	296.2	1e-78	integrin beta 1 [Spodoptera frugiperda]
CL1907.Contig2	760	gi|82880640|gb|ABB92837.1|	193.7	6e-48	integrin beta 1 [Spodoptera frugiperda]
CL1911.Contig1	1294	gi|357625356|gb|EHJ75827.1|	452.6	1e-125	hypothetical protein KGM_06647 [Danaus plexippus]
CL1911.Contig2	1084	gi|357625356|gb|EHJ75827.1|	452.6	1e-125	hypothetical protein KGM_06647 [Danaus plexippus]
CL1912.Contig1	295	gi|170064962|ref|XP_001867744.1|	75.5	7e-13	conserved hypothetical protein [Culex quinquefasciatus] >gi|167882147|gb|EDS45530.1| conserved hypothetical protein [Culex quinquefasciatus]
CL1912.Contig2	289	gi|170064962|ref|XP_001867744.1|	89.4	4e-17	conserved hypothetical protein [Culex quinquefasciatus] >gi|167882147|gb|EDS45530.1| conserved hypothetical protein [Culex quinquefasciatus]
CL1913.Contig1	394	gi|14582384|gb|AAK69480.1|AF278604_1	142.9	3e-33	cytochrome P450 [Papilio canadensis]
CL1913.Contig2	219	gi|195431846|ref|XP_002063939.1|	85.9	5e-16	GK15638 [Drosophila willistoni] >gi|194160024|gb|EDW74925.1| GK15638 [Drosophila willistoni]
CL1913.Contig3	1844	gi|81171275|gb|ABB58823.1|	582.4	2e-164	cytochrome P450 Cyp6b29 [Bombyx mandarina]
CL1914.Contig1	786	gi|357628243|gb|EHJ77633.1|	150.2	8e-35	cytoplasmic tRNA 2-thiolation protein 2 [Danaus plexippus]
CL1914.Contig2	748	gi|357628243|gb|EHJ77633.1|	150.2	7e-35	cytoplasmic tRNA 2-thiolation protein 2 [Danaus plexippus]
CL1915.Contig1	688	gi|357613416|gb|EHJ68496.1|	328.9	9e-89	hypothetical protein KGM_06579 [Danaus plexippus]
CL1915.Contig2	676	gi|357613416|gb|EHJ68496.1|	360.1	3e-98	hypothetical protein KGM_06579 [Danaus plexippus]
CL1917.Contig1	262	gi|357622718|gb|EHJ74132.1|	170.6	1e-41	putative phosphatidylinositol 3-kinase catalytic subunit type 3 [Danaus plexippus]
CL1917.Contig2	243	gi|357622718|gb|EHJ74132.1|	123.2	2e-27	putative phosphatidylinositol 3-kinase catalytic subunit type 3 [Danaus plexippus]
CL1918.Contig1	819	gi|345489808|ref|XP_003426237.1|	127.9	4e-28	PREDICTED: hypothetical protein LOC100680282 [Nasonia vitripennis]
CL1918.Contig2	201	gi|77403696|dbj|BAE46430.1|	67.4	1e-10	reverse transcriptase [Danio rerio]
CL1924.Contig1	1194	gi|357604963|gb|EHJ64400.1|	694.5	0	transcriptional regulator ATRX [Danaus plexippus]
CL1929.Contig1	750	gi|328696989|ref|XP_001948591.2|	89.7	1e-16	PREDICTED: hypothetical protein LOC100167765 [Acyrthosiphon pisum]
CL1929.Contig2	532	gi|328696989|ref|XP_001948591.2|	98.6	1e-19	PREDICTED: hypothetical protein LOC100167765 [Acyrthosiphon pisum]
CL193.Contig1	442	gi|348543632|ref|XP_003459287.1|	88.6	7e-17	PREDICTED: uncharacterized protein K02A2.6-like, partial [Oreochromis niloticus]
CL1930.Contig1	995	gi|342356339|gb|AEL28828.1|	425.6	1e-117	ribosomal protein L10A [Heliconius melpomene cythera]
CL1930.Contig2	285	gi|345489028|ref|XP_003426038.1|	186	3e-46	PREDICTED: 60S ribosomal protein L10a-like isoform 4 [Nasonia vitripennis]
CL1933.Contig1	1873	gi|357612135|gb|EHJ67826.1|	655.6	0	putative thymus-specific serine protease [Danaus plexippus]
CL1933.Contig2	1852	gi|357612135|gb|EHJ67826.1|	655.6	0	putative thymus-specific serine protease [Danaus plexippus]
CL1933.Contig3	1421	gi|357612135|gb|EHJ67826.1|	498.8	2e-139	putative thymus-specific serine protease [Danaus plexippus]
CL1933.Contig4	1400	gi|357612135|gb|EHJ67826.1|	498.8	2e-139	putative thymus-specific serine protease [Danaus plexippus]
CL194.Contig1	4637	gi|357631246|gb|EHJ78836.1|	1861.7	0	putative fatty acid synthase [Danaus plexippus]
CL194.Contig2	4614	gi|357631246|gb|EHJ78836.1|	1861.7	0	putative fatty acid synthase [Danaus plexippus]
CL194.Contig3	744	gi|357631246|gb|EHJ78836.1|	336.3	7e-91	putative fatty acid synthase [Danaus plexippus]
CL194.Contig4	1084	gi|357631246|gb|EHJ78836.1|	394.4	4e-108	putative fatty acid synthase [Danaus plexippus]
CL194.Contig5	952	gi|357631246|gb|EHJ78836.1|	302	2e-80	putative fatty acid synthase [Danaus plexippus]
CL1941.Contig1	1527	gi|328725216|ref|XP_003248387.1|	30.8	1e-90	PREDICTED: hypothetical protein LOC100572455, partial [Acyrthosiphon pisum]
CL1941.Contig2	813	gi|328725216|ref|XP_003248387.1|	30.8	1e-21	PREDICTED: hypothetical protein LOC100572455, partial [Acyrthosiphon pisum]
CL1942.Contig1	2993	gi|357612331|gb|EHJ67924.1|	73.2	7e-11	hypothetical protein KGM_21235 [Danaus plexippus]
CL1942.Contig2	2883	gi|357612331|gb|EHJ67924.1|	73.2	7e-11	hypothetical protein KGM_21235 [Danaus plexippus]
CL1943.Contig1	1168	gi|357625382|gb|EHJ75846.1|	350.1	1e-94	hypothetical protein KGM_04049 [Danaus plexippus]
CL1943.Contig2	672	gi|357625382|gb|EHJ75846.1|	202.6	1e-50	hypothetical protein KGM_04049 [Danaus plexippus]
CL1944.Contig1	2348	gi|357617902|gb|EHJ71057.1|	616.7	1e-174	hypothetical protein KGM_13479 [Danaus plexippus]
CL1944.Contig2	2258	gi|357617902|gb|EHJ71057.1|	560.1	1e-157	hypothetical protein KGM_13479 [Danaus plexippus]
CL1947.Contig1	1359	gi|357604592|gb|EHJ64246.1|	455.3	2e-126	putative glycosylphosphatidylinositol-specific phospholipase C [Danaus plexippus]
CL1947.Contig2	1239	gi|357604592|gb|EHJ64246.1|	455.3	2e-126	putative glycosylphosphatidylinositol-specific phospholipase C [Danaus plexippus]
CL1948.Contig1	1666	gi|357611095|gb|EHJ67309.1|	563.9	7e-159	hypothetical protein KGM_13943 [Danaus plexippus]
CL1948.Contig2	1666	gi|357611095|gb|EHJ67309.1|	562.8	1e-158	hypothetical protein KGM_13943 [Danaus plexippus]
CL195.Contig1	1466	gi|261335993|emb|CBH09273.1|	572.4	1e-161	putative zinc phosphodiesterase [Heliconius melpomene]
CL195.Contig2	1451	gi|261335993|emb|CBH09273.1|	578.6	2e-163	putative zinc phosphodiesterase [Heliconius melpomene]
CL195.Contig3	1367	gi|261335993|emb|CBH09273.1|	564.3	4e-159	putative zinc phosphodiesterase [Heliconius melpomene]
CL195.Contig4	1352	gi|261335993|emb|CBH09273.1|	570.5	5e-161	putative zinc phosphodiesterase [Heliconius melpomene]
CL195.Contig5	245	gi|357629818|gb|EHJ78359.1|	70.9	1e-11	hypothetical protein KGM_16846 [Danaus plexippus]
CL1950.Contig1	1154	gi|170034783|ref|XP_001845252.1|	94.4	9e-18	conserved hypothetical protein [Culex quinquefasciatus] >gi|167876382|gb|EDS39765.1| conserved hypothetical protein [Culex quinquefasciatus]
CL1950.Contig2	1117	gi|170034783|ref|XP_001845252.1|	94.4	9e-18	conserved hypothetical protein [Culex quinquefasciatus] >gi|167876382|gb|EDS39765.1| conserved hypothetical protein [Culex quinquefasciatus]
CL1952.Contig1	795	gi|357608797|gb|EHJ66150.1|	247.3	5e-64	hypothetical protein KGM_22206 [Danaus plexippus]
CL1952.Contig2	599	gi|357608797|gb|EHJ66150.1|	263.8	2e-69	hypothetical protein KGM_22206 [Danaus plexippus]
CL1953.Contig1	209	gi|357616357|gb|EHJ70153.1|	68.9	6e-11	hypothetical protein KGM_21733 [Danaus plexippus]
CL1954.Contig1	230	gi|357622389|gb|EHJ73890.1|	60.1	3e-08	sugar transporter [Danaus plexippus]
CL1954.Contig2	1551	gi|357622388|gb|EHJ73889.1|	270.4	1e-70	sugar transporter [Danaus plexippus]
CL1956.Contig1	2158	gi|357603287|gb|EHJ63697.1|	456.8	1e-126	hypothetical protein KGM_12399 [Danaus plexippus]
CL1956.Contig2	1652	gi|357603287|gb|EHJ63697.1|	248.1	8e-64	hypothetical protein KGM_12399 [Danaus plexippus]
CL196.Contig1	534	gi|242011144|ref|XP_002426315.1|	339.3	4e-92	Junctophilin-2, putative [Pediculus humanus corporis] >gi|212510392|gb|EEB13577.1| Junctophilin-2, putative [Pediculus humanus corporis]
CL196.Contig2	488	gi|242011144|ref|XP_002426315.1|	303.5	1e-81	Junctophilin-2, putative [Pediculus humanus corporis] >gi|212510392|gb|EEB13577.1| Junctophilin-2, putative [Pediculus humanus corporis]
CL1961.Contig1	861	gi|357616845|gb|EHJ70439.1|	329.7	8e-89	putative sulfate transporter [Danaus plexippus]
CL1961.Contig2	823	gi|357616845|gb|EHJ70439.1|	314.3	3e-84	putative sulfate transporter [Danaus plexippus]
CL1961.Contig3	234	gi|357616845|gb|EHJ70439.1|	57	2e-07	putative sulfate transporter [Danaus plexippus]
CL1963.Contig1	1217	gi|357605277|gb|EHJ64536.1|	137.5	1e-30	hypothetical protein KGM_08385 [Danaus plexippus]
CL1963.Contig2	885	gi|357605277|gb|EHJ64536.1|	137.5	6e-31	hypothetical protein KGM_08385 [Danaus plexippus]
CL1967.Contig1	573	gi|345496218|ref|XP_001604083.2|	79	1e-13	PREDICTED: hypothetical protein LOC100120441 [Nasonia vitripennis]
CL1970.Contig1	1793	gi|357629388|gb|EHJ78187.1|	475.3	3e-132	hypothetical protein KGM_04877 [Danaus plexippus]
CL1970.Contig2	1715	gi|357629388|gb|EHJ78187.1|	490.7	8e-137	hypothetical protein KGM_04877 [Danaus plexippus]
CL1971.Contig1	951	gi|357610496|gb|EHJ67005.1|	383.3	7e-105	hypothetical protein KGM_11833 [Danaus plexippus]
CL1971.Contig2	925	gi|357610496|gb|EHJ67005.1|	383.3	7e-105	hypothetical protein KGM_11833 [Danaus plexippus]
CL1972.Contig1	1270	gi|171740897|gb|ACB54943.1|	466.5	1e-129	lipase [Helicoverpa armigera]
CL1972.Contig2	967	gi|171740897|gb|ACB54943.1|	453.4	6e-126	lipase [Helicoverpa armigera]
CL1973.Contig1	1267	gi|357615985|gb|EHJ69941.1|	75.1	7e-12	hypothetical protein KGM_07151 [Danaus plexippus]
CL1973.Contig2	1031	gi|357615985|gb|EHJ69941.1|	55.8	3e-06	hypothetical protein KGM_07151 [Danaus plexippus]
CL1978.Contig1	2448	gi|326371149|gb|ADZ56943.1|	967.6	0	ATP-binding cassette transporter subfamily B [Bombyx mori]
CL1978.Contig2	2324	gi|326371149|gb|ADZ56943.1|	967.6	0	ATP-binding cassette transporter subfamily B [Bombyx mori]
CL1981.Contig1	3892	gi|357618832|gb|EHJ71649.1|	320.9	2e-85	hypothetical protein KGM_08503 [Danaus plexippus]
CL1981.Contig2	3647	gi|357618832|gb|EHJ71649.1|	320.9	2e-85	hypothetical protein KGM_08503 [Danaus plexippus]
CL1981.Contig3	3232	gi|357618832|gb|EHJ71649.1|	320.9	2e-85	hypothetical protein KGM_08503 [Danaus plexippus]
CL1982.Contig1	1354	gi|109119903|dbj|BAE96011.1|	630.6	4e-179	glyceraldehyde-3-phosphate dehydrogenase [Bombyx mori]
CL1984.Contig1	251	gi|1698453|gb|AAB47739.1|	33.1	2e-06	transposase [Bombyx mori]
CL1989.Contig1	845	gi|357621243|gb|EHJ73141.1|	537	3e-151	dscam [Danaus plexippus]
CL1989.Contig2	802	gi|357621243|gb|EHJ73141.1|	62	3e-08	dscam [Danaus plexippus]
CL1989.Contig3	765	gi|357621243|gb|EHJ73141.1|	457.6	2e-127	dscam [Danaus plexippus]
CL1989.Contig4	749	gi|357621243|gb|EHJ73141.1|	469.2	7e-131	dscam [Danaus plexippus]
CL1989.Contig5	706	gi|357621243|gb|EHJ73141.1|	62	2e-08	dscam [Danaus plexippus]
CL1989.Contig6	669	gi|357621243|gb|EHJ73141.1|	389.8	4e-107	dscam [Danaus plexippus]
CL1994.Contig1	397	gi|270017072|gb|EFA13518.1|	135.6	5e-31	hypothetical protein TcasGA2_TC001491 [Tribolium castaneum]
CL1995.Contig1	442	gi|298204367|gb|ADI61832.1|	191	1e-47	endonuclease-reverse transcriptase [Bombyx mori]
CL1995.Contig2	345	gi|298204367|gb|ADI61832.1|	96.7	2e-19	endonuclease-reverse transcriptase [Bombyx mori]
CL1995.Contig3	236	gi|298204367|gb|ADI61832.1|	67.4	1e-10	endonuclease-reverse transcriptase [Bombyx mori]
CL1997.Contig1	1589	gi|270003872|gb|EFA00320.1|	788.1	0	hypothetical protein TcasGA2_TC003158 [Tribolium castaneum]
CL1997.Contig2	1340	gi|270003872|gb|EFA00320.1|	781.9	0	hypothetical protein TcasGA2_TC003158 [Tribolium castaneum]
CL1998.Contig1	512	gi|357604109|gb|EHJ64047.1|	177.9	1e-43	organic cation transporter [Danaus plexippus]
CL1998.Contig2	328	gi|357604109|gb|EHJ64047.1|	134.4	1e-30	organic cation transporter [Danaus plexippus]
CL20.Contig1	1646	gi|357610992|gb|EHJ67258.1|	110.2	2e-69	hypothetical protein KGM_16001 [Danaus plexippus]
CL200.Contig1	556	gi|357613395|gb|EHJ68481.1|	230.7	2e-59	hypothetical protein KGM_16648 [Danaus plexippus]
CL2001.Contig1	786	gi|357613976|gb|EHJ68825.1|	372.5	1e-101	hypothetical protein KGM_13713 [Danaus plexippus]
CL2001.Contig2	698	gi|357613976|gb|EHJ68825.1|	345.5	1e-93	hypothetical protein KGM_13713 [Danaus plexippus]
CL2003.Contig1	1825	gi|158295958|ref|XP_557186.3|	677.6	0	AGAP006508-PA [Anopheles gambiae str. PEST] >gi|157016282|gb|EAL40106.3| AGAP006508-PA [Anopheles gambiae str. PEST]
CL2003.Contig2	1273	gi|357627329|gb|EHJ77065.1|	601.3	2e-170	hypothetical protein KGM_21530 [Danaus plexippus]
CL2009.Contig1	1508	gi|114051596|ref|NP_001040165.1|	525.4	2e-147	adenosine kinase [Bombyx mori] >gi|87248259|gb|ABD36182.1| adenosine kinase [Bombyx mori]
CL2009.Contig2	1652	gi|114051596|ref|NP_001040165.1|	515.4	2e-144	adenosine kinase [Bombyx mori] >gi|87248259|gb|ABD36182.1| adenosine kinase [Bombyx mori]
CL2009.Contig3	1452	gi|114051596|ref|NP_001040165.1|	515.4	2e-144	adenosine kinase [Bombyx mori] >gi|87248259|gb|ABD36182.1| adenosine kinase [Bombyx mori]
CL2009.Contig4	1407	gi|114051596|ref|NP_001040165.1|	525.4	2e-147	adenosine kinase [Bombyx mori] >gi|87248259|gb|ABD36182.1| adenosine kinase [Bombyx mori]
CL2010.Contig2	1618	gi|357631021|gb|EHJ78760.1|	113.2	3e-23	hypothetical protein KGM_11851 [Danaus plexippus]
CL2011.Contig1	1039	gi|345496218|ref|XP_001604083.2|	36.2	2e-49	PREDICTED: hypothetical protein LOC100120441 [Nasonia vitripennis]
CL2011.Contig2	462	gi|357611089|gb|EHJ67303.1|	120.9	1e-26	putative ORF2-encoded protein [Danaus plexippus]
CL2011.Contig3	2222	gi|77403696|dbj|BAE46430.1|	294.3	1e-77	reverse transcriptase [Danio rerio]
CL2011.Contig4	1683	gi|345496218|ref|XP_001604083.2|	219.2	4e-55	PREDICTED: hypothetical protein LOC100120441 [Nasonia vitripennis]
CL2013.Contig1	1569	gi|307169403|gb|EFN62122.1|	344	1e-92	hypothetical protein EAG_03279 [Camponotus floridanus]
CL2013.Contig2	1166	gi|270016002|gb|EFA12450.1|	248.1	5e-64	hypothetical protein TcasGA2_TC016185 [Tribolium castaneum] >gi|270016905|gb|EFA13351.1| hypothetical protein TcasGA2_TC006959 [Tribolium castaneum]
CL2016.Contig1	4371	gi|298204365|gb|ADI61831.1|	168.3	0	endonuclease-reverse transcriptase [Bombyx mori]
CL2017.Contig1	2959	gi|158120315|gb|ABW16859.1|	1205.7	0	prophenoloxidase 1 [Choristoneura fumiferana] >gi|158120317|gb|ABW16860.1| prophenoloxidase 1b [Choristoneura fumiferana] >gi|158120319|gb|ABW16861.1| prophenoloxidase 1c [Choristoneura fumiferana]
CL2017.Contig2	2480	gi|158120315|gb|ABW16859.1|	1162.1	0	prophenoloxidase 1 [Choristoneura fumiferana] >gi|158120317|gb|ABW16860.1| prophenoloxidase 1b [Choristoneura fumiferana] >gi|158120319|gb|ABW16861.1| prophenoloxidase 1c [Choristoneura fumiferana]
CL2018.Contig1	1287	gi|357620602|gb|EHJ72747.1|	159.1	3e-37	hypothetical protein KGM_10096 [Danaus plexippus]
CL202.Contig1	2644	gi|357631772|gb|EHJ79241.1|	540.4	1e-151	putative mitochondrial malate dehydrogenase [Danaus plexippus]
CL202.Contig2	2597	gi|357631772|gb|EHJ79241.1|	540.4	1e-151	putative mitochondrial malate dehydrogenase [Danaus plexippus]
CL2020.Contig1	738	gi|357628234|gb|EHJ77624.1|	417.5	2e-115	putative arsenite-resistance protein [Danaus plexippus]
CL2020.Contig2	692	gi|357628234|gb|EHJ77624.1|	376.7	4e-103	putative arsenite-resistance protein [Danaus plexippus]
CL2023.Contig1	600	gi|357617708|gb|EHJ70948.1|	78.2	2e-13	hypothetical protein KGM_14786 [Danaus plexippus]
CL2023.Contig2	429	gi|357617708|gb|EHJ70948.1|	78.2	1e-13	hypothetical protein KGM_14786 [Danaus plexippus]
CL2025.Contig1	1370	gi|12585194|sp|Q9U505.1|ATP9_MANSE	234.6	7e-60	RecName: Full=ATP synthase lipid-binding protein, mitochondrial; AltName: Full=ATPase protein 9; AltName: Full=ATPase subunit c; Flags: Precursor >gi|6560655|gb|AAF16705.1|AF117583_1 ATP synthase subunit c [Manduca sexta]
CL2025.Contig2	1029	gi|12585194|sp|Q9U505.1|ATP9_MANSE	234.6	5e-60	RecName: Full=ATP synthase lipid-binding protein, mitochondrial; AltName: Full=ATPase protein 9; AltName: Full=ATPase subunit c; Flags: Precursor >gi|6560655|gb|AAF16705.1|AF117583_1 ATP synthase subunit c [Manduca sexta]
CL2025.Contig3	1018	gi|12585194|sp|Q9U505.1|ATP9_MANSE	234.6	5e-60	RecName: Full=ATP synthase lipid-binding protein, mitochondrial; AltName: Full=ATPase protein 9; AltName: Full=ATPase subunit c; Flags: Precursor >gi|6560655|gb|AAF16705.1|AF117583_1 ATP synthase subunit c [Manduca sexta]
CL2026.Contig1	1891	gi|332021638|gb|EGI61997.1|	554.3	6e-156	GDP-mannose 4,6 dehydratase [Acromyrmex echinatior]
CL2026.Contig2	1871	gi|332021638|gb|EGI61997.1|	554.3	6e-156	GDP-mannose 4,6 dehydratase [Acromyrmex echinatior]
CL2029.Contig1	208	gi|270001171|gb|EEZ97618.1|	63.9	2e-09	hypothetical protein TcasGA2_TC012952 [Tribolium castaneum]
CL2037.Contig1	463	gi|357609731|gb|EHJ66616.1|	62.8	4e-09	putative zinc finger CCCH-type containing 10 [Danaus plexippus]
CL2037.Contig2	443	gi|357609729|gb|EHJ66614.1|	68.9	6e-11	putative zinc finger CCCH-type containing 10 [Danaus plexippus]
CL2038.Contig1	950	gi|357624261|gb|EHJ75111.1|	28.5	4e-86	serine/threonine protein kinase [Danaus plexippus]
CL2038.Contig2	923	gi|357624261|gb|EHJ75111.1|	28.5	4e-89	serine/threonine protein kinase [Danaus plexippus]
CL2038.Contig3	689	gi|357624261|gb|EHJ75111.1|	296.6	5e-79	serine/threonine protein kinase [Danaus plexippus]
CL2039.Contig2	1112	gi|357626100|gb|EHJ76309.1|	118.2	6e-25	hypothetical protein KGM_21136 [Danaus plexippus]
CL2040.Contig1	781	gi|328716306|ref|XP_003245892.1|	55.5	2e-06	PREDICTED: hypothetical protein LOC100575767 [Acyrthosiphon pisum]
CL2045.Contig1	1903	gi|357605439|gb|EHJ64627.1|	862.8	0	hypothetical protein KGM_21579 [Danaus plexippus]
CL2045.Contig2	1444	gi|357605439|gb|EHJ64627.1|	751.9	0	hypothetical protein KGM_21579 [Danaus plexippus]
CL2046.Contig1	215	gi|345805382|ref|XP_003435290.1|	55.1	9e-07	PREDICTED: uncharacterized protein LOC100685893 [Canis lupus familiaris]
CL2048.Contig1	1746	gi|261335917|emb|CBH09297.1|	710.7	0	putative lethal (2) giant larvae [Heliconius melpomene]
CL2048.Contig2	1717	gi|261335917|emb|CBH09297.1|	710.3	0	putative lethal (2) giant larvae [Heliconius melpomene]
CL2049.Contig1	790	gi|345484065|ref|XP_003424941.1|	97.1	8e-19	PREDICTED: hypothetical protein LOC100678979 [Nasonia vitripennis]
CL2049.Contig2	396	gi|147899284|ref|NP_001084082.1|	55.5	7e-07	cellular nucleic acid binding protein [Xenopus laevis] >gi|1055224|gb|AAA81168.1| cellular nucleic acid binding protein [Xenopus laevis]
CL2051.Contig1	963	gi|357618961|gb|EHJ71745.1|	402.1	1e-110	L-isoaspartyl protein carboxyl methyltransferase [Danaus plexippus]
CL2051.Contig2	371	gi|114052539|ref|NP_001040252.1|	103.6	2e-21	L-isoaspartyl protein carboxyl methyltransferase [Bombyx mori] >gi|87248521|gb|ABD36313.1| L-isoaspartyl protein carboxyl methyltransferase [Bombyx mori]
CL2052.Contig1	876	gi|357626536|gb|EHJ76592.1|	91.3	6e-75	endonuclease-reverse transcriptase [Danaus plexippus]
CL2052.Contig2	875	gi|357626536|gb|EHJ76592.1|	91.3	1e-70	endonuclease-reverse transcriptase [Danaus plexippus]
CL2053.Contig1	644	gi|357610448|gb|EHJ66982.1|	63.2	8e-09	hypothetical protein KGM_18506 [Danaus plexippus]
CL2053.Contig2	529	gi|357610448|gb|EHJ66982.1|	63.9	3e-09	hypothetical protein KGM_18506 [Danaus plexippus]
CL2055.Contig1	1306	gi|58801177|dbj|BAD89509.1|	556.2	1e-156	farnesyltransferase/geranylgeranyltransferase type I alpha subunit [Bombyx mori]
CL2055.Contig2	640	gi|58801177|dbj|BAD89509.1|	270.8	2e-71	farnesyltransferase/geranylgeranyltransferase type I alpha subunit [Bombyx mori]
CL2056.Contig1	1817	gi|237636932|gb|ACR07788.1|	487.3	9e-136	14-3-3 zeta [Heliothis virescens]
CL2056.Contig2	1708	gi|237636932|gb|ACR07788.1|	487.3	8e-136	14-3-3 zeta [Heliothis virescens]
CL2057.Contig1	1924	gi|357625367|gb|EHJ75833.1|	877.1	0	zinc finger protein [Danaus plexippus]
CL2058.Contig1	1570	gi|357624395|gb|EHJ75180.1|	633.3	9e-180	hypothetical protein KGM_19784 [Danaus plexippus]
CL2058.Contig2	1555	gi|357624395|gb|EHJ75180.1|	633.3	8e-180	hypothetical protein KGM_19784 [Danaus plexippus]
CL2059.Contig1	827	gi|112984194|ref|NP_001037442.1|	328.2	2e-88	pyridoxine 5&apos;-phosphate oxidase [Bombyx mori] >gi|91265778|gb|ABE28379.1| pyridoxine 5&apos;-phosphate oxidase [Bombyx mori]
CL2059.Contig2	570	gi|112984194|ref|NP_001037442.1|	192.6	7e-48	pyridoxine 5&apos;-phosphate oxidase [Bombyx mori] >gi|91265778|gb|ABE28379.1| pyridoxine 5&apos;-phosphate oxidase [Bombyx mori]
CL2061.Contig1	2263	gi|289629220|ref|NP_001166194.1|	428.7	5e-118	coatomer protein complex subunit delta [Bombyx mori] >gi|284027826|gb|ADB66737.1| coatomer protein complex subunit delta [Bombyx mori]
CL2062.Contig1	604	gi|357620566|gb|EHJ72715.1|	124.8	2e-27	hypothetical protein KGM_16094 [Danaus plexippus]
CL2062.Contig2	440	gi|357620566|gb|EHJ72715.1|	97.8	1e-19	hypothetical protein KGM_16094 [Danaus plexippus]
CL2063.Contig1	456	gi|357603653|gb|EHJ63865.1|	105.9	4e-22	hypothetical protein KGM_07599 [Danaus plexippus]
CL2063.Contig2	357	gi|357603653|gb|EHJ63865.1|	56.6	3e-07	hypothetical protein KGM_07599 [Danaus plexippus]
CL2066.Contig1	580	gi|357605734|gb|EHJ64757.1|	176.4	5e-43	hypothetical protein KGM_05091 [Danaus plexippus]
CL2066.Contig2	429	gi|357605734|gb|EHJ64757.1|	117.9	1e-25	hypothetical protein KGM_05091 [Danaus plexippus]
CL2066.Contig3	2815	gi|357626903|gb|EHJ76802.1|	811.2	0	hypothetical protein KGM_01007 [Danaus plexippus]
CL2066.Contig4	2120	gi|357626903|gb|EHJ76802.1|	484.2	9e-135	hypothetical protein KGM_01007 [Danaus plexippus]
CL207.Contig1	3361	gi|357614526|gb|EHJ69132.1|	721.9	0	elongation factor 1 gamma [Danaus plexippus]
CL207.Contig2	3003	gi|357614526|gb|EHJ69132.1|	721.9	0	elongation factor 1 gamma [Danaus plexippus]
CL207.Contig3	2384	gi|357614526|gb|EHJ69132.1|	721.9	0	elongation factor 1 gamma [Danaus plexippus]
CL207.Contig4	1759	gi|357614526|gb|EHJ69132.1|	721.9	0	elongation factor 1 gamma [Danaus plexippus]
CL2070.Contig1	1697	gi|357609485|gb|EHJ66477.1|	149.4	4e-34	hypothetical protein KGM_11177 [Danaus plexippus]
CL2070.Contig2	1233	gi|357609485|gb|EHJ66477.1|	144.4	9e-33	hypothetical protein KGM_11177 [Danaus plexippus]
CL2072.Contig1	1162	gi|170063054|ref|XP_001866937.1|	206.8	1e-51	scavenger receptor cysteine-rich protein [Culex quinquefasciatus] >gi|167880823|gb|EDS44206.1| scavenger receptor cysteine-rich protein [Culex quinquefasciatus]
CL2074.Contig1	1772	gi|222101818|gb|ACM44033.1|	105.5	7e-21	hnRNPA/B-like 28 [Bombyx mori]
CL2074.Contig2	975	gi|332021342|gb|EGI61716.1|	58.2	6e-07	Brain-specific homeobox protein [Acromyrmex echinatior]
CL2074.Contig3	901	gi|357628443|gb|EHJ77777.1|	94	8e-18	hypothetical protein KGM_04418 [Danaus plexippus]
CL2076.Contig1	2936	gi|357623594|gb|EHJ74682.1|	1041.2	0	hypothetical protein KGM_08900 [Danaus plexippus]
CL2076.Contig2	2840	gi|357623594|gb|EHJ74682.1|	998.8	0	hypothetical protein KGM_08900 [Danaus plexippus]
CL2076.Contig3	2442	gi|357623594|gb|EHJ74682.1|	706.4	0	hypothetical protein KGM_08900 [Danaus plexippus]
CL2076.Contig4	1692	gi|357623594|gb|EHJ74682.1|	369.4	2e-100	hypothetical protein KGM_08900 [Danaus plexippus]
CL2077.Contig1	1984	gi|198041638|ref|NP_001128236.1|	425.6	3e-117	ORAI calcium release-activated calcium modulator 1 isoform A [Bombyx mori] >gi|197245030|dbj|BAG69140.1| Orai1 alternative splice form A [Bombyx mori]
CL2077.Contig2	1981	gi|198041638|ref|NP_001128236.1|	402.5	3e-110	ORAI calcium release-activated calcium modulator 1 isoform A [Bombyx mori] >gi|197245030|dbj|BAG69140.1| Orai1 alternative splice form A [Bombyx mori]
CL2077.Contig3	1921	gi|198041638|ref|NP_001128236.1|	434.1	1e-119	ORAI calcium release-activated calcium modulator 1 isoform A [Bombyx mori] >gi|197245030|dbj|BAG69140.1| Orai1 alternative splice form A [Bombyx mori]
CL2077.Contig4	1918	gi|198041638|ref|NP_001128236.1|	411	9e-113	ORAI calcium release-activated calcium modulator 1 isoform A [Bombyx mori] >gi|197245030|dbj|BAG69140.1| Orai1 alternative splice form A [Bombyx mori]
CL2078.Contig1	2722	gi|357623913|gb|EHJ74878.1|	1209.9	0	hypothetical protein KGM_02279 [Danaus plexippus]
CL2078.Contig2	2495	gi|357623913|gb|EHJ74878.1|	1349.7	0	hypothetical protein KGM_02279 [Danaus plexippus]
CL2079.Contig1	366	gi|357628759|gb|EHJ77962.1|	214.2	1e-54	putative Protein suppressor of forked [Danaus plexippus]
CL2079.Contig2	318	gi|357628759|gb|EHJ77962.1|	183.7	1e-45	putative Protein suppressor of forked [Danaus plexippus]
CL208.Contig1	1472	gi|84095070|dbj|BAE66650.1|	440.3	1e-121	GTP cyclohydrolase I isoform A [Papilio xuthus]
CL2081.Contig1	2557	gi|357604800|gb|EHJ64328.1|	172.9	6e-41	hypothetical protein KGM_19125 [Danaus plexippus]
CL2081.Contig2	2524	gi|357604800|gb|EHJ64328.1|	180.3	3e-43	hypothetical protein KGM_19125 [Danaus plexippus]
CL2082.Contig1	850	gi|357625665|gb|EHJ76035.1|	456.8	4e-127	leukocyte receptor cluster member 4 protein [Danaus plexippus]
CL2082.Contig2	834	gi|357625665|gb|EHJ76035.1|	404.8	2e-111	leukocyte receptor cluster member 4 protein [Danaus plexippus]
CL2083.Contig1	719	gi|357609728|gb|EHJ66613.1|	58.2	3e-07	hypothetical protein KGM_08807 [Danaus plexippus]
CL2088.Contig1	1063	gi|357626972|gb|EHJ76844.1|	476.1	1e-132	tRNA selenocysteine associated protein [Danaus plexippus]
CL2088.Contig2	388	gi|357626972|gb|EHJ76844.1|	130.6	1e-29	tRNA selenocysteine associated protein [Danaus plexippus]
CL2091.Contig1	1389	gi|357625863|gb|EHJ76153.1|	709.5	0	hypothetical protein KGM_16644 [Danaus plexippus]
CL2091.Contig2	382	gi|357625863|gb|EHJ76153.1|	184.1	1e-45	hypothetical protein KGM_16644 [Danaus plexippus]
CL2092.Contig1	527	gi|357609881|gb|EHJ66730.1|	222.2	6e-57	putative DNA-binding protein Ewg [Danaus plexippus]
CL2092.Contig2	417	gi|357609881|gb|EHJ66730.1|	223	2e-57	putative DNA-binding protein Ewg [Danaus plexippus]
CL2094.Contig1	1169	gi|357611067|gb|EHJ67292.1|	135.2	5e-30	hypothetical protein KGM_13093 [Danaus plexippus]
CL2094.Contig2	1061	gi|357611067|gb|EHJ67292.1|	114.8	6e-24	hypothetical protein KGM_13093 [Danaus plexippus]
CL2094.Contig3	929	gi|157130092|ref|XP_001655556.1|	78.2	5e-13	hypothetical protein AaeL_AAEL000304 [Aedes aegypti] >gi|157130098|ref|XP_001655559.1| hypothetical protein AaeL_AAEL000304 [Aedes aegypti] >gi|157130100|ref|XP_001655560.1| hypothetical protein AaeL_AAEL000304 [Aedes aegypti] >gi|108884439|gb|EAT48664.1| conserved hypothetical protein [Aedes aegypti] >gi|108884442|gb|EAT48667.1| conserved hypothetical protein [Aedes aegypti] >gi|108884443|gb|EAT…
CL2095.Contig1	2273	gi|357611415|gb|EHJ67472.1|	259.6	4e-67	hypothetical protein KGM_03541 [Danaus plexippus]
CL2095.Contig2	2248	gi|357611415|gb|EHJ67472.1|	259.6	4e-67	hypothetical protein KGM_03541 [Danaus plexippus]
CL2095.Contig3	2246	gi|357611415|gb|EHJ67472.1|	305.4	6e-81	hypothetical protein KGM_03541 [Danaus plexippus]
CL2095.Contig4	2221	gi|357611415|gb|EHJ67472.1|	259.6	4e-67	hypothetical protein KGM_03541 [Danaus plexippus]
CL2095.Contig5	636	gi|357611415|gb|EHJ67472.1|	299.7	5e-80	hypothetical protein KGM_03541 [Danaus plexippus]
CL2095.Contig6	611	gi|357611415|gb|EHJ67472.1|	267.3	2e-70	hypothetical protein KGM_03541 [Danaus plexippus]
CL2095.Contig7	609	gi|357611415|gb|EHJ67472.1|	307.4	2e-82	hypothetical protein KGM_03541 [Danaus plexippus]
CL2095.Contig8	584	gi|357611415|gb|EHJ67472.1|	275	1e-72	hypothetical protein KGM_03541 [Danaus plexippus]
CL2096.Contig1	2371	gi|357619467|gb|EHJ72030.1|	517.3	1e-144	d-amino acid oxidase [Danaus plexippus]
CL2096.Contig2	1366	gi|16266047|gb|AAL16724.1|AF378002_1	109.4	9e-51	putative transposase [Anopheles gambiae]
CL2097.Contig1	823	gi|357622103|gb|EHJ73704.1|	225.7	1e-57	endonuclease-reverse transcriptase [Danaus plexippus]
CL21.Contig1	4407	gi|357622762|gb|EHJ74161.1|	990.7	0	hypothetical protein KGM_17545 [Danaus plexippus]
CL21.Contig2	4305	gi|357622762|gb|EHJ74161.1|	990.7	0	hypothetical protein KGM_17545 [Danaus plexippus]
CL21.Contig3	4266	gi|357622762|gb|EHJ74161.1|	2182.5	0	hypothetical protein KGM_17545 [Danaus plexippus]
CL21.Contig4	4164	gi|357622762|gb|EHJ74161.1|	2199.9	0	hypothetical protein KGM_17545 [Danaus plexippus]
CL21.Contig5	4465	gi|357622762|gb|EHJ74161.1|	990.7	0	hypothetical protein KGM_17545 [Danaus plexippus]
CL21.Contig6	4208	gi|357622762|gb|EHJ74161.1|	2182.5	0	hypothetical protein KGM_17545 [Danaus plexippus]
CL21.Contig7	4106	gi|357622762|gb|EHJ74161.1|	2199.9	0	hypothetical protein KGM_17545 [Danaus plexippus]
CL21.Contig8	4363	gi|357622762|gb|EHJ74161.1|	990.7	0	hypothetical protein KGM_17545 [Danaus plexippus]
CL2102.Contig1	431	gi|357616934|gb|EHJ70493.1|	255.4	4e-67	hypothetical protein KGM_10406 [Danaus plexippus]
CL2102.Contig2	404	gi|357616934|gb|EHJ70493.1|	230.7	1e-59	hypothetical protein KGM_10406 [Danaus plexippus]
CL2104.Contig1	2515	gi|357620239|gb|EHJ72505.1|	127.5	2e-27	hypothetical protein KGM_13211 [Danaus plexippus]
CL2104.Contig2	2481	gi|357620239|gb|EHJ72505.1|	127.5	2e-27	hypothetical protein KGM_13211 [Danaus plexippus]
CL2104.Contig3	2447	gi|357620239|gb|EHJ72505.1|	127.5	2e-27	hypothetical protein KGM_13211 [Danaus plexippus]
CL2105.Contig1	1861	gi|357614722|gb|EHJ69235.1|	561.2	5e-158	embryonic polarity protein dorsal [Danaus plexippus]
CL2105.Contig2	1817	gi|357614722|gb|EHJ69235.1|	561.2	5e-158	embryonic polarity protein dorsal [Danaus plexippus]
CL2106.Contig1	777	gi|145542141|ref|XP_001456758.1|	82.4	2e-14	hypothetical protein [Paramecium tetraurelia strain d4-2] >gi|124424571|emb|CAK89361.1| unnamed protein product [Paramecium tetraurelia]
CL2106.Contig2	741	gi|145542141|ref|XP_001456758.1|	65.1	3e-09	hypothetical protein [Paramecium tetraurelia strain d4-2] >gi|124424571|emb|CAK89361.1| unnamed protein product [Paramecium tetraurelia]
CL2108.Contig1	1953	gi|357623761|gb|EHJ74786.1|	85.5	9e-15	hypothetical protein KGM_19455 [Danaus plexippus]
CL2109.Contig1	1165	gi|357630693|gb|EHJ78647.1|	389.8	1e-106	aldehyde oxidase 2 [Danaus plexippus]
CL211.Contig1	610	gi|357602155|gb|EHJ63296.1|	165.2	1e-39	hypothetical protein KGM_09947 [Danaus plexippus]
CL211.Contig2	594	gi|357602155|gb|EHJ63296.1|	165.2	1e-39	hypothetical protein KGM_09947 [Danaus plexippus]
CL2110.Contig1	617	gi|357621756|gb|EHJ73481.1|	32.7	1e-11	heat shock protein 25.4 [Danaus plexippus]
CL2110.Contig2	573	gi|357621756|gb|EHJ73481.1|	85.9	9e-16	heat shock protein 25.4 [Danaus plexippus]
CL2114.Contig1	666	gi|363896068|gb|AEW43118.1|	217.2	3e-55	UDP-glycosyltransferase UGT33J1 [Helicoverpa armigera]
CL2114.Contig2	485	gi|363896068|gb|AEW43118.1|	117.9	1e-25	UDP-glycosyltransferase UGT33J1 [Helicoverpa armigera]
CL2115.Contig1	1036	gi|112983118|ref|NP_001037045.1|	77.4	1e-12	seroin 1 precursor [Bombyx mori] >gi|19070653|gb|AAL83945.1|AF352584_1 seroin 1 [Bombyx mori]
CL2117.Contig1	987	gi|357617376|gb|EHJ70753.1|	523.9	3e-147	autophagy 5-like protein [Danaus plexippus]
CL2117.Contig2	411	gi|357617376|gb|EHJ70753.1|	198	9e-50	autophagy 5-like protein [Danaus plexippus]
CL2119.Contig1	877	gi|357609970|gb|EHJ66763.1|	110.5	8e-23	hypothetical protein KGM_12536 [Danaus plexippus]
CL2119.Contig2	592	gi|357609970|gb|EHJ66763.1|	110.2	5e-23	hypothetical protein KGM_12536 [Danaus plexippus]
CL2123.Contig1	333	gi|284413718|ref|NP_001165114.1|	69.7	3e-11	collagen precursor [Bombyx mori]
CL2124.Contig1	490	gi|357625140|gb|EHJ75676.1|	280.4	1e-74	hypothetical protein KGM_19769 [Danaus plexippus]
CL2127.Contig1	395	gi|224586901|ref|NP_001139127.1|	210.7	1e-53	oxygen resistance gene 1 [Bombyx mori] >gi|224176429|dbj|BAH23575.1| BmOXR1 [Bombyx mori]
CL2127.Contig2	287	gi|357606017|gb|EHJ64875.1|	153.7	2e-36	oxygen resistance protein 1 [Danaus plexippus]
CL2127.Contig3	226	gi|357606017|gb|EHJ64875.1|	111.3	1e-23	oxygen resistance protein 1 [Danaus plexippus]
CL2129.Contig1	434	gi|357608336|gb|EHJ65938.1|	125.6	5e-28	hypothetical protein KGM_21980 [Danaus plexippus]
CL213.Contig1	464	gi|357612572|gb|EHJ68067.1|	227.3	1e-58	putative Polycomb protein Suz12 [Danaus plexippus]
CL213.Contig2	461	gi|357612572|gb|EHJ68067.1|	255	6e-67	putative Polycomb protein Suz12 [Danaus plexippus]
CL2133.Contig1	786	gi|357608930|gb|EHJ66219.1|	183	1e-44	hypothetical protein KGM_02643 [Danaus plexippus]
CL2133.Contig2	414	gi|357608930|gb|EHJ66219.1|	158.7	6e-38	hypothetical protein KGM_02643 [Danaus plexippus]
CL2134.Contig1	646	gi|357626588|gb|EHJ76634.1|	265	1e-69	hypothetical protein KGM_20617 [Danaus plexippus]
CL2134.Contig2	470	gi|357626588|gb|EHJ76634.1|	115.5	6e-25	hypothetical protein KGM_20617 [Danaus plexippus]
CL2135.Contig1	1128	gi|357625792|gb|EHJ76112.1|	445.7	1e-123	hypothetical protein KGM_12778 [Danaus plexippus]
CL2135.Contig2	1054	gi|357625792|gb|EHJ76112.1|	445.7	1e-123	hypothetical protein KGM_12778 [Danaus plexippus]
CL2138.Contig1	1157	gi|189233947|ref|XP_974111.2|	242.3	2e-62	PREDICTED: similar to AGAP003572-PA [Tribolium castaneum]
CL2138.Contig2	1094	gi|357607849|gb|EHJ65712.1|	260.8	7e-68	hypothetical protein KGM_04601 [Danaus plexippus]
CL2139.Contig2	938	gi|315115333|gb|ADT80639.1|	382.5	1e-104	ribosomal biogenesis protein RLP24 [Euphydryas aurinia]
CL214.Contig1	249	gi|357617493|gb|EHJ70825.1|	102.8	4e-21	hypothetical protein KGM_19261 [Danaus plexippus]
CL214.Contig2	2416	gi|357617493|gb|EHJ70825.1|	727.2	0	hypothetical protein KGM_19261 [Danaus plexippus]
CL214.Contig3	2136	gi|357617493|gb|EHJ70825.1|	727.2	0	hypothetical protein KGM_19261 [Danaus plexippus]
CL2140.Contig1	1483	gi|34538651|gb|AAQ74260.1|	579.7	1e-163	desaturase [Spodoptera littoralis]
CL2140.Contig2	991	gi|34538651|gb|AAQ74260.1|	398.3	2e-109	desaturase [Spodoptera littoralis]
CL2142.Contig1	1292	gi|357631826|gb|EHJ79293.1|	302.8	2e-80	putative CRAL/TRIO domain-containing protein [Danaus plexippus]
CL2142.Contig2	1205	gi|357631826|gb|EHJ79293.1|	306.6	1e-81	putative CRAL/TRIO domain-containing protein [Danaus plexippus]
CL2143.Contig1	1108	gi|219686082|emb|CAW30924.1|	453.4	7e-126	putative aldo-ketose reductase 1 [Papilio dardanus]
CL2143.Contig2	1087	gi|219686082|emb|CAW30924.1|	457.2	5e-127	putative aldo-ketose reductase 1 [Papilio dardanus]
CL2144.Contig1	2146	gi|158289807|ref|XP_311448.4|	673.3	0	AGAP010734-PA [Anopheles gambiae str. PEST] >gi|157018505|gb|EAA07042.4| AGAP010734-PA [Anopheles gambiae str. PEST]
CL2144.Contig2	2037	gi|158289807|ref|XP_311448.4|	33.1	1e-178	AGAP010734-PA [Anopheles gambiae str. PEST] >gi|157018505|gb|EAA07042.4| AGAP010734-PA [Anopheles gambiae str. PEST]
CL2148.Contig1	706	gi|21430916|gb|AAM51136.1|	132.9	1e-29	SD26211p [Drosophila melanogaster]
CL2148.Contig2	661	gi|21430916|gb|AAM51136.1|	133.7	5e-30	SD26211p [Drosophila melanogaster]
CL2149.Contig1	2223	gi|357628486|gb|EHJ77800.1|	970.3	0	putative Rho guanine nucleotide exchange factor 11 [Danaus plexippus]
CL2149.Contig2	2082	gi|357628486|gb|EHJ77800.1|	756.9	0	putative Rho guanine nucleotide exchange factor 11 [Danaus plexippus]
CL2149.Contig3	969	gi|357628486|gb|EHJ77800.1|	366.7	7e-100	putative Rho guanine nucleotide exchange factor 11 [Danaus plexippus]
CL215.Contig1	2767	gi|357629883|gb|EHJ78388.1|	1591.2	0	hypothetical protein KGM_06719 [Danaus plexippus]
CL215.Contig2	2492	gi|357629883|gb|EHJ78388.1|	1398.3	0	hypothetical protein KGM_06719 [Danaus plexippus]
CL215.Contig3	1656	gi|357629883|gb|EHJ78388.1|	974.5	0	hypothetical protein KGM_06719 [Danaus plexippus]
CL2151.Contig1	1526	gi|357620317|gb|EHJ72551.1|	278.1	7e-73	zinc finger transcription factor KRAB-E2S [Danaus plexippus]
CL2151.Contig2	800	gi|357620321|gb|EHJ72554.1|	243.8	5e-63	hypothetical protein KGM_17074 [Danaus plexippus]
CL2152.Contig1	999	gi|357619999|gb|EHJ72348.1|	413.3	7e-114	hypothetical protein KGM_06855 [Danaus plexippus]
CL2152.Contig2	611	gi|357619999|gb|EHJ72348.1|	169.9	5e-41	hypothetical protein KGM_06855 [Danaus plexippus]
CL2153.Contig1	2317	gi|357620059|gb|EHJ72384.1|	742.7	0	putative DEAH box polypeptide 36 [Danaus plexippus]
CL2153.Contig2	1253	gi|357620059|gb|EHJ72384.1|	530.4	6e-149	putative DEAH box polypeptide 36 [Danaus plexippus]
CL2155.Contig1	7526	gi|357619752|gb|EHJ72205.1|	305.8	1e-80	putative Spectrin beta chain [Danaus plexippus]
CL2155.Contig2	1112	gi|312377112|gb|EFR24025.1|	231.9	3e-59	hypothetical protein AND_11693 [Anopheles darlingi]
CL2155.Contig3	980	gi|158287923|ref|XP_309796.2|	228	4e-58	AGAP010895-PA [Anopheles gambiae str. PEST] >gi|157019421|gb|EAA05634.3| AGAP010895-PA [Anopheles gambiae str. PEST]
CL2155.Contig4	968	gi|195060088|ref|XP_001995752.1|	197.2	8e-49	GH17926 [Drosophila grimshawi] >gi|193896538|gb|EDV95404.1| GH17926 [Drosophila grimshawi]
CL2157.Contig1	792	gi|357629603|gb|EHJ78268.1|	496.1	6e-139	Fasciclin-1 [Danaus plexippus]
CL2158.Contig1	1575	gi|357625865|gb|EHJ76155.1|	805.4	0	LMBR1 domain-containing protein 2-like protein [Danaus plexippus]
CL2158.Contig2	392	gi|357625865|gb|EHJ76155.1|	87.4	1e-16	LMBR1 domain-containing protein 2-like protein [Danaus plexippus]
CL2159.Contig1	1032	gi|357625364|gb|EHJ75830.1|	357.5	5e-97	nuclear pore complex p54 component scnup57 [Danaus plexippus]
CL2159.Contig2	381	gi|357625364|gb|EHJ75830.1|	174.5	1e-42	nuclear pore complex p54 component scnup57 [Danaus plexippus]
CL2161.Contig2	700	gi|339241765|ref|XP_003376808.1|	98.6	2e-19	retrovirus-related Pol polyprotein from transposon TNT 1-94 [Trichinella spiralis] >gi|316974460|gb|EFV57947.1| retrovirus-related Pol polyprotein from transposon TNT 1-94 [Trichinella spiralis]
CL2162.Contig1	499	gi|133916482|emb|CAM36311.1|	74.3	1e-12	hypothetical protein [Thermobia domestica]
CL2163.Contig1	2513	gi|357625104|gb|EHJ75653.1|	506.5	2e-141	putative solute carrier family 25, member 38 [Danaus plexippus]
CL2163.Contig2	1167	gi|357625104|gb|EHJ75653.1|	336.3	1e-90	putative solute carrier family 25, member 38 [Danaus plexippus]
CL2164.Contig1	302	gi|357626164|gb|EHJ76352.1|	143.3	2e-33	26S proteasome non-ATPase regulatory subunit 13 [Danaus plexippus]
CL2164.Contig2	289	gi|357626164|gb|EHJ76352.1|	118.2	9e-26	26S proteasome non-ATPase regulatory subunit 13 [Danaus plexippus]
CL2165.Contig1	1213	gi|357623749|gb|EHJ74775.1|	422.9	1e-116	putative transcription factor Dp-2 [Danaus plexippus]
CL2165.Contig2	1198	gi|357623749|gb|EHJ74775.1|	406	1e-111	putative transcription factor Dp-2 [Danaus plexippus]
CL2166.Contig1	604	gi|357609046|gb|EHJ66267.1|	84	4e-15	hypothetical protein KGM_13182 [Danaus plexippus]
CL2166.Contig2	278	gi|156369819|ref|XP_001628171.1|	53.9	2e-06	predicted protein [Nematostella vectensis] >gi|156215141|gb|EDO36108.1| predicted protein [Nematostella vectensis]
CL2175.Contig1	468	gi|357627195|gb|EHJ76964.1|	121.3	1e-26	hypothetical protein KGM_15245 [Danaus plexippus]
CL2175.Contig2	449	gi|357627195|gb|EHJ76964.1|	121.3	1e-26	hypothetical protein KGM_15245 [Danaus plexippus]
CL2177.Contig1	976	gi|357627283|gb|EHJ77020.1|	589	9e-167	hypothetical protein KGM_00041 [Danaus plexippus]
CL2177.Contig2	975	gi|357627283|gb|EHJ77020.1|	567.8	2e-160	hypothetical protein KGM_00041 [Danaus plexippus]
CL2178.Contig1	403	gi|221124127|ref|XP_002163082.1|	64.3	1e-09	PREDICTED: similar to H28G03.4 [Hydra magnipapillata]
CL2179.Contig1	1637	gi|322797015|gb|EFZ19329.1|	389.8	1e-106	hypothetical protein SINV_05549 [Solenopsis invicta]
CL2179.Contig2	1630	gi|332022829|gb|EGI63102.1|	314.3	9e-84	hypothetical protein G5I_08549 [Acromyrmex echinatior]
CL218.Contig1	1931	gi|270015748|gb|EFA12196.1|	285.4	5e-75	hypothetical protein TcasGA2_TC004349 [Tribolium castaneum]
CL2180.Contig1	1795	gi|357603401|gb|EHJ63744.1|	859.8	0	hypothetical protein KGM_18067 [Danaus plexippus]
CL2180.Contig2	1707	gi|357603401|gb|EHJ63744.1|	859.8	0	hypothetical protein KGM_18067 [Danaus plexippus]
CL2180.Contig3	1681	gi|357603401|gb|EHJ63744.1|	815.8	0	hypothetical protein KGM_18067 [Danaus plexippus]
CL2180.Contig4	1593	gi|357603401|gb|EHJ63744.1|	815.8	0	hypothetical protein KGM_18067 [Danaus plexippus]
CL2186.Contig1	298	gi|357605078|gb|EHJ64459.1|	127.1	2e-28	hypothetical protein KGM_09188 [Danaus plexippus]
CL2186.Contig2	201	gi|357605078|gb|EHJ64459.1|	71.2	1e-11	hypothetical protein KGM_09188 [Danaus plexippus]
CL2189.Contig1	418	gi|357627705|gb|EHJ77310.1|	188.7	5e-47	hypothetical protein KGM_05478 [Danaus plexippus]
CL2189.Contig2	262	gi|357627705|gb|EHJ77310.1|	94	1e-18	hypothetical protein KGM_05478 [Danaus plexippus]
CL2190.Contig1	1769	gi|16266047|gb|AAL16724.1|AF378002_1	65.9	1e-65	putative transposase [Anopheles gambiae]
CL2190.Contig2	1435	gi|16266047|gb|AAL16724.1|AF378002_1	65.9	1e-65	putative transposase [Anopheles gambiae]
CL2191.Contig1	380	gi|357626536|gb|EHJ76592.1|	108.6	7e-23	endonuclease-reverse transcriptase [Danaus plexippus]
CL2191.Contig2	376	gi|357616546|gb|EHJ70256.1|	70.5	2e-11	endonuclease-reverse transcriptase [Danaus plexippus]
CL2192.Contig1	1101	gi|357627055|gb|EHJ76890.1|	416.4	1e-114	putative cutaneous T-cell lymphoma tumor antigen se70-2 [Danaus plexippus]
CL2192.Contig2	578	gi|357627055|gb|EHJ76890.1|	197.2	3e-49	putative cutaneous T-cell lymphoma tumor antigen se70-2 [Danaus plexippus]
CL2196.Contig1	321	gi|340378128|ref|XP_003387580.1|	94.4	1e-18	PREDICTED: NFX1-type zinc finger-containing protein 1-like [Amphimedon queenslandica]
CL2196.Contig2	1183	gi|270003675|gb|EFA00123.1|	65.9	3e-09	hypothetical protein TcasGA2_TC002939 [Tribolium castaneum]
CL220.Contig1	787	gi|357622833|gb|EHJ74211.1|	126.3	1e-27	hypothetical protein KGM_01818 [Danaus plexippus]
CL220.Contig2	719	gi|357622833|gb|EHJ74211.1|	126.3	1e-27	hypothetical protein KGM_01818 [Danaus plexippus]
CL220.Contig3	683	gi|357622833|gb|EHJ74211.1|	126.3	9e-28	hypothetical protein KGM_01818 [Danaus plexippus]
CL220.Contig4	596	gi|357622833|gb|EHJ74211.1|	126.3	7e-28	hypothetical protein KGM_01818 [Danaus plexippus]
CL2201.Contig1	244	gi|221107969|ref|XP_002170381.1|	76.3	4e-13	PREDICTED: similar to F59H6.5, partial [Hydra magnipapillata]
CL2202.Contig1	2681	gi|357608727|gb|EHJ66119.1|	1044.3	0	hypothetical protein KGM_15878 [Danaus plexippus]
CL2202.Contig2	2672	gi|357608727|gb|EHJ66119.1|	1021.9	0	hypothetical protein KGM_15878 [Danaus plexippus]
CL2202.Contig3	1714	gi|357608727|gb|EHJ66119.1|	703.7	0	hypothetical protein KGM_15878 [Danaus plexippus]
CL2205.Contig1	1508	gi|357626297|gb|EHJ76432.1|	532.3	2e-149	hypothetical protein KGM_01213 [Danaus plexippus]
CL2205.Contig2	1025	gi|357626297|gb|EHJ76432.1|	367.5	5e-100	hypothetical protein KGM_01213 [Danaus plexippus]
CL2205.Contig3	220	gi|357626297|gb|EHJ76432.1|	84	1e-15	hypothetical protein KGM_01213 [Danaus plexippus]
CL2206.Contig1	933	gi|357609408|gb|EHJ66433.1|	403.7	5e-111	hypothetical protein KGM_05525 [Danaus plexippus]
CL2206.Contig2	440	gi|357609408|gb|EHJ66433.1|	177.6	1e-43	hypothetical protein KGM_05525 [Danaus plexippus]
CL2208.Contig1	1237	gi|357628347|gb|EHJ77715.1|	596.7	6e-169	putative GTP-binding protein [Danaus plexippus]
CL2208.Contig2	762	gi|357628347|gb|EHJ77715.1|	323.9	3e-87	putative GTP-binding protein [Danaus plexippus]
CL2208.Contig3	427	gi|357628347|gb|EHJ77715.1|	159.1	4e-38	putative GTP-binding protein [Danaus plexippus]
CL2210.Contig1	1286	gi|357608298|gb|EHJ65921.1|	685.3	0	putative scaffold protein salvador [Danaus plexippus]
CL2210.Contig2	1121	gi|357608298|gb|EHJ65921.1|	572.8	9e-162	putative scaffold protein salvador [Danaus plexippus]
CL2210.Contig3	647	gi|357608298|gb|EHJ65921.1|	367.9	1e-100	putative scaffold protein salvador [Danaus plexippus]
CL2210.Contig4	482	gi|357608298|gb|EHJ65921.1|	255.4	5e-67	putative scaffold protein salvador [Danaus plexippus]
CL2211.Contig1	803	gi|189242131|ref|XP_001810131.1|	98.2	3e-19	PREDICTED: similar to gag-like protein [Tribolium castaneum]
CL2212.Contig1	1153	gi|369724800|gb|AEX20235.1|	104	1e-20	pacifastin-related serine protease inhibitor [Portunus trituberculatus]
CL2212.Contig2	1145	gi|369724800|gb|AEX20235.1|	104	1e-20	pacifastin-related serine protease inhibitor [Portunus trituberculatus]
CL2212.Contig3	931	gi|357609966|gb|EHJ66762.1|	79.3	2e-13	cysteine-rich/pacifastin venom protein 2 [Danaus plexippus]
CL2213.Contig1	359	gi|357613052|gb|EHJ68287.1|	109.4	4e-23	hypothetical protein KGM_12684 [Danaus plexippus]
CL2213.Contig2	330	gi|357613052|gb|EHJ68287.1|	76.6	3e-13	hypothetical protein KGM_12684 [Danaus plexippus]
CL222.Contig1	5396	gi|357614628|gb|EHJ69181.1|	190.3	8e-46	p260 [Danaus plexippus]
CL2220.Contig1	1563	gi|364023593|gb|AEW46871.1|	798.5	0	seminal fluid protein CSSFP021 [Chilo suppressalis]
CL2220.Contig2	870	gi|364023593|gb|AEW46871.1|	438	2e-121	seminal fluid protein CSSFP021 [Chilo suppressalis]
CL2221.Contig1	1381	gi|357621509|gb|EHJ73316.1|	407.5	6e-112	sodium-dependent phosphate transporter [Danaus plexippus]
CL2221.Contig2	279	gi|194863670|ref|XP_001970555.1|	96.7	2e-19	GG23312 [Drosophila erecta] >gi|190662422|gb|EDV59614.1| GG23312 [Drosophila erecta]
CL2225.Contig1	1076	gi|270015833|gb|EFA12281.1|	188.7	3e-46	hypothetical protein TcasGA2_TC005266 [Tribolium castaneum]
CL2226.Contig3	1877	gi|114052334|ref|NP_001040510.1|	357.1	1e-96	transmembrane trafficking protein precursor [Bombyx mori] >gi|95102588|gb|ABF51232.1| transmembrane trafficking protein [Bombyx mori]
CL2226.Contig4	1078	gi|114052334|ref|NP_001040510.1|	357.1	7e-97	transmembrane trafficking protein precursor [Bombyx mori] >gi|95102588|gb|ABF51232.1| transmembrane trafficking protein [Bombyx mori]
CL2227.Contig1	537	gi|33772604|gb|AAQ54611.1|	102.1	1e-20	Gly d Mal d 3-like protein [Glycyphagus domesticus]
CL2228.Contig1	696	gi|345483102|ref|XP_001604624.2|	218	2e-55	PREDICTED: PRKR-interacting protein 1 homolog [Nasonia vitripennis]
CL2228.Contig2	482	gi|357623094|gb|EHJ74384.1|	189.9	2e-47	hypothetical protein KGM_18005 [Danaus plexippus]
CL2229.Contig1	986	gi|222137596|gb|ACM45325.1|	221.5	4e-56	rbp1-like RNA-binding protein PB [Bombyx mori]
CL2229.Contig2	796	gi|115361548|gb|ABI95863.1|	90.5	7e-17	RNA-binding protein [Bombyx mori]
CL2229.Contig3	722	gi|115361548|gb|ABI95863.1|	93.2	1e-17	RNA-binding protein [Bombyx mori]
CL2229.Contig4	710	gi|115361548|gb|ABI95863.1|	274.2	3e-72	RNA-binding protein [Bombyx mori]
CL2229.Contig5	648	gi|115361548|gb|ABI95863.1|	93.2	8e-18	RNA-binding protein [Bombyx mori]
CL2230.Contig1	982	gi|357617305|gb|EHJ70711.1|	424.5	3e-117	hypothetical protein KGM_14885 [Danaus plexippus]
CL2230.Contig2	797	gi|357617305|gb|EHJ70711.1|	427.6	2e-118	hypothetical protein KGM_14885 [Danaus plexippus]
CL2231.Contig1	950	gi|270016947|gb|EFA13393.1|	44.3	1e-10	hypothetical protein TcasGA2_TC005142 [Tribolium castaneum]
CL2235.Contig1	388	gi|357622445|gb|EHJ73918.1|	89.7	3e-17	putative hormone-sensitive lipase [Danaus plexippus]
CL2240.Contig1	500	gi|357612674|gb|EHJ68119.1|	207.2	1e-52	hypothetical protein KGM_01725 [Danaus plexippus]
CL2245.Contig1	877	gi|357625502|gb|EHJ75927.1|	291.2	3e-77	putative Mitochondrial 2-oxoglutarate/malate carrier protein [Danaus plexippus]
CL2245.Contig2	657	gi|357625502|gb|EHJ75927.1|	193.4	5e-48	putative Mitochondrial 2-oxoglutarate/malate carrier protein [Danaus plexippus]
CL2247.Contig1	1928	gi|157112389|ref|XP_001657511.1|	578.2	4e-163	sodium/solute symporter [Aedes aegypti] >gi|108878072|gb|EAT42297.1| sodium/solute symporter [Aedes aegypti]
CL2247.Contig2	1910	gi|157112389|ref|XP_001657511.1|	578.2	4e-163	sodium/solute symporter [Aedes aegypti] >gi|108878072|gb|EAT42297.1| sodium/solute symporter [Aedes aegypti]
CL2247.Contig3	1565	gi|357626656|gb|EHJ76674.1|	401	7e-110	putative sodium/solute symporter [Danaus plexippus]
CL2247.Contig4	1547	gi|357626656|gb|EHJ76674.1|	401	7e-110	putative sodium/solute symporter [Danaus plexippus]
CL2247.Contig5	556	gi|357626655|gb|EHJ76673.1|	161.4	1e-38	hypothetical protein KGM_07806 [Danaus plexippus]
CL2248.Contig1	863	gi|357614635|gb|EHJ69185.1|	139.4	1e-31	hypothetical protein KGM_18561 [Danaus plexippus]
CL2248.Contig2	712	gi|357614635|gb|EHJ69185.1|	64.7	3e-09	hypothetical protein KGM_18561 [Danaus plexippus]
CL2249.Contig1	312	gi|291464087|gb|ADE05581.1|	112.5	5e-24	cytochrome P450 6AE32 [Manduca sexta]
CL2249.Contig2	295	gi|256772701|emb|CBB07053.1|	123.2	2e-27	CYP6AE30 protein [Cnaphalocrocis medinalis]
CL2249.Contig3	282	gi|320151741|gb|ADW23116.1|	77	2e-13	gossypol-induced cytochrome P450 [Helicoverpa armigera]
CL2249.Contig4	1746	gi|373503132|gb|AEY75583.1|	548.1	4e-154	cytochrome P450 [Helicoverpa armigera]
CL2249.Contig5	1232	gi|373503136|gb|AEY75585.1|	406.8	9e-112	cytochrome P450 [Helicoverpa armigera]
CL225.Contig1	1231	gi|15146043|gb|AAK83435.1|	117.9	9e-25	alpha-crystallin [Galleria mellonella]
CL225.Contig2	1191	gi|15146043|gb|AAK83435.1|	117.9	8e-25	alpha-crystallin [Galleria mellonella]
CL2254.Contig1	2050	gi|357608294|gb|EHJ65917.1|	624.4	5e-177	putative PRP39 pre-mRNA processing factor 39-like protein [Danaus plexippus]
CL2254.Contig2	1919	gi|357608294|gb|EHJ65917.1|	522.3	2e-146	putative PRP39 pre-mRNA processing factor 39-like protein [Danaus plexippus]
CL2255.Contig1	1201	gi|357615215|gb|EHJ69535.1|	358.6	2e-97	hypothetical protein KGM_19333 [Danaus plexippus]
CL2255.Contig2	1044	gi|357615215|gb|EHJ69535.1|	371.3	3e-101	hypothetical protein KGM_19333 [Danaus plexippus]
CL2258.Contig1	310	gi|116833127|gb|ABK29476.1|	109	5e-23	Titin-like protein [Helicoverpa armigera]
CL2258.Contig2	355	gi|357607509|gb|EHJ65548.1|	60.8	1e-08	kettin protein [Danaus plexippus]
CL2258.Contig3	429	gi|116833127|gb|ABK29476.1|	152.9	3e-36	Titin-like protein [Helicoverpa armigera]
CL2259.Contig1	2038	gi|270004488|gb|EFA00936.1|	189.1	6e-46	hypothetical protein TcasGA2_TC003843 [Tribolium castaneum]
CL2259.Contig2	1031	gi|357631133|gb|EHJ78804.1|	389.8	9e-107	hypothetical protein KGM_13023 [Danaus plexippus]
CL226.Contig1	325	gi|112983066|ref|NP_001036934.1|	149.4	3e-35	DNA cytosine-5 methyltransferase [Bombyx mori] >gi|54888741|dbj|BAD67190.1| DNA cytosine-5 methyltransferase [Bombyx mori]
CL226.Contig2	286	gi|357620806|gb|EHJ72855.1|	114.8	1e-24	DNA cytosine-5 methyltransferase [Danaus plexippus]
CL2262.Contig1	1164	gi|357602462|gb|EHJ63406.1|	475.7	1e-132	putative zinc finger protein [Danaus plexippus]
CL2262.Contig2	886	gi|357602462|gb|EHJ63406.1|	432.6	1e-119	putative zinc finger protein [Danaus plexippus]
CL2262.Contig3	748	gi|357602462|gb|EHJ63406.1|	53.9	1e-128	putative zinc finger protein [Danaus plexippus]
CL2263.Contig1	515	gi|350400111|ref|XP_003485743.1|	119.4	5e-26	PREDICTED: LOW QUALITY PROTEIN: glycoprotein-N-acetylgalactosamine 3-beta-galactosyltransferase 1-like [Bombus impatiens]
CL2263.Contig2	365	gi|350400111|ref|XP_003485743.1|	119.4	4e-26	PREDICTED: LOW QUALITY PROTEIN: glycoprotein-N-acetylgalactosamine 3-beta-galactosyltransferase 1-like [Bombus impatiens]
CL2264.Contig1	618	gi|357625584|gb|EHJ75983.1|	273.5	3e-72	hypothetical protein KGM_00389 [Danaus plexippus]
CL2264.Contig2	520	gi|357625584|gb|EHJ75983.1|	273.5	2e-72	hypothetical protein KGM_00389 [Danaus plexippus]
CL2266.Contig1	241	gi|298204363|gb|ADI61830.1|	91.7	9e-18	endonuclease-reverse transcriptase [Bombyx mori]
CL2266.Contig2	222	gi|134001215|gb|ABO45231.1|	79	6e-14	reverse transcriptase [Ostrinia nubilalis] >gi|134001296|gb|ABO45237.1| reverse transcriptase [Ostrinia nubilalis]
CL2267.Contig1	425	gi|357609774|gb|EHJ66659.1|	200.3	1e-50	hypothetical protein KGM_08734 [Danaus plexippus]
CL2267.Contig2	207	gi|350403411|ref|XP_003486795.1|	101.3	1e-20	PREDICTED: coiled-coil domain-containing protein AGAP005037-like [Bombus impatiens]
CL2268.Contig1	540	gi|357605667|gb|EHJ64729.1|	273.9	2e-72	hypothetical protein KGM_21771 [Danaus plexippus]
CL2268.Contig2	385	gi|357605667|gb|EHJ64729.1|	192.2	5e-48	hypothetical protein KGM_21771 [Danaus plexippus]
CL2268.Contig3	359	gi|357605667|gb|EHJ64729.1|	188.3	7e-47	hypothetical protein KGM_21771 [Danaus plexippus]
CL2268.Contig4	204	gi|357605667|gb|EHJ64729.1|	106.7	2e-22	hypothetical protein KGM_21771 [Danaus plexippus]
CL2269.Contig1	1578	gi|357622963|gb|EHJ74303.1|	248.8	4e-64	transcription elongation factor B polypeptide 1 [Danaus plexippus]
CL2269.Contig2	1541	gi|357622963|gb|EHJ74303.1|	248.8	4e-64	transcription elongation factor B polypeptide 1 [Danaus plexippus]
CL2271.Contig1	3022	gi|357623711|gb|EHJ74754.1|	1008.4	0	hypothetical protein KGM_07776 [Danaus plexippus]
CL2271.Contig2	666	gi|357623711|gb|EHJ74754.1|	246.5	6e-64	hypothetical protein KGM_07776 [Danaus plexippus]
CL2275.Contig1	1484	gi|357630019|gb|EHJ78434.1|	69.7	3e-10	hypothetical protein KGM_19659 [Danaus plexippus]
CL2277.Contig1	860	gi|304423112|gb|ADM32901.1|	56.2	1e-06	inhibitor of apoptosis protein [Helicoverpa armigera]
CL2277.Contig2	686	gi|304423112|gb|ADM32901.1|	56.2	1e-06	inhibitor of apoptosis protein [Helicoverpa armigera]
CL2278.Contig1	525	gi|315115453|gb|ADT80699.1|	85.1	5e-69	ribosomal protein S10 [Euphydryas aurinia]
CL2278.Contig2	432	gi|56462194|gb|AAV91380.1|	230.7	1e-59	ribosomal protein 1 [Lonomia obliqua]
CL2280.Contig1	826	gi|339240821|ref|XP_003376336.1|	271.2	3e-71	retrovirus-related Pol polyprotein from transposon TNT 1-94 [Trichinella spiralis] >gi|316974954|gb|EFV58419.1| retrovirus-related Pol polyprotein from transposon TNT 1-94 [Trichinella spiralis]
CL2282.Contig1	332	gi|357622146|gb|EHJ73731.1|	30.4	2e-06	putative mitochondrial uncoupling protein [Danaus plexippus]
CL2283.Contig1	623	gi|357604012|gb|EHJ64008.1|	263.5	4e-69	hypothetical protein KGM_07792 [Danaus plexippus]
CL2283.Contig2	201	gi|357604012|gb|EHJ64008.1|	78.6	8e-14	hypothetical protein KGM_07792 [Danaus plexippus]
CL2284.Contig1	1483	gi|16266047|gb|AAL16724.1|AF378002_1	28.1	8e-109	putative transposase [Anopheles gambiae]
CL229.Contig1	968	gi|114051630|ref|NP_001040167.1|	280.4	7e-74	acid phosphatase isoenzyme [Bombyx mori] >gi|87248263|gb|ABD36184.1| acid phosphatase isoenzyme [Bombyx mori]
CL229.Contig2	866	gi|114051630|ref|NP_001040167.1|	280.4	6e-74	acid phosphatase isoenzyme [Bombyx mori] >gi|87248263|gb|ABD36184.1| acid phosphatase isoenzyme [Bombyx mori]
CL2291.Contig1	657	gi|357613383|gb|EHJ68472.1|	161.4	2e-38	hypothetical protein KGM_17125 [Danaus plexippus]
CL2291.Contig2	432	gi|357613383|gb|EHJ68472.1|	89	6e-17	hypothetical protein KGM_17125 [Danaus plexippus]
CL2292.Contig1	433	gi|357605839|gb|EHJ64797.1|	64.3	1e-09	hypothetical protein KGM_01767 [Danaus plexippus]
CL2294.Contig1	709	gi|357617379|gb|EHJ70756.1|	166.8	6e-40	hypothetical protein KGM_03390 [Danaus plexippus]
CL2294.Contig2	415	gi|357617379|gb|EHJ70756.1|	166.8	2e-40	hypothetical protein KGM_03390 [Danaus plexippus]
CL2296.Contig1	1683	gi|357623083|gb|EHJ74379.1|	331.3	8e-89	hypothetical protein KGM_07985 [Danaus plexippus]
CL2296.Contig2	1514	gi|357623083|gb|EHJ74379.1|	331.3	7e-89	hypothetical protein KGM_07985 [Danaus plexippus]
CL2296.Contig3	300	gi|357622361|gb|EHJ73870.1|	138.7	6e-32	hypothetical protein KGM_10973 [Danaus plexippus]
CL2297.Contig1	417	gi|270016838|gb|EFA13284.1|	90.1	2e-17	hypothetical protein TcasGA2_TC010304 [Tribolium castaneum]
CL2299.Contig1	1127	gi|357604014|gb|EHJ64010.1|	577.4	3e-163	hypothetical protein KGM_07791 [Danaus plexippus]
CL2299.Contig2	381	gi|357604014|gb|EHJ64010.1|	179.1	4e-44	hypothetical protein KGM_07791 [Danaus plexippus]
CL23.Contig1	640	gi|357631729|gb|EHJ79198.1|	147.9	2e-34	hypothetical protein KGM_15629 [Danaus plexippus]
CL23.Contig2	357	gi|357631729|gb|EHJ79198.1|	88.6	8e-17	hypothetical protein KGM_15629 [Danaus plexippus]
CL230.Contig1	378	gi|260811181|ref|XP_002600301.1|	55.5	7e-07	hypothetical protein BRAFLDRAFT_118280 [Branchiostoma floridae] >gi|229285587|gb|EEN56313.1| hypothetical protein BRAFLDRAFT_118280 [Branchiostoma floridae]
CL2301.Contig1	1082	gi|326428059|gb|EGD73629.1|	56.6	2e-06	hypothetical protein PTSG_12296 [Salpingoeca sp. ATCC 50818]
CL2302.Contig1	763	gi|344248780|gb|EGW04884.1|	96.7	1e-18	hypothetical protein I79_020146 [Cricetulus griseus]
CL2302.Contig2	748	gi|344248780|gb|EGW04884.1|	93.6	8e-18	hypothetical protein I79_020146 [Cricetulus griseus]
CL231.Contig1	758	gi|357628823|gb|EHJ77998.1|	120.9	4e-26	sodium/hydrogen exchanger 7, 9 [Danaus plexippus]
CL231.Contig2	698	gi|357628823|gb|EHJ77998.1|	131	4e-29	sodium/hydrogen exchanger 7, 9 [Danaus plexippus]
CL232.Contig2	296	gi|270016343|gb|EFA12789.1|	41.6	5e-14	hypothetical protein TcasGA2_TC010625 [Tribolium castaneum]
CL232.Contig3	3444	gi|34392535|dbj|BAC82595.1|	563.5	2e-158	reverse transcriptase [Anopheles gambiae]
CL2320.Contig1	474	gi|298204337|gb|ADI61817.1|	64.7	1e-09	endonuclease-reverse transcriptase [Bombyx mori]
CL2322.Contig1	2638	gi|357612152|gb|EHJ67843.1|	1043.5	0	putative ATPase family AAA domain-containing protein 3 [Danaus plexippus]
CL2322.Contig2	2305	gi|357612152|gb|EHJ67843.1|	1043.5	0	putative ATPase family AAA domain-containing protein 3 [Danaus plexippus]
CL2323.Contig1	1898	gi|357626527|gb|EHJ76587.1|	836.6	0	hypothetical protein KGM_15002 [Danaus plexippus]
CL2323.Contig2	1754	gi|357626527|gb|EHJ76587.1|	859.4	0	hypothetical protein KGM_15002 [Danaus plexippus]
CL2328.Contig1	1558	gi|270015064|gb|EFA11512.1|	772.7	0	hypothetical protein TcasGA2_TC014226 [Tribolium castaneum]
CL2328.Contig2	274	gi|357613625|gb|EHJ68621.1|	84	1e-15	hypothetical protein KGM_04794 [Danaus plexippus]
CL2329.Contig1	715	gi|357622692|gb|EHJ74114.1|	128.3	2e-28	hypothetical protein KGM_16060 [Danaus plexippus]
CL2329.Contig2	395	gi|357622692|gb|EHJ74114.1|	119.8	3e-26	hypothetical protein KGM_16060 [Danaus plexippus]
CL2330.Contig1	2539	gi|357609554|gb|EHJ66511.1|	1298.1	0	glutamate semialdehyde dehydrogenase [Danaus plexippus]
CL2330.Contig2	2478	gi|357609554|gb|EHJ66511.1|	1296.2	0	glutamate semialdehyde dehydrogenase [Danaus plexippus]
CL2331.Contig1	1144	gi|357623799|gb|EHJ74821.1|	318.9	2e-85	hypothetical protein KGM_06459 [Danaus plexippus]
CL2331.Contig2	1003	gi|357623799|gb|EHJ74821.1|	318.9	2e-85	hypothetical protein KGM_06459 [Danaus plexippus]
CL2332.Contig1	1036	gi|357629142|gb|EHJ78109.1|	383.6	6e-105	hypothetical protein KGM_01833 [Danaus plexippus]
CL2332.Contig2	1021	gi|357629142|gb|EHJ78109.1|	392.9	1e-107	hypothetical protein KGM_01833 [Danaus plexippus]
CL2333.Contig1	532	gi|357618451|gb|EHJ71422.1|	198.7	8e-50	hypothetical protein KGM_11025 [Danaus plexippus]
CL2334.Contig1	1478	gi|357611306|gb|EHJ67413.1|	61.2	1e-07	endonuclease-reverse transcriptase [Danaus plexippus]
CL2334.Contig2	564	gi|357626536|gb|EHJ76592.1|	152.9	6e-36	endonuclease-reverse transcriptase [Danaus plexippus]
CL2335.Contig1	727	gi|357616532|gb|EHJ70245.1|	308.1	2e-82	mitochondrial GTPase 1 [Danaus plexippus]
CL2335.Contig2	426	gi|357616532|gb|EHJ70245.1|	221.5	7e-57	mitochondrial GTPase 1 [Danaus plexippus]
CL2336.Contig1	205	gi|357607562|gb|EHJ65589.1|	93.2	3e-18	ribosomal protein S6 kinase [Danaus plexippus]
CL2338.Contig1	333	gi|357612067|gb|EHJ67784.1|	102.1	7e-21	tyrosine phosphatase n9 [Danaus plexippus]
CL2338.Contig2	320	gi|357612067|gb|EHJ67784.1|	102.1	7e-21	tyrosine phosphatase n9 [Danaus plexippus]
CL234.Contig2	1430	gi|268306462|gb|ACY95352.1|	488.4	3e-136	ribosomal protein L7 [Manduca sexta]
CL2342.Contig1	564	gi|357630019|gb|EHJ78434.1|	110.2	4e-23	hypothetical protein KGM_19659 [Danaus plexippus]
CL2342.Contig2	559	gi|307188162|gb|EFN72994.1|	94	3e-18	Leucine-rich repeat flightless-interacting protein 2 [Camponotus floridanus]
CL2347.Contig1	1386	gi|60593111|gb|AAX28841.1|	60.5	4e-72	RNA-dependent DNA polymerase [Drosophila melanogaster]
CL2348.Contig1	1834	gi|357609427|gb|EHJ66441.1|	747.7	0	putative Pantothenate kinase [Danaus plexippus]
CL2348.Contig2	1817	gi|357609427|gb|EHJ66441.1|	747.7	0	putative Pantothenate kinase [Danaus plexippus]
CL2350.Contig1	1176	gi|357617623|gb|EHJ70894.1|	324.3	6e-87	hypothetical protein KGM_13036 [Danaus plexippus]
CL2350.Contig2	1143	gi|357617623|gb|EHJ70894.1|	320.1	1e-85	hypothetical protein KGM_13036 [Danaus plexippus]
CL2351.Contig1	291	gi|357620298|gb|EHJ72539.1|	120.2	2e-26	putative peptidyl-glycine alpha-amidating monooxygenase [Danaus plexippus]
CL2351.Contig2	241	gi|357620298|gb|EHJ72539.1|	58.5	8e-08	putative peptidyl-glycine alpha-amidating monooxygenase [Danaus plexippus]
CL2353.Contig1	1050	gi|357618090|gb|EHJ71184.1|	282.3	2e-74	hypothetical protein KGM_08633 [Danaus plexippus]
CL2353.Contig2	507	gi|340710344|ref|XP_003393752.1|	243	3e-63	PREDICTED: SWI/SNF-related matrix-associated actin-dependent regulator of chromatin subfamily B member 1-like [Bombus terrestris] >gi|350415889|ref|XP_003490780.1| PREDICTED: SWI/SNF-related matrix-associated actin-dependent regulator of chromatin subfamily B member 1-like [Bombus impatiens]
CL2358.Contig1	5802	gi|357623524|gb|EHJ74635.1|	618.2	1e-174	putative Spectrin alpha chain [Danaus plexippus]
CL2358.Contig2	5757	gi|357623524|gb|EHJ74635.1|	626.3	4e-177	putative Spectrin alpha chain [Danaus plexippus]
CL2358.Contig3	2774	gi|357623524|gb|EHJ74635.1|	255.4	1e-65	putative Spectrin alpha chain [Danaus plexippus]
CL2358.Contig4	2729	gi|357623524|gb|EHJ74635.1|	259.2	6e-67	putative Spectrin alpha chain [Danaus plexippus]
CL2359.Contig1	2042	gi|357619034|gb|EHJ71778.1|	82	1e-13	hypothetical protein KGM_01301 [Danaus plexippus]
CL2359.Contig2	2004	gi|357619034|gb|EHJ71778.1|	82	1e-13	hypothetical protein KGM_01301 [Danaus plexippus]
CL2360.Contig1	1867	gi|357619831|gb|EHJ72253.1|	670.2	0	hypothetical protein KGM_17799 [Danaus plexippus]
CL2360.Contig2	1731	gi|357619831|gb|EHJ72253.1|	670.2	0	hypothetical protein KGM_17799 [Danaus plexippus]
CL2365.Contig1	2128	gi|357609451|gb|EHJ66454.1|	336.6	2e-90	hypothetical protein KGM_08226 [Danaus plexippus]
CL2365.Contig2	2116	gi|357609451|gb|EHJ66454.1|	336.6	2e-90	hypothetical protein KGM_08226 [Danaus plexippus]
CL2365.Contig3	1128	gi|270013939|gb|EFA10387.1|	302.4	2e-80	hypothetical protein TcasGA2_TC012618 [Tribolium castaneum]
CL2366.Contig1	1089	gi|357628189|gb|EHJ77592.1|	463	9e-129	hypothetical protein KGM_13422 [Danaus plexippus]
CL2366.Contig2	875	gi|357628189|gb|EHJ77592.1|	334.3	3e-90	hypothetical protein KGM_13422 [Danaus plexippus]
CL2367.Contig1	329	gi|298204337|gb|ADI61817.1|	169.5	3e-41	endonuclease-reverse transcriptase [Bombyx mori]
CL237.Contig1	1844	gi|357609454|gb|EHJ66457.1|	730.7	0	hypothetical protein KGM_08224 [Danaus plexippus]
CL237.Contig2	802	gi|307199133|gb|EFN79843.1|	77.8	5e-13	hypothetical protein EAI_11049 [Harpegnathos saltator]
CL2377.Contig1	1697	gi|209395380|gb|ACI45416.1|	394.8	5e-108	trypsin-like serine proteinase T26 [Ostrinia nubilalis]
CL2379.Contig1	985	gi|259496073|gb|ACW82828.1|	301.6	3e-80	ornithine decarboxylase [Spodoptera litura]
CL2379.Contig2	790	gi|259496073|gb|ACW82828.1|	301.6	2e-80	ornithine decarboxylase [Spodoptera litura]
CL238.Contig2	1829	gi|270016887|gb|EFA13333.1|	61.6	1e-07	hypothetical protein TcasGA2_TC012911 [Tribolium castaneum]
CL238.Contig3	1823	gi|270016887|gb|EFA13333.1|	61.6	1e-07	hypothetical protein TcasGA2_TC012911 [Tribolium castaneum]
CL238.Contig4	1843	gi|270016887|gb|EFA13333.1|	61.6	1e-07	hypothetical protein TcasGA2_TC012911 [Tribolium castaneum]
CL238.Contig5	1809	gi|270016887|gb|EFA13333.1|	61.6	1e-07	hypothetical protein TcasGA2_TC012911 [Tribolium castaneum]
CL238.Contig6	1514	gi|357628301|gb|EHJ77690.1|	362.5	2e-98	phosphatidylinositol synthase [Danaus plexippus]
CL238.Contig7	1494	gi|357628301|gb|EHJ77690.1|	362.5	2e-98	phosphatidylinositol synthase [Danaus plexippus]
CL2381.Contig1	756	gi|357613518|gb|EHJ68560.1|	377.9	2e-103	hypothetical protein KGM_03857 [Danaus plexippus]
CL2381.Contig2	352	gi|357613518|gb|EHJ68560.1|	126.3	3e-28	hypothetical protein KGM_03857 [Danaus plexippus]
CL2384.Contig1	461	gi|357618123|gb|EHJ71217.1|	170.2	2e-41	putative 28 kDa Golgi SNARE protein [Danaus plexippus]
CL2385.Contig1	266	gi|357611617|gb|EHJ67566.1|	178.7	5e-44	putative Protein couch potato [Danaus plexippus]
CL2385.Contig2	209	gi|357611617|gb|EHJ67566.1|	104	1e-21	putative Protein couch potato [Danaus plexippus]
CL2386.Contig1	1986	gi|270002439|gb|EEZ98886.1|	720.3	0	hypothetical protein TcasGA2_TC004501 [Tribolium castaneum]
CL2386.Contig2	1570	gi|357609484|gb|EHJ66476.1|	642.9	0	hypothetical protein KGM_11178 [Danaus plexippus]
CL2386.Contig3	933	gi|357609484|gb|EHJ66476.1|	380.6	4e-104	hypothetical protein KGM_11178 [Danaus plexippus]
CL2388.Contig1	1846	gi|270001371|gb|EEZ97818.1|	760.4	0	hypothetical protein TcasGA2_TC000185 [Tribolium castaneum]
CL2388.Contig2	1640	gi|270001371|gb|EEZ97818.1|	761.1	0	hypothetical protein TcasGA2_TC000185 [Tribolium castaneum]
CL2388.Contig3	1407	gi|270001371|gb|EEZ97818.1|	760.4	0	hypothetical protein TcasGA2_TC000185 [Tribolium castaneum]
CL2388.Contig4	853	gi|357617562|gb|EHJ70861.1|	424.1	3e-117	hypothetical protein KGM_04943 [Danaus plexippus]
CL239.Contig1	839	gi|357620888|gb|EHJ72915.1|	65.1	3e-09	hypothetical protein KGM_02075 [Danaus plexippus]
CL239.Contig2	829	gi|357620888|gb|EHJ72915.1|	65.1	3e-09	hypothetical protein KGM_02075 [Danaus plexippus]
CL2392.Contig1	1573	gi|357607504|gb|EHJ65543.1|	598.2	3e-169	PM-Scl autoantigen-like protein [Danaus plexippus]
CL2392.Contig2	1076	gi|357607504|gb|EHJ65543.1|	459.9	8e-128	PM-Scl autoantigen-like protein [Danaus plexippus]
CL2393.Contig1	2253	gi|357605298|gb|EHJ64546.1|	721.1	0	hypothetical protein KGM_21268 [Danaus plexippus]
CL2393.Contig2	2226	gi|357605298|gb|EHJ64546.1|	721.1	0	hypothetical protein KGM_21268 [Danaus plexippus]
CL2393.Contig3	2093	gi|357605298|gb|EHJ64546.1|	721.1	0	hypothetical protein KGM_21268 [Danaus plexippus]
CL2393.Contig4	1371	gi|357614994|gb|EHJ69416.1|	500.4	7e-140	hypothetical protein KGM_16370 [Danaus plexippus]
CL2394.Contig1	448	gi|221111110|ref|XP_002164884.1|	119	5e-26	PREDICTED: similar to GF20795 [Hydra magnipapillata]
CL2395.Contig1	5245	gi|357607314|gb|EHJ65447.1|	331.6	2e-88	hypothetical protein KGM_18432 [Danaus plexippus]
CL2395.Contig2	5317	gi|357607314|gb|EHJ65447.1|	329.3	1e-87	hypothetical protein KGM_18432 [Danaus plexippus]
CL2395.Contig3	823	gi|334085159|dbj|BAK26811.1|	76.6	1e-12	putative reverse transcriptase [Culex quinquefasciatus]
CL2404.Contig1	1474	gi|114052422|ref|NP_001040128.1|	349	3e-94	glucosamine-6-phosphate N-acetyltransferase [Bombyx mori] >gi|87248141|gb|ABD36123.1| glucosamine-6-phosphate N-acetyltransferase [Bombyx mori]
CL2406.Contig1	916	gi|357617275|gb|EHJ70693.1|	298.9	1e-79	hypothetical protein KGM_02050 [Danaus plexippus]
CL2406.Contig2	863	gi|357617275|gb|EHJ70693.1|	293.9	5e-78	hypothetical protein KGM_02050 [Danaus plexippus]
CL2408.Contig1	1083	gi|357603309|gb|EHJ63708.1|	324.7	4e-87	hypothetical protein KGM_12506 [Danaus plexippus]
CL2408.Contig2	799	gi|357603309|gb|EHJ63708.1|	276.2	1e-72	hypothetical protein KGM_12506 [Danaus plexippus]
CL2409.Contig1	2958	gi|357620461|gb|EHJ72644.1|	1215.3	0	hypothetical protein KGM_06061 [Danaus plexippus]
CL2409.Contig2	2909	gi|357620461|gb|EHJ72644.1|	1308.9	0	hypothetical protein KGM_06061 [Danaus plexippus]
CL2409.Contig3	1624	gi|357620461|gb|EHJ72644.1|	827.4	0	hypothetical protein KGM_06061 [Danaus plexippus]
CL2409.Contig4	1575	gi|357620461|gb|EHJ72644.1|	921	0	hypothetical protein KGM_06061 [Danaus plexippus]
CL241.Contig1	1517	gi|14517793|gb|AAK64362.1|AF336288_1	252.7	3e-65	glutathione-S-transferase-like protein [Galleria mellonella]
CL241.Contig2	1505	gi|14517793|gb|AAK64362.1|AF336288_1	247.3	1e-63	glutathione-S-transferase-like protein [Galleria mellonella]
CL241.Contig3	794	gi|14517793|gb|AAK64362.1|AF336288_1	244.6	3e-63	glutathione-S-transferase-like protein [Galleria mellonella]
CL241.Contig4	497	gi|14517793|gb|AAK64362.1|AF336288_1	185.3	7e-46	glutathione-S-transferase-like protein [Galleria mellonella]
CL241.Contig5	806	gi|14517793|gb|AAK64362.1|AF336288_1	250	7e-65	glutathione-S-transferase-like protein [Galleria mellonella]
CL2411.Contig1	1905	gi|328698807|ref|XP_003240738.1|	83.6	3e-14	PREDICTED: hypothetical protein LOC100571634 [Acyrthosiphon pisum]
CL2411.Contig2	1753	gi|328698807|ref|XP_003240738.1|	83.6	3e-14	PREDICTED: hypothetical protein LOC100571634 [Acyrthosiphon pisum]
CL2412.Contig1	871	gi|357613325|gb|EHJ68436.1|	187.2	7e-46	bmp-2 protein [Danaus plexippus]
CL2412.Contig2	440	gi|262527588|gb|ACY69027.1|	35.4	1e-10	mutant cadherin [Helicoverpa armigera]
CL2416.Contig1	521	gi|164448648|ref|NP_001106736.1|	256.1	4e-67	sid-1-related gene3 precursor [Bombyx mori] >gi|163838584|dbj|BAF95806.1| sid-1-like protein3 [Bombyx mori]
CL2417.Contig1	656	gi|357609409|gb|EHJ66434.1|	370.5	2e-101	hypothetical protein KGM_05524 [Danaus plexippus]
CL2417.Contig2	1836	gi|357623272|gb|EHJ74497.1|	246.9	2e-63	groucho [Danaus plexippus]
CL2420.Contig1	238	gi|170575108|ref|XP_001893102.1|	67	2e-10	Zinc finger, C2H2 type family protein [Brugia malayi] >gi|158601056|gb|EDP38064.1| Zinc finger, C2H2 type family protein [Brugia malayi]
CL2420.Contig2	294	gi|326667465|ref|XP_700431.5|	60.8	1e-08	PREDICTED: hypothetical protein LOC571721 [Danio rerio]
CL2422.Contig1	1949	gi|357624926|gb|EHJ75518.1|	654.8	0	putative eyes absent [Danaus plexippus]
CL2422.Contig2	1892	gi|357624926|gb|EHJ75518.1|	826.6	0	putative eyes absent [Danaus plexippus]
CL2423.Contig1	2851	gi|91085301|ref|XP_968534.1|	573.5	1e-161	PREDICTED: similar to scavenger receptor class B (AGAP002738-PA) [Tribolium castaneum] >gi|270009220|gb|EFA05668.1| hypothetical protein TcasGA2_TC014946 [Tribolium castaneum]
CL2423.Contig2	2432	gi|91085301|ref|XP_968534.1|	573.2	1e-161	PREDICTED: similar to scavenger receptor class B (AGAP002738-PA) [Tribolium castaneum] >gi|270009220|gb|EFA05668.1| hypothetical protein TcasGA2_TC014946 [Tribolium castaneum]
CL2427.Contig1	1633	gi|340724480|ref|XP_003400610.1|	439.9	1e-121	PREDICTED: aspartyl-tRNA synthetase, cytoplasmic-like isoform 2 [Bombus terrestris]
CL2427.Contig2	1573	gi|340724480|ref|XP_003400610.1|	394.8	5e-108	PREDICTED: aspartyl-tRNA synthetase, cytoplasmic-like isoform 2 [Bombus terrestris]
CL2428.Contig1	816	gi|327420472|gb|AEA76312.1|	57.8	5e-07	arginine kinase [Mamestra configurata]
CL2428.Contig2	755	gi|327420472|gb|AEA76312.1|	57.8	5e-07	arginine kinase [Mamestra configurata]
CL2429.Contig1	791	gi|357628210|gb|EHJ77605.1|	207.6	4e-52	inwardly rectifying k+ channel [Danaus plexippus]
CL2429.Contig2	781	gi|357628210|gb|EHJ77605.1|	207.6	4e-52	inwardly rectifying k+ channel [Danaus plexippus]
CL2431.Contig1	935	gi|328705463|ref|XP_003242815.1|	129.8	1e-28	PREDICTED: hypothetical protein LOC100570122 [Acyrthosiphon pisum]
CL2431.Contig2	907	gi|328705463|ref|XP_003242815.1|	122.1	3e-26	PREDICTED: hypothetical protein LOC100570122 [Acyrthosiphon pisum]
CL2435.Contig1	1513	gi|118350729|ref|XP_001008643.1|	63.5	2e-08	Bifunctional endo-1,4-beta-xylanase xylA precursor, putative [Tetrahymena thermophila] >gi|89290410|gb|EAR88398.1| Bifunctional endo-1,4-beta-xylanase xylA precursor, putative [Tetrahymena thermophila SB210]
CL2435.Contig2	1393	gi|118350729|ref|XP_001008643.1|	66.6	2e-09	Bifunctional endo-1,4-beta-xylanase xylA precursor, putative [Tetrahymena thermophila] >gi|89290410|gb|EAR88398.1| Bifunctional endo-1,4-beta-xylanase xylA precursor, putative [Tetrahymena thermophila SB210]
CL2436.Contig1	297	gi|296434207|ref|NP_001171774.1|	191.4	8e-48	target of rapamycin isoform 2 [Bombyx mori] >gi|284517118|gb|ADB91964.1| target of rapamycin isoform 2 [Bombyx mori]
CL2437.Contig1	433	gi|194741598|ref|XP_001953276.1|	77	2e-13	GF17286 [Drosophila ananassae] >gi|190626335|gb|EDV41859.1| GF17286 [Drosophila ananassae]
CL2439.Contig1	355	gi|357629056|gb|EHJ78074.1|	79.7	3e-14	hypothetical protein KGM_19863 [Danaus plexippus]
CL244.Contig1	285	gi|170040888|ref|XP_001848215.1|	100.9	1e-20	NSFL1 cofactor p47 [Culex quinquefasciatus] >gi|167864497|gb|EDS27880.1| NSFL1 cofactor p47 [Culex quinquefasciatus]
CL244.Contig2	248	gi|312373747|gb|EFR21438.1|	81.3	1e-14	hypothetical protein AND_17063 [Anopheles darlingi]
CL2440.Contig1	1642	gi|357631134|gb|EHJ78805.1|	58.5	9e-07	hypothetical protein KGM_13024 [Danaus plexippus]
CL2443.Contig1	1842	gi|153791206|ref|NP_001093269.1|	305.8	4e-81	scolexin precursor [Bombyx mori] >gi|95102830|gb|ABF51356.1| scolexin [Bombyx mori]
CL2443.Contig2	1827	gi|153791206|ref|NP_001093269.1|	312	5e-83	scolexin precursor [Bombyx mori] >gi|95102830|gb|ABF51356.1| scolexin [Bombyx mori]
CL2444.Contig1	348	gi|242022148|ref|XP_002431503.1|	143.7	2e-33	enzymatic polyprotein; Endonuclease; Reverse transcriptase, putative [Pediculus humanus corporis] >gi|212516797|gb|EEB18765.1| enzymatic polyprotein; Endonuclease; Reverse transcriptase, putative [Pediculus humanus corporis]
CL2445.Contig1	1263	gi|357619996|gb|EHJ72346.1|	362.1	2e-98	hypothetical protein KGM_14615 [Danaus plexippus]
CL2445.Contig2	330	gi|242005677|ref|XP_002423689.1|	80.5	2e-14	DNA double-strand break repair Rad50 ATPase, putative [Pediculus humanus corporis] >gi|212506865|gb|EEB10951.1| DNA double-strand break repair Rad50 ATPase, putative [Pediculus humanus corporis]
CL2446.Contig1	461	gi|357619226|gb|EHJ71886.1|	198.7	5e-50	hypothetical protein KGM_20648 [Danaus plexippus]
CL2446.Contig2	219	gi|357619226|gb|EHJ71886.1|	81.6	9e-15	hypothetical protein KGM_20648 [Danaus plexippus]
CL2447.Contig1	1148	gi|357613263|gb|EHJ68409.1|	491.1	3e-137	3-hydroxyacyl-CoA dehydrogenase [Danaus plexippus]
CL2447.Contig2	1026	gi|114050917|ref|NP_001040414.1|	493.8	4e-138	3-hydroxyacyl-CoA dehydrogenase [Bombyx mori] >gi|95102802|gb|ABF51342.1| 3-hydroxyacyl-CoA dehydrogenase [Bombyx mori]
CL2448.Contig1	1284	gi|321176375|gb|ADW77640.1|	490.7	5e-137	3-hydroxyacyl-CoA dehydrogenase [Bombyx mori]
CL2448.Contig2	1192	gi|321176375|gb|ADW77640.1|	531.2	3e-149	3-hydroxyacyl-CoA dehydrogenase [Bombyx mori]
CL2448.Contig3	1162	gi|321176375|gb|ADW77640.1|	474.6	3e-132	3-hydroxyacyl-CoA dehydrogenase [Bombyx mori]
CL245.Contig1	373	gi|298204341|gb|ADI61819.1|	59.3	6e-21	endonuclease-reverse transcriptase [Bombyx mori]
CL2450.Contig1	1123	gi|270002590|gb|EEZ99037.1|	258.8	2e-67	hypothetical protein TcasGA2_TC004911 [Tribolium castaneum]
CL2450.Contig2	1090	gi|198461347|ref|XP_001361991.2|	258.5	3e-67	GA17433 [Drosophila pseudoobscura pseudoobscura] >gi|198137317|gb|EAL26570.2| GA17433 [Drosophila pseudoobscura pseudoobscura]
CL2451.Contig1	2501	gi|357631134|gb|EHJ78805.1|	67.4	3e-09	hypothetical protein KGM_13024 [Danaus plexippus]
CL2451.Contig2	2471	gi|357631134|gb|EHJ78805.1|	99.8	6e-19	hypothetical protein KGM_13024 [Danaus plexippus]
CL2453.Contig1	1549	gi|357623624|gb|EHJ74708.1|	511.9	2e-143	beta-glucosidase precursor [Danaus plexippus]
CL2454.Contig1	1070	gi|115956394|ref|XP_001196407.1|	120.2	1e-25	PREDICTED: similar to endonuclease/reverse transcriptase [Strongylocentrotus purpuratus]
CL2455.Contig1	3721	gi|357617449|gb|EHJ70798.1|	125.9	1e-26	hypothetical protein KGM_00217 [Danaus plexippus]
CL2455.Contig2	3682	gi|357617449|gb|EHJ70798.1|	129.4	1e-27	hypothetical protein KGM_00217 [Danaus plexippus]
CL2455.Contig3	3095	gi|183979392|dbj|BAG30748.1|	432.6	5e-119	hypothetical protein [Papilio xuthus]
CL246.Contig1	2124	gi|290563437|ref|NP_001166801.1|	1143.3	0	c-Cbl-associated protein isoform A [Bombyx mori] >gi|257222470|gb|ACV52545.1| CAP isoform A [Bombyx mori]
CL246.Contig2	2073	gi|290563437|ref|NP_001166801.1|	1154	0	c-Cbl-associated protein isoform A [Bombyx mori] >gi|257222470|gb|ACV52545.1| CAP isoform A [Bombyx mori]
CL246.Contig3	1716	gi|357626652|gb|EHJ76670.1|	598.2	3e-169	c-Cbl-associated protein isoform A [Danaus plexippus]
CL2462.Contig1	882	gi|357621500|gb|EHJ73312.1|	362.8	9e-99	hypothetical protein KGM_08018 [Danaus plexippus]
CL2462.Contig2	496	gi|357621500|gb|EHJ73312.1|	148.3	1e-34	hypothetical protein KGM_08018 [Danaus plexippus]
CL2463.Contig1	920	gi|357625698|gb|EHJ76057.1|	78.6	3e-13	hypothetical protein KGM_01178 [Danaus plexippus]
CL2463.Contig2	785	gi|357625698|gb|EHJ76057.1|	78.6	3e-13	hypothetical protein KGM_01178 [Danaus plexippus]
CL2464.Contig1	1209	gi|357610216|gb|EHJ66876.1|	85.9	3e-15	hypothetical protein KGM_20122 [Danaus plexippus]
CL2464.Contig2	1164	gi|357610216|gb|EHJ66876.1|	85.9	3e-15	hypothetical protein KGM_20122 [Danaus plexippus]
CL2465.Contig1	619	gi|357604473|gb|EHJ64206.1|	239.6	6e-62	putative 2-deoxyglucose-6-phosphate phosphatase [Danaus plexippus]
CL2465.Contig2	512	gi|357604473|gb|EHJ64206.1|	208.4	9e-53	putative 2-deoxyglucose-6-phosphate phosphatase [Danaus plexippus]
CL2466.Contig1	5183	gi|307191458|gb|EFN74999.1|	1396	0	Vacuolar protein sorting-associated protein 13A [Camponotus floridanus]
CL2466.Contig2	5141	gi|340717493|ref|XP_003397216.1|	1380.5	0	PREDICTED: vacuolar protein sorting-associated protein 13C-like isoform 2 [Bombus terrestris]
CL2467.Contig1	1150	gi|357611203|gb|EHJ67366.1|	646.7	0	hypothetical protein KGM_19207 [Danaus plexippus]
CL2467.Contig2	1120	gi|357611203|gb|EHJ67366.1|	654.8	0	hypothetical protein KGM_19207 [Danaus plexippus]
CL2469.Contig1	227	gi|307189702|gb|EFN74001.1|	73.2	3e-12	Glucose dehydrogenase [acceptor] [Camponotus floridanus]
CL247.Contig1	2011	gi|357604109|gb|EHJ64047.1|	842.8	0	organic cation transporter [Danaus plexippus]
CL2472.Contig1	816	gi|357612153|gb|EHJ67844.1|	246.1	1e-63	hypothetical protein KGM_02546 [Danaus plexippus]
CL2472.Contig2	716	gi|357612153|gb|EHJ67844.1|	246.1	9e-64	hypothetical protein KGM_02546 [Danaus plexippus]
CL2474.Contig1	264	gi|283993145|gb|ADB57048.1|	139.4	3e-32	enoyl-CoA isomerase [Heliothis virescens]
CL2474.Contig2	1122	gi|283993145|gb|ADB57048.1|	345.5	2e-93	enoyl-CoA isomerase [Heliothis virescens]
CL2474.Contig3	1040	gi|283993145|gb|ADB57048.1|	401	4e-110	enoyl-CoA isomerase [Heliothis virescens]
CL2474.Contig4	1024	gi|283993145|gb|ADB57048.1|	365.5	1e-99	enoyl-CoA isomerase [Heliothis virescens]
CL2477.Contig1	1886	gi|157130357|ref|XP_001655676.1|	324.7	8e-87	structural maintenance of chromosomes 6 smc6 [Aedes aegypti] >gi|108881936|gb|EAT46161.1| structural maintenance of chromosomes 6 smc6 [Aedes aegypti]
CL2477.Contig2	801	gi|157130357|ref|XP_001655676.1|	160.6	6e-38	structural maintenance of chromosomes 6 smc6 [Aedes aegypti] >gi|108881936|gb|EAT46161.1| structural maintenance of chromosomes 6 smc6 [Aedes aegypti]
CL2478.Contig1	3127	gi|357623530|gb|EHJ74640.1|	990.7	0	hypothetical protein KGM_11043 [Danaus plexippus]
CL2478.Contig2	3038	gi|357623530|gb|EHJ74640.1|	990.7	0	hypothetical protein KGM_11043 [Danaus plexippus]
CL2479.Contig1	538	gi|261335994|emb|CBH09274.1|	271.6	1e-71	putative serine/threonine-protein kinase (LMTK1) [Heliconius melpomene]
CL2479.Contig2	340	gi|261335994|emb|CBH09274.1|	149.4	3e-35	putative serine/threonine-protein kinase (LMTK1) [Heliconius melpomene]
CL2483.Contig1	311	gi|357616569|gb|EHJ70264.1|	119	5e-26	hypothetical protein KGM_18080 [Danaus plexippus]
CL2483.Contig2	308	gi|357616569|gb|EHJ70264.1|	119	5e-26	hypothetical protein KGM_18080 [Danaus plexippus]
CL2485.Contig1	548	gi|357631626|gb|EHJ79095.1|	258.1	1e-67	hypothetical protein KGM_15485 [Danaus plexippus]
CL2486.Contig1	373	gi|357622344|gb|EHJ73860.1|	55.1	9e-07	endonuclease-reverse transcriptase [Danaus plexippus]
CL2486.Contig2	307	gi|357622344|gb|EHJ73860.1|	84	1e-15	endonuclease-reverse transcriptase [Danaus plexippus]
CL2488.Contig1	771	gi|160333873|ref|NP_001103784.1|	234.6	3e-60	NADH dehydrogenase isoform 2 [Bombyx mori] >gi|95103126|gb|ABF51504.1| NADH dehydrogenase isoform 2 [Bombyx mori]
CL2488.Contig2	765	gi|114052452|ref|NP_001040477.1|	243	8e-63	NADH dehydrogenase isoform 1 [Bombyx mori] >gi|95103062|gb|ABF51472.1| NADH dehydrogenase isoform 1 [Bombyx mori]
CL2489.Contig1	6643	gi|357616718|gb|EHJ70360.1|	2146.7	0	ATP-binding cassette sub-family A member 7 [Danaus plexippus]
CL2489.Contig2	5689	gi|357616718|gb|EHJ70360.1|	2146.7	0	ATP-binding cassette sub-family A member 7 [Danaus plexippus]
CL2491.Contig1	1411	gi|357616972|gb|EHJ70511.1|	486.5	1e-135	hypothetical protein KGM_04171 [Danaus plexippus]
CL2491.Contig2	1195	gi|357616972|gb|EHJ70511.1|	434.9	3e-120	hypothetical protein KGM_04171 [Danaus plexippus]
CL2492.Contig1	263	gi|270003378|gb|EEZ99825.1|	56.6	3e-07	hypothetical protein TcasGA2_TC002606 [Tribolium castaneum]
CL2497.Contig1	3239	gi|357626416|gb|EHJ76515.1|	1412.5	0	putative Ccar1 protein [Danaus plexippus]
CL2497.Contig2	1641	gi|357626416|gb|EHJ76515.1|	556.6	1e-156	putative Ccar1 protein [Danaus plexippus]
CL2499.Contig1	660	gi|357612469|gb|EHJ68015.1|	339	8e-92	hypothetical protein KGM_17736 [Danaus plexippus]
CL2499.Contig2	251	gi|357612469|gb|EHJ68015.1|	128.6	7e-29	hypothetical protein KGM_17736 [Danaus plexippus]
CL250.Contig1	2248	gi|158295702|ref|XP_001688849.1|	546.2	2e-153	AGAP006346-PB [Anopheles gambiae str. PEST] >gi|157016163|gb|EDO63855.1| AGAP006346-PB [Anopheles gambiae str. PEST]
CL250.Contig2	427	gi|357623879|gb|EHJ74861.1|	58.9	6e-08	hypothetical protein KGM_14977 [Danaus plexippus]
CL250.Contig3	2248	gi|91084527|ref|XP_972584.1|	558.1	5e-157	PREDICTED: similar to spinster CG8428-PC [Tribolium castaneum]
CL250.Contig4	2221	gi|91084527|ref|XP_972584.1|	559.3	2e-157	PREDICTED: similar to spinster CG8428-PC [Tribolium castaneum]
CL250.Contig5	2221	gi|158295702|ref|XP_001688849.1|	549.3	2e-154	AGAP006346-PB [Anopheles gambiae str. PEST] >gi|157016163|gb|EDO63855.1| AGAP006346-PB [Anopheles gambiae str. PEST]
CL250.Contig6	1159	gi|357623879|gb|EHJ74861.1|	58.9	4e-07	hypothetical protein KGM_14977 [Danaus plexippus]
CL250.Contig7	1132	gi|357623879|gb|EHJ74861.1|	58.9	4e-07	hypothetical protein KGM_14977 [Danaus plexippus]
CL2501.Contig1	1388	gi|164448652|ref|NP_001106738.1|	466.5	1e-129	ubiquinol-cytochrome c reductase [Bombyx mori] >gi|98990259|gb|ABF60225.1| ubiquinol-cytochrome c reductase [Bombyx mori]
CL2501.Contig2	1375	gi|164448652|ref|NP_001106738.1|	466.5	1e-129	ubiquinol-cytochrome c reductase [Bombyx mori] >gi|98990259|gb|ABF60225.1| ubiquinol-cytochrome c reductase [Bombyx mori]
CL2502.Contig1	1289	gi|357620810|gb|EHJ72859.1|	445.3	2e-123	putative rap55 [Danaus plexippus]
CL2502.Contig2	1268	gi|357620810|gb|EHJ72859.1|	448	4e-124	putative rap55 [Danaus plexippus]
CL2506.Contig1	1010	gi|225346695|gb|ACN86370.1|	402.9	1e-110	troponin I transcript variant C [Bombyx mandarina]
CL2506.Contig2	1010	gi|164451507|gb|ABY56688.1|	379	1e-103	troponin I [Loxostege sticticalis]
CL2507.Contig1	1485	gi|357627302|gb|EHJ77038.1|	684.9	0	hypothetical protein KGM_21516 [Danaus plexippus]
CL2507.Contig2	1355	gi|357627302|gb|EHJ77038.1|	684.9	0	hypothetical protein KGM_21516 [Danaus plexippus]
CL2508.Contig1	3329	gi|357613197|gb|EHJ68365.1|	948.7	0	hypothetical protein KGM_14915 [Danaus plexippus]
CL2508.Contig2	3311	gi|357613197|gb|EHJ68365.1|	943.3	0	hypothetical protein KGM_14915 [Danaus plexippus]
CL2508.Contig3	3296	gi|357613197|gb|EHJ68365.1|	927.2	0	hypothetical protein KGM_14915 [Danaus plexippus]
CL2508.Contig4	2628	gi|357613197|gb|EHJ68365.1|	929.5	0	hypothetical protein KGM_14915 [Danaus plexippus]
CL2509.Contig1	2933	gi|363896108|gb|AEW43138.1|	856.7	0	UDP-glycosyltransferase UGT44A2 [Helicoverpa armigera]
CL2509.Contig2	2919	gi|363896108|gb|AEW43138.1|	856.7	0	UDP-glycosyltransferase UGT44A2 [Helicoverpa armigera]
CL2513.Contig1	965	gi|156368939|ref|XP_001627948.1|	77.4	9e-13	predicted protein [Nematostella vectensis] >gi|156214912|gb|EDO35885.1| predicted protein [Nematostella vectensis]
CL2514.Contig1	1779	gi|357621805|gb|EHJ73511.1|	660.6	0	wings apart-like protein [Danaus plexippus]
CL2516.Contig1	1482	gi|322779990|gb|EFZ09785.1|	68.6	8e-10	hypothetical protein SINV_02483 [Solenopsis invicta]
CL2516.Contig2	1461	gi|322779990|gb|EFZ09785.1|	68.6	8e-10	hypothetical protein SINV_02483 [Solenopsis invicta]
CL2516.Contig3	1453	gi|322779990|gb|EFZ09785.1|	68.6	8e-10	hypothetical protein SINV_02483 [Solenopsis invicta]
CL2527.Contig1	1242	gi|357628086|gb|EHJ77536.1|	204.5	7e-51	putative NFX1-type zinc finger-containing protein 1 [Danaus plexippus]
CL2527.Contig2	212	gi|357628086|gb|EHJ77536.1|	84	1e-15	putative NFX1-type zinc finger-containing protein 1 [Danaus plexippus]
CL2528.Contig1	1127	gi|364023613|gb|AEW46881.1|	386.7	9e-106	seminal fluid protein CSSFP031 [Chilo suppressalis]
CL2528.Contig2	1009	gi|364023613|gb|AEW46881.1|	386.7	7e-106	seminal fluid protein CSSFP031 [Chilo suppressalis]
CL2529.Contig1	320	gi|56462284|gb|AAV91425.1|	60.5	2e-08	protease inhibitor 3 [Lonomia obliqua]
CL2529.Contig2	538	gi|56462284|gb|AAV91425.1|	78.6	1e-13	protease inhibitor 3 [Lonomia obliqua]
CL2530.Contig1	2891	gi|294846804|gb|ADF43475.1|	876.7	0	carboxyl/choline esterase CCE014a [Helicoverpa armigera]
CL2530.Contig2	2861	gi|294846804|gb|ADF43475.1|	872.5	0	carboxyl/choline esterase CCE014a [Helicoverpa armigera]
CL2532.Contig1	491	gi|189241054|ref|XP_968171.2|	72.8	5e-12	PREDICTED: similar to CG32169 CG32169-PA [Tribolium castaneum]
CL2532.Contig2	338	gi|357617389|gb|EHJ70765.1|	63.9	2e-09	hypothetical protein KGM_00839 [Danaus plexippus]
CL2533.Contig1	2182	gi|307183138|gb|EFN70055.1|	359.8	2e-97	Ubiquitin-conjugating enzyme E2-24 kDa [Camponotus floridanus]
CL2533.Contig2	2177	gi|307183138|gb|EFN70055.1|	359.8	2e-97	Ubiquitin-conjugating enzyme E2-24 kDa [Camponotus floridanus]
CL2535.Contig1	1462	gi|357625686|gb|EHJ76048.1|	935.2	0	putative transportin 1 [Danaus plexippus]
CL2535.Contig2	721	gi|357625686|gb|EHJ76048.1|	418.7	1e-115	putative transportin 1 [Danaus plexippus]
CL2538.Contig1	281	gi|284413718|ref|NP_001165114.1|	57.4	1e-07	collagen precursor [Bombyx mori]
CL254.Contig1	964	gi|357624621|gb|EHJ75330.1|	224.9	3e-57	hypothetical protein KGM_02494 [Danaus plexippus]
CL254.Contig2	750	gi|357624621|gb|EHJ75330.1|	224.9	2e-57	hypothetical protein KGM_02494 [Danaus plexippus]
CL2540.Contig1	2462	gi|357627590|gb|EHJ77243.1|	415.6	5e-114	lobe protein [Danaus plexippus]
CL2540.Contig2	2331	gi|357627590|gb|EHJ77243.1|	415.6	4e-114	lobe protein [Danaus plexippus]
CL2543.Contig1	4108	gi|209552794|gb|ACI62137.1|	641.3	0	polyprotein [Drosophila melanogaster]
CL2545.Contig1	317	gi|357628637|gb|EHJ77904.1|	68.9	6e-11	hypothetical protein KGM_21006 [Danaus plexippus]
CL2547.Contig1	277	gi|307170987|gb|EFN63053.1|	63.9	2e-09	Putative uncharacterized transposon-derived protein ZK1236.4 [Camponotus floridanus]
CL2547.Contig2	208	gi|307170987|gb|EFN63053.1|	67.4	1e-10	Putative uncharacterized transposon-derived protein ZK1236.4 [Camponotus floridanus]
CL2548.Contig1	845	gi|2708267|gb|AAB92394.1|	91.7	3e-17	putative reverse transcriptase [Drosophila subobscura]
CL255.Contig1	3186	gi|62722476|gb|AAX94571.1|	1027.3	0	beta-N-acetylglucosaminidase [Choristoneura fumiferana]
CL255.Contig2	3113	gi|62722476|gb|AAX94571.1|	1027.3	0	beta-N-acetylglucosaminidase [Choristoneura fumiferana]
CL255.Contig3	2454	gi|62722476|gb|AAX94571.1|	1027.3	0	beta-N-acetylglucosaminidase [Choristoneura fumiferana]
CL255.Contig4	2381	gi|62722476|gb|AAX94571.1|	1027.3	0	beta-N-acetylglucosaminidase [Choristoneura fumiferana]
CL2550.Contig1	631	gi|357609728|gb|EHJ66613.1|	54.3	3e-06	hypothetical protein KGM_08807 [Danaus plexippus]
CL2551.Contig1	2027	gi|15150419|gb|AAK84933.1|	174.5	1e-41	SD02026p [Drosophila melanogaster]
CL2551.Contig2	1470	gi|15150419|gb|AAK84933.1|	426.8	1e-117	SD02026p [Drosophila melanogaster]
CL2553.Contig1	971	gi|357620531|gb|EHJ72685.1|	579.7	5e-164	hypothetical protein KGM_11997 [Danaus plexippus]
CL2553.Contig2	631	gi|357620531|gb|EHJ72685.1|	345.5	8e-94	hypothetical protein KGM_11997 [Danaus plexippus]
CL2556.Contig1	1054	gi|357631596|gb|EHJ79065.1|	288.1	4e-76	hypothetical protein KGM_15502 [Danaus plexippus]
CL2556.Contig2	350	gi|357631596|gb|EHJ79065.1|	53.5	2e-06	hypothetical protein KGM_15502 [Danaus plexippus]
CL2557.Contig1	428	gi|357627011|gb|EHJ76866.1|	86.7	3e-16	hypothetical protein KGM_18714 [Danaus plexippus]
CL2557.Contig2	479	gi|357627011|gb|EHJ76866.1|	87	2e-16	hypothetical protein KGM_18714 [Danaus plexippus]
CL256.Contig1	2245	gi|206725499|ref|NP_001128673.1|	502.7	2e-140	cathepsin L like protein precursor [Bombyx mori] >gi|198041259|dbj|BAG70408.1| cathepsin L like protein [Bombyx mori]
CL2560.Contig1	2532	gi|357619139|gb|EHJ71829.1|	834.3	0	Hrp59 protein [Danaus plexippus]
CL2564.Contig1	668	gi|357622882|gb|EHJ74242.1|	197.6	3e-49	hypothetical protein KGM_01637 [Danaus plexippus]
CL2564.Contig2	624	gi|357622882|gb|EHJ74242.1|	197.6	2e-49	hypothetical protein KGM_01637 [Danaus plexippus]
CL2567.Contig1	297	gi|357602005|gb|EHJ63237.1|	196.4	2e-49	hypothetical protein KGM_02129 [Danaus plexippus]
CL2571.Contig1	1810	gi|357628743|gb|EHJ77955.1|	649	0	hypothetical protein KGM_04405 [Danaus plexippus]
CL2571.Contig2	874	gi|357628743|gb|EHJ77955.1|	138.7	2e-31	hypothetical protein KGM_04405 [Danaus plexippus]
CL2573.Contig1	2026	gi|345490289|ref|XP_001605471.2|	762.7	0	PREDICTED: oxysterol-binding protein-related protein 8-like isoform 1 [Nasonia vitripennis] >gi|345490291|ref|XP_003426345.1| PREDICTED: oxysterol-binding protein-related protein 8-like isoform 2 [Nasonia vitripennis]
CL2573.Contig2	1535	gi|357624044|gb|EHJ74952.1|	676	0	putative oxysterol binding protein [Danaus plexippus]
CL2574.Contig1	916	gi|357617283|gb|EHJ70701.1|	354.4	3e-96	hypothetical protein KGM_02070 [Danaus plexippus]
CL2574.Contig2	636	gi|357617283|gb|EHJ70701.1|	299.3	7e-80	hypothetical protein KGM_02070 [Danaus plexippus]
CL2575.Contig1	914	gi|357610476|gb|EHJ66997.1|	383.6	5e-105	hypothetical protein KGM_08577 [Danaus plexippus]
CL2575.Contig2	796	gi|357610476|gb|EHJ66997.1|	305.4	1e-81	hypothetical protein KGM_08577 [Danaus plexippus]
CL2578.Contig1	324	gi|357612448|gb|EHJ68005.1|	154.5	1e-36	Apolipophorins [Danaus plexippus]
CL2578.Contig2	234	gi|357612448|gb|EHJ68005.1|	87.4	1e-16	Apolipophorins [Danaus plexippus]
CL258.Contig1	906	gi|114051726|ref|NP_001040175.1|	162.5	2e-38	CDC42 small effector 2-like protein [Bombyx mori] >gi|87248289|gb|ABD36197.1| CDC42 small effector 2-like protein [Bombyx mori]
CL258.Contig2	418	gi|357612804|gb|EHJ68179.1|	62	8e-09	CDC42 small effector 2-like protein [Danaus plexippus]
CL2580.Contig1	641	gi|118136510|gb|ABK62875.1|	51.6	5e-55	calpain protein [Bombyx mori]
CL2580.Contig2	558	gi|118136510|gb|ABK62875.1|	234.6	1e-60	calpain protein [Bombyx mori]
CL2581.Contig1	1422	gi|357627035|gb|EHJ76877.1|	470.7	6e-131	hypothetical protein KGM_06906 [Danaus plexippus]
CL2581.Contig2	988	gi|357627035|gb|EHJ76877.1|	354.4	4e-96	hypothetical protein KGM_06906 [Danaus plexippus]
CL2582.Contig1	921	gi|237833947|ref|XP_002366271.1|	66.2	2e-09	poly(A) polymerase, putative [Toxoplasma gondii ME49] >gi|211963935|gb|EEA99130.1| poly(A) polymerase, putative [Toxoplasma gondii ME49]
CL2583.Contig1	1251	gi|328873336|gb|EGG21703.1|	66.6	2e-09	hypothetical protein DFA_01589 [Dictyostelium fasciculatum]
CL2583.Contig2	1236	gi|328873336|gb|EGG21703.1|	66.6	2e-09	hypothetical protein DFA_01589 [Dictyostelium fasciculatum]
CL2586.Contig1	214	gi|357615444|gb|EHJ69657.1|	92.8	4e-18	carboxypeptidase inhibitor [Danaus plexippus]
CL2586.Contig2	214	gi|357615444|gb|EHJ69657.1|	80.1	2e-14	carboxypeptidase inhibitor [Danaus plexippus]
CL2588.Contig1	1769	gi|126680165|gb|ABO26383.1|	567	9e-160	yellow2 [Bombyx mori]
CL2588.Contig2	1639	gi|126680165|gb|ABO26383.1|	567	8e-160	yellow2 [Bombyx mori]
CL2588.Contig3	1611	gi|126680165|gb|ABO26383.1|	567	8e-160	yellow2 [Bombyx mori]
CL2589.Contig1	272	gi|189310193|emb|CAP20054.1|	84.3	1e-15	transposase [Portunus pelagicus]
CL259.Contig1	2032	gi|340710890|ref|XP_003394016.1|	583.6	1e-164	PREDICTED: hypothetical protein LOC100648780 [Bombus terrestris]
CL259.Contig2	2014	gi|91081515|ref|XP_974695.1|	555.1	4e-156	PREDICTED: similar to otopetrin [Tribolium castaneum]
CL259.Contig3	1998	gi|340710890|ref|XP_003394016.1|	583.6	1e-164	PREDICTED: hypothetical protein LOC100648780 [Bombus terrestris]
CL259.Contig4	1980	gi|91081515|ref|XP_974695.1|	555.1	4e-156	PREDICTED: similar to otopetrin [Tribolium castaneum]
CL259.Contig5	1911	gi|340710890|ref|XP_003394016.1|	583.6	1e-164	PREDICTED: hypothetical protein LOC100648780 [Bombus terrestris]
CL259.Contig6	1893	gi|91081515|ref|XP_974695.1|	555.1	3e-156	PREDICTED: similar to otopetrin [Tribolium castaneum]
CL2590.Contig1	2266	gi|357620815|gb|EHJ72864.1|	1072	0	hypothetical protein KGM_15844 [Danaus plexippus]
CL2590.Contig2	2187	gi|357620815|gb|EHJ72864.1|	1072	0	hypothetical protein KGM_15844 [Danaus plexippus]
CL2592.Contig1	957	gi|357629985|gb|EHJ78422.1|	367.5	4e-100	putative lipoate-protein ligase b [Danaus plexippus]
CL2592.Contig2	619	gi|357629985|gb|EHJ78422.1|	191.8	1e-47	putative lipoate-protein ligase b [Danaus plexippus]
CL2595.Contig1	1708	gi|357620405|gb|EHJ72609.1|	634	5e-180	hypothetical protein KGM_12870 [Danaus plexippus]
CL2595.Contig2	1073	gi|357620405|gb|EHJ72609.1|	464.9	2e-129	hypothetical protein KGM_12870 [Danaus plexippus]
CL2596.Contig1	1151	gi|357627428|gb|EHJ77120.1|	552.4	1e-155	hypothetical protein KGM_04588 [Danaus plexippus]
CL2596.Contig2	316	gi|357627428|gb|EHJ77120.1|	158.7	6e-38	hypothetical protein KGM_04588 [Danaus plexippus]
CL2597.Contig1	4459	gi|357616655|gb|EHJ70312.1|	207.2	5e-51	hypothetical protein KGM_17468 [Danaus plexippus]
CL2597.Contig2	3050	gi|357616655|gb|EHJ70312.1|	99.8	7e-19	hypothetical protein KGM_17468 [Danaus plexippus]
CL2598.Contig1	597	gi|357610921|gb|EHJ67214.1|	161.4	2e-38	hypothetical protein KGM_13809 [Danaus plexippus]
CL2598.Contig2	582	gi|357610921|gb|EHJ67214.1|	161.4	1e-38	hypothetical protein KGM_13809 [Danaus plexippus]
CL2599.Contig1	330	gi|357625493|gb|EHJ75918.1|	44.3	1e-13	hypothetical protein KGM_06297 [Danaus plexippus]
CL2604.Contig1	1454	gi|357607525|gb|EHJ65564.1|	201.8	6e-50	hypothetical protein KGM_15147 [Danaus plexippus]
CL2604.Contig2	441	gi|357607525|gb|EHJ65564.1|	206.8	1e-52	hypothetical protein KGM_15147 [Danaus plexippus]
CL2608.Contig1	1126	gi|357603430|gb|EHJ63760.1|	566.2	8e-160	hypothetical protein KGM_03155 [Danaus plexippus]
CL2608.Contig2	786	gi|357603430|gb|EHJ63760.1|	331.6	1e-89	hypothetical protein KGM_03155 [Danaus plexippus]
CL2609.Contig1	1975	gi|357612395|gb|EHJ67964.1|	877.9	0	putative RNA-binding region-containing protein [Danaus plexippus]
CL2609.Contig2	1719	gi|357612395|gb|EHJ67964.1|	912.5	0	putative RNA-binding region-containing protein [Danaus plexippus]
CL2614.Contig1	357	gi|327266924|ref|XP_003218253.1|	111.3	1e-23	PREDICTED: histone-lysine N-methyltransferase SETMAR-like [Anolis carolinensis]
CL2614.Contig2	770	gi|189310151|emb|CAP20021.1|	84	1e-44	transposase [Eriphia verrucosa]
CL2615.Contig1	203	gi|357611451|gb|EHJ67497.1|	58.9	6e-08	hypothetical protein KGM_19950 [Danaus plexippus]
CL2616.Contig1	382	gi|348542258|ref|XP_003458602.1|	55.1	9e-07	PREDICTED: zinc finger protein 665-like [Oreochromis niloticus]
CL2616.Contig2	377	gi|47214082|emb|CAF95339.1|	62.8	4e-09	unnamed protein product [Tetraodon nigroviridis]
CL2617.Contig1	634	gi|242015927|ref|XP_002428594.1|	142.9	8e-33	brachyury, putative [Pediculus humanus corporis] >gi|212513238|gb|EEB15856.1| brachyury, putative [Pediculus humanus corporis]
CL2617.Contig2	447	gi|115500956|dbj|BAF34148.1|	162.9	3e-39	brachyenteron [Gryllus bimaculatus]
CL2618.Contig1	972	gi|357617145|gb|EHJ70606.1|	65.5	3e-09	putative alcohol dehydrogenase [Danaus plexippus]
CL2620.Contig1	1359	gi|357627666|gb|EHJ77286.1|	495.4	2e-138	hypothetical protein KGM_09859 [Danaus plexippus]
CL2624.Contig1	3754	gi|357612302|gb|EHJ67909.1|	1256.5	0	putative neural stem cell-derived dendrite regulator [Danaus plexippus]
CL2624.Contig2	3727	gi|357612302|gb|EHJ67909.1|	1265.4	0	putative neural stem cell-derived dendrite regulator [Danaus plexippus]
CL2624.Contig3	3300	gi|357612302|gb|EHJ67909.1|	1256.5	0	putative neural stem cell-derived dendrite regulator [Danaus plexippus]
CL2624.Contig4	3273	gi|357612302|gb|EHJ67909.1|	1265.4	0	putative neural stem cell-derived dendrite regulator [Danaus plexippus]
CL2625.Contig1	288	gi|357620213|gb|EHJ72493.1|	93.6	2e-18	mariner transposase [Danaus plexippus]
CL2627.Contig1	1142	gi|357607520|gb|EHJ65559.1|	421	4e-116	hypothetical protein KGM_15151 [Danaus plexippus]
CL2627.Contig2	412	gi|357607520|gb|EHJ65559.1|	179.9	2e-44	hypothetical protein KGM_15151 [Danaus plexippus]
CL2628.Contig1	2560	gi|357623793|gb|EHJ74817.1|	587.8	7e-166	hypothetical protein KGM_09251 [Danaus plexippus]
CL2628.Contig2	2520	gi|357623793|gb|EHJ74817.1|	590.9	9e-167	hypothetical protein KGM_09251 [Danaus plexippus]
CL2629.Contig1	1901	gi|328726787|ref|XP_003249046.1|	37.4	3e-72	PREDICTED: hypothetical protein LOC100570869 [Acyrthosiphon pisum]
CL2630.Contig1	677	gi|169234682|ref|NP_001108462.1|	312.8	7e-84	glutathione S-transferase unclassified 1 [Bombyx mori] >gi|148788026|gb|ABR12244.1| glutathione S-transferase 7 [Bombyx mori]
CL2630.Contig2	249	gi|169234682|ref|NP_001108462.1|	110.2	2e-23	glutathione S-transferase unclassified 1 [Bombyx mori] >gi|148788026|gb|ABR12244.1| glutathione S-transferase 7 [Bombyx mori]
CL2631.Contig1	445	gi|357631810|gb|EHJ79277.1|	95.9	4e-19	hypothetical protein KGM_15522 [Danaus plexippus]
CL2631.Contig2	369	gi|357631810|gb|EHJ79277.1|	73.2	3e-12	hypothetical protein KGM_15522 [Danaus plexippus]
CL2632.Contig1	806	gi|115676825|ref|XP_001181168.1|	97.1	8e-19	PREDICTED: similar to ORF2-encoded protein [Strongylocentrotus purpuratus] >gi|115952042|ref|XP_001189206.1| PREDICTED: similar to ORF2-encoded protein [Strongylocentrotus purpuratus]
CL2632.Contig2	801	gi|4378025|gb|AAD19348.1|	91.7	3e-17	reverse transcriptase-like protein [Takifugu rubripes]
CL2633.Contig1	327	gi|357614784|gb|EHJ69272.1|	132.5	4e-30	hypothetical protein KGM_15355 [Danaus plexippus]
CL2633.Contig2	297	gi|357614784|gb|EHJ69272.1|	172.2	5e-42	hypothetical protein KGM_15355 [Danaus plexippus]
CL2639.Contig1	211	gi|350536799|ref|NP_001233148.1|	81.6	9e-15	Fanconi anemia, complementation group I [Bombyx mori] >gi|333108127|dbj|BAK23268.1| Fanconi anemia, complementation group I [Bombyx mori]
CL2640.Contig1	322	gi|357624754|gb|EHJ75408.1|	65.1	9e-10	cAMP-dependent protein kinase R1 [Danaus plexippus]
CL2641.Contig1	853	gi|195340221|ref|XP_002036714.1|	184.5	4e-45	GM12546 [Drosophila sechellia] >gi|194130830|gb|EDW52873.1| GM12546 [Drosophila sechellia]
CL2641.Contig2	798	gi|91094369|ref|XP_970631.1|	221.9	2e-56	PREDICTED: similar to CG14435 CG14435-PA [Tribolium castaneum]
CL2642.Contig1	2181	gi|357628210|gb|EHJ77605.1|	740	0	inwardly rectifying k+ channel [Danaus plexippus]
CL2642.Contig2	2139	gi|357628210|gb|EHJ77605.1|	749.6	0	inwardly rectifying k+ channel [Danaus plexippus]
CL2642.Contig3	1739	gi|357628210|gb|EHJ77605.1|	778.9	0	inwardly rectifying k+ channel [Danaus plexippus]
CL2642.Contig4	1697	gi|357628210|gb|EHJ77605.1|	788.5	0	inwardly rectifying k+ channel [Danaus plexippus]
CL2644.Contig1	282	gi|357628895|gb|EHJ78018.1|	76.6	3e-13	endonuclease-reverse transcriptase HmRTE-e01 [Danaus plexippus]
CL2644.Contig2	282	gi|357628895|gb|EHJ78018.1|	73.6	2e-12	endonuclease-reverse transcriptase HmRTE-e01 [Danaus plexippus]
CL2646.Contig2	371	gi|357605664|gb|EHJ64726.1|	53.1	3e-06	hypothetical protein KGM_21772 [Danaus plexippus]
CL2647.Contig1	2002	gi|189240845|ref|XP_001812763.1|	989.6	0	PREDICTED: similar to adaptin, alpha/gamma/epsilon [Tribolium castaneum]
CL2647.Contig2	1987	gi|189240845|ref|XP_001812763.1|	995.7	0	PREDICTED: similar to adaptin, alpha/gamma/epsilon [Tribolium castaneum]
CL2647.Contig3	1912	gi|270013512|gb|EFA09960.1|	974.2	0	hypothetical protein TcasGA2_TC012117 [Tribolium castaneum]
CL2649.Contig1	2286	gi|357620572|gb|EHJ72721.1|	552.7	2e-155	putative WD repeat protein 26 [Danaus plexippus]
CL2649.Contig2	2033	gi|357620572|gb|EHJ72721.1|	552.7	2e-155	putative WD repeat protein 26 [Danaus plexippus]
CL2650.Contig1	976	gi|357631637|gb|EHJ79106.1|	149.1	2e-34	putative glucose dehydrogenase [Danaus plexippus]
CL2650.Contig2	880	gi|357631637|gb|EHJ79106.1|	152.5	1e-35	putative glucose dehydrogenase [Danaus plexippus]
CL2651.Contig1	2130	gi|114051868|ref|NP_001040436.1|	682.6	0	hydroxysteroid dehydrogenase [Bombyx mori] >gi|95102888|gb|ABF51385.1| hydroxysteroid dehydrogenase [Bombyx mori]
CL2651.Contig2	2082	gi|114051868|ref|NP_001040436.1|	706.1	0	hydroxysteroid dehydrogenase [Bombyx mori] >gi|95102888|gb|ABF51385.1| hydroxysteroid dehydrogenase [Bombyx mori]
CL2652.Contig1	890	gi|357625045|gb|EHJ75598.1|	398.3	2e-109	hypothetical protein KGM_15116 [Danaus plexippus]
CL2652.Contig2	875	gi|357625045|gb|EHJ75598.1|	380.9	3e-104	hypothetical protein KGM_15116 [Danaus plexippus]
CL2652.Contig3	867	gi|357625045|gb|EHJ75598.1|	398.3	2e-109	hypothetical protein KGM_15116 [Danaus plexippus]
CL2652.Contig4	852	gi|357625045|gb|EHJ75598.1|	380.9	3e-104	hypothetical protein KGM_15116 [Danaus plexippus]
CL2653.Contig1	237	gi|260908010|gb|ACX53804.1|	109	5e-23	chemosensory protein [Heliothis virescens]
CL2653.Contig2	235	gi|260908010|gb|ACX53804.1|	109	5e-23	chemosensory protein [Heliothis virescens]
CL2656.Contig1	550	gi|157285980|gb|ABV31711.1|	99	9e-20	transposase [Salmo salar]
CL2656.Contig2	547	gi|157285980|gb|ABV31711.1|	99	9e-20	transposase [Salmo salar]
CL2657.Contig1	539	gi|357620206|gb|EHJ72486.1|	183	4e-45	hypothetical protein KGM_03691 [Danaus plexippus]
CL2657.Contig2	523	gi|357620206|gb|EHJ72486.1|	183	4e-45	hypothetical protein KGM_03691 [Danaus plexippus]
CL2661.Contig1	938	gi|221119676|ref|XP_002155414.1|	110.2	1e-22	PREDICTED: similar to ORF2-encoded protein, partial [Hydra magnipapillata]
CL2661.Contig2	773	gi|221119676|ref|XP_002155414.1|	110.2	9e-23	PREDICTED: similar to ORF2-encoded protein, partial [Hydra magnipapillata]
CL2662.Contig1	1688	gi|261245093|ref|NP_001159616.1|	327.4	1e-87	heterochromatin protein 1beta-like protein [Bombyx mori] >gi|258546544|dbj|BAI39587.1| heterochromatin protein 1beta-like protein [Bombyx mori]
CL2662.Contig2	1535	gi|261245093|ref|NP_001159616.1|	327.4	1e-87	heterochromatin protein 1beta-like protein [Bombyx mori] >gi|258546544|dbj|BAI39587.1| heterochromatin protein 1beta-like protein [Bombyx mori]
CL2664.Contig1	778	gi|357603994|gb|EHJ64000.1|	291.2	2e-77	Bombyrin [Danaus plexippus]
CL2664.Contig2	464	gi|357603994|gb|EHJ64000.1|	151.8	7e-36	Bombyrin [Danaus plexippus]
CL2667.Contig1	1101	gi|328710066|ref|XP_003244154.1|	30.8	1e-30	PREDICTED: hypothetical protein LOC100571931 [Acyrthosiphon pisum]
CL2668.Contig1	2839	gi|357619361|gb|EHJ71971.1|	313.2	4e-83	hypothetical protein KGM_20351 [Danaus plexippus]
CL267.Contig1	2263	gi|357618015|gb|EHJ71111.1|	1137.1	0	putative glutaminase [Danaus plexippus]
CL267.Contig2	2255	gi|357618015|gb|EHJ71111.1|	1095.5	0	putative glutaminase [Danaus plexippus]
CL267.Contig3	2230	gi|357618015|gb|EHJ71111.1|	1117.8	0	putative glutaminase [Danaus plexippus]
CL2671.Contig1	1896	gi|357631758|gb|EHJ79227.1|	532.3	2e-149	putative Rho GTPase activating protein 15 [Danaus plexippus]
CL2671.Contig2	1398	gi|357631758|gb|EHJ79227.1|	400.2	1e-109	putative Rho GTPase activating protein 15 [Danaus plexippus]
CL2672.Contig1	1422	gi|357631273|gb|EHJ78863.1|	354	9e-96	hypothetical protein KGM_10331 [Danaus plexippus]
CL2672.Contig2	485	gi|357631273|gb|EHJ78863.1|	188.3	8e-47	hypothetical protein KGM_10331 [Danaus plexippus]
CL2673.Contig1	1866	gi|270008332|gb|EFA04780.1|	52	5e-26	hypothetical protein TcasGA2_TC030773 [Tribolium castaneum]
CL2675.Contig1	485	gi|270005083|gb|EFA01531.1|	121.3	1e-26	hypothetical protein TcasGA2_TC007091 [Tribolium castaneum]
CL2675.Contig2	286	gi|350400653|ref|XP_003485910.1|	120.2	2e-26	PREDICTED: U8-agatoxin-Ao1a-like isoform 2 [Bombus impatiens]
CL2677.Contig1	1220	gi|357621633|gb|EHJ73408.1|	364.4	5e-99	putative acid alpha-glucosidase [Danaus plexippus]
CL2677.Contig2	651	gi|357621633|gb|EHJ73408.1|	149.4	9e-35	putative acid alpha-glucosidase [Danaus plexippus]
CL268.Contig1	826	gi|56462280|gb|AAV91423.1|	70.5	8e-11	lipocalin 4 [Lonomia obliqua]
CL268.Contig2	756	gi|56462280|gb|AAV91423.1|	83.6	8e-15	lipocalin 4 [Lonomia obliqua]
CL268.Contig4	435	gi|357612113|gb|EHJ67806.1|	53.1	3e-06	chlorophyllide A binding protein precursor [Danaus plexippus]
CL2684.Contig1	336	gi|357610349|gb|EHJ66940.1|	174.1	1e-42	phd finger transcription factor [Danaus plexippus]
CL2684.Contig2	308	gi|357610349|gb|EHJ66940.1|	136.7	2e-31	phd finger transcription factor [Danaus plexippus]
CL2685.Contig1	391	gi|357623594|gb|EHJ74682.1|	232.6	3e-60	hypothetical protein KGM_08900 [Danaus plexippus]
CL2685.Contig2	355	gi|357623594|gb|EHJ74682.1|	198	9e-50	hypothetical protein KGM_08900 [Danaus plexippus]
CL2686.Contig1	2056	gi|119067596|gb|ABL60877.1|	632.9	1e-179	CYP6AB7 [Depressaria pastinacella]
CL2686.Contig2	320	gi|225355238|gb|ACN88551.1|	123.2	2e-27	cytochrome P450 CYP6AB5 [Bombyx mandarina]
CL2690.Contig1	310	gi|2290213|gb|AAB65093.1|	57.4	1e-07	Lian-Aa1 retrotransposon protein [Aedes aegypti]
CL2691.Contig1	1773	gi|357629074|gb|EHJ78077.1|	591.3	4e-167	putative Myb protein [Danaus plexippus]
CL2691.Contig2	879	gi|357629074|gb|EHJ78077.1|	389.8	7e-107	putative Myb protein [Danaus plexippus]
CL2693.Contig1	1013	gi|357608167|gb|EHJ65857.1|	406.4	9e-112	sugar transporter [Danaus plexippus]
CL2693.Contig2	998	gi|357608167|gb|EHJ65857.1|	412.5	1e-113	sugar transporter [Danaus plexippus]
CL2697.Contig1	644	gi|2290213|gb|AAB65093.1|	63.9	1e-43	Lian-Aa1 retrotransposon protein [Aedes aegypti]
CL2697.Contig2	378	gi|2290213|gb|AAB65093.1|	116.3	3e-25	Lian-Aa1 retrotransposon protein [Aedes aegypti]
CL2699.Contig1	2715	gi|91081375|ref|XP_972116.1|	1461	0	PREDICTED: similar to helicase [Tribolium castaneum] >gi|270005181|gb|EFA01629.1| hypothetical protein TcasGA2_TC007199 [Tribolium castaneum]
CL2699.Contig2	2392	gi|91081375|ref|XP_972116.1|	1405.6	0	PREDICTED: similar to helicase [Tribolium castaneum] >gi|270005181|gb|EFA01629.1| hypothetical protein TcasGA2_TC007199 [Tribolium castaneum]
CL2701.Contig1	919	gi|345496218|ref|XP_001604083.2|	181	5e-44	PREDICTED: hypothetical protein LOC100120441 [Nasonia vitripennis]
CL2701.Contig2	894	gi|345496218|ref|XP_001604083.2|	163.3	1e-38	PREDICTED: hypothetical protein LOC100120441 [Nasonia vitripennis]
CL2703.Contig1	4786	gi|289739999|gb|ADD18747.1|	347.1	4e-93	polyprotein [Glossina morsitans morsitans]
CL2705.Contig1	376	gi|357622577|gb|EHJ74004.1|	176.8	2e-43	putative L [Danaus plexippus]
CL2705.Contig2	330	gi|357622577|gb|EHJ74004.1|	151.4	1e-35	putative L [Danaus plexippus]
CL2707.Contig1	1148	gi|112984538|ref|NP_001037201.1|	200.3	1e-49	juvenile hormone epoxide hydrolase precursor [Bombyx mori] >gi|75008267|sp|Q6U6J0.1|HYEP_BOMMO RecName: Full=Juvenile hormone epoxide hydrolase; Short=bommo-JHEH >gi|36957250|gb|AAQ87024.1| juvenile hormone epoxide hydrolase [Bombyx mori]
CL2709.Contig1	304	gi|29169222|gb|AAO65964.1|	188.7	5e-47	heat shock protein 70 [Manduca sexta]
CL271.Contig1	673	gi|357610892|gb|EHJ67197.1|	300.8	2e-80	hypothetical protein KGM_10805 [Danaus plexippus]
CL2710.Contig1	1086	gi|326578788|gb|ADZ95942.1|	192.2	3e-47	reverse transcriptase [Oeneis sculda] >gi|326578793|gb|ADZ95943.1| reverse transcriptase [Oeneis sculda]
CL2710.Contig2	815	gi|326578788|gb|ADZ95942.1|	192.2	2e-47	reverse transcriptase [Oeneis sculda] >gi|326578793|gb|ADZ95943.1| reverse transcriptase [Oeneis sculda]
CL2711.Contig1	1335	gi|357611064|gb|EHJ67289.1|	110.2	2e-22	hypothetical protein KGM_13097 [Danaus plexippus]
CL2711.Contig2	1311	gi|357611064|gb|EHJ67289.1|	112.8	3e-23	hypothetical protein KGM_13097 [Danaus plexippus]
CL2711.Contig3	1033	gi|357611064|gb|EHJ67289.1|	111.3	6e-23	hypothetical protein KGM_13097 [Danaus plexippus]
CL2711.Contig4	1009	gi|357611064|gb|EHJ67289.1|	114	9e-24	hypothetical protein KGM_13097 [Danaus plexippus]
CL2712.Contig1	320	gi|270016838|gb|EFA13284.1|	63.9	2e-09	hypothetical protein TcasGA2_TC010304 [Tribolium castaneum]
CL2712.Contig2	312	gi|270016838|gb|EFA13284.1|	70.1	2e-11	hypothetical protein TcasGA2_TC010304 [Tribolium castaneum]
CL2714.Contig1	1069	gi|357613972|gb|EHJ68821.1|	391	4e-107	hypothetical protein KGM_13736 [Danaus plexippus]
CL2714.Contig2	889	gi|357613972|gb|EHJ68821.1|	297.7	3e-79	hypothetical protein KGM_13736 [Danaus plexippus]
CL2716.Contig1	1404	gi|357622886|gb|EHJ74246.1|	488.8	2e-136	hypothetical protein KGM_01640 [Danaus plexippus]
CL2718.Contig1	1219	gi|270017234|gb|EFA13680.1|	222.6	2e-56	hypothetical protein TcasGA2_TC004211 [Tribolium castaneum]
CL2718.Contig2	1153	gi|270017234|gb|EFA13680.1|	223.8	1e-56	hypothetical protein TcasGA2_TC004211 [Tribolium castaneum]
CL2721.Contig1	1618	gi|357615434|gb|EHJ69653.1|	313.5	1e-83	hypothetical protein KGM_18868 [Danaus plexippus]
CL2721.Contig2	1510	gi|357615434|gb|EHJ69653.1|	318.5	4e-85	hypothetical protein KGM_18868 [Danaus plexippus]
CL2723.Contig1	1073	gi|357614606|gb|EHJ69170.1|	106.3	2e-21	hypothetical protein KGM_15717 [Danaus plexippus]
CL2723.Contig2	971	gi|357614606|gb|EHJ69170.1|	91.3	6e-17	hypothetical protein KGM_15717 [Danaus plexippus]
CL2724.Contig1	461	gi|357615749|gb|EHJ69818.1|	149.4	3e-35	cuticular protein RR-2 motif 63 [Danaus plexippus]
CL2724.Contig2	392	gi|357615749|gb|EHJ69818.1|	133.7	2e-30	cuticular protein RR-2 motif 63 [Danaus plexippus]
CL2725.Contig1	859	gi|339241765|ref|XP_003376808.1|	146.7	1e-33	retrovirus-related Pol polyprotein from transposon TNT 1-94 [Trichinella spiralis] >gi|316974460|gb|EFV57947.1| retrovirus-related Pol polyprotein from transposon TNT 1-94 [Trichinella spiralis]
CL2725.Contig2	363	gi|18029448|gb|AAL56547.1|AF387862_1	63.9	2e-09	gag polyprotein [Anopheles gambiae]
CL273.Contig1	1774	gi|357626687|gb|EHJ76689.1|	638.6	0	hypothetical protein KGM_09064 [Danaus plexippus]
CL273.Contig2	215	gi|357626687|gb|EHJ76689.1|	119.8	3e-26	hypothetical protein KGM_09064 [Danaus plexippus]
CL2730.Contig1	1484	gi|91089117|ref|XP_972346.1|	414.5	6e-114	PREDICTED: similar to pickpocket [Tribolium castaneum]
CL2730.Contig2	1421	gi|91089117|ref|XP_972346.1|	359	2e-97	PREDICTED: similar to pickpocket [Tribolium castaneum]
CL2731.Contig1	1483	gi|357609925|gb|EHJ66747.1|	289.3	2e-76	ecdysteroid 22-kinase [Danaus plexippus]
CL2731.Contig2	1483	gi|357609925|gb|EHJ66747.1|	294.7	7e-78	ecdysteroid 22-kinase [Danaus plexippus]
CL2732.Contig1	298	gi|357604316|gb|EHJ64131.1|	97.8	1e-19	werner helicase interacting protein [Danaus plexippus]
CL2732.Contig2	289	gi|357604316|gb|EHJ64131.1|	110.5	1e-23	werner helicase interacting protein [Danaus plexippus]
CL2733.Contig1	1055	gi|357616462|gb|EHJ70203.1|	524.2	3e-147	myofilin variant A [Danaus plexippus]
CL2733.Contig2	890	gi|183979300|dbj|BAG30761.1|	424.9	2e-117	similar to CG6803-PB [Papilio xuthus]
CL2734.Contig1	337	gi|357619982|gb|EHJ72335.1|	151.8	7e-36	reverse transcriptase [Danaus plexippus]
CL2734.Contig2	315	gi|357630358|gb|EHJ78532.1|	131.7	8e-30	reverse transcriptase [Danaus plexippus]
CL2736.Contig1	909	gi|114051415|ref|NP_001040315.1|	331.6	2e-89	glutamyl-tRNA amidotransferase subunit B [Bombyx mori] >gi|87248335|gb|ABD36220.1| glutamyl-tRNA amidotransferase subunit B [Bombyx mori]
CL2736.Contig2	879	gi|114051415|ref|NP_001040315.1|	282.3	1e-74	glutamyl-tRNA amidotransferase subunit B [Bombyx mori] >gi|87248335|gb|ABD36220.1| glutamyl-tRNA amidotransferase subunit B [Bombyx mori]
CL2737.Contig1	2067	gi|357608291|gb|EHJ65914.1|	656.8	0	putative mitochondrial ribosomal protein, L37 [Danaus plexippus]
CL2737.Contig2	1218	gi|357608291|gb|EHJ65914.1|	503.1	1e-140	putative mitochondrial ribosomal protein, L37 [Danaus plexippus]
CL2740.Contig1	905	gi|357604458|gb|EHJ64195.1|	183.3	1e-44	hypothetical protein KGM_19914 [Danaus plexippus]
CL2740.Contig2	851	gi|357604458|gb|EHJ64195.1|	159.1	2e-37	hypothetical protein KGM_19914 [Danaus plexippus]
CL2740.Contig3	728	gi|357604458|gb|EHJ64195.1|	183.3	7e-45	hypothetical protein KGM_19914 [Danaus plexippus]
CL2740.Contig4	674	gi|357604458|gb|EHJ64195.1|	159.1	1e-37	hypothetical protein KGM_19914 [Danaus plexippus]
CL2743.Contig1	1777	gi|357608047|gb|EHJ65797.1|	302.8	3e-80	receptor expression enhancing protein isoform 2 [Danaus plexippus]
CL2743.Contig2	1734	gi|114050941|ref|NP_001040329.1|	302.8	3e-80	receptor expression enhancing protein isoform 2 [Bombyx mori] >gi|87248617|gb|ABD36361.1| receptor expression enhancing protein isoform 2 [Bombyx mori]
CL2743.Contig3	1689	gi|160333595|ref|NP_001103774.1|	302.4	4e-80	receptor expression enhancing protein isoform 1 [Bombyx mori] >gi|87248615|gb|ABD36360.1| receptor expression enhancing protein isoform 1 [Bombyx mori]
CL2745.Contig1	1450	gi|290563241|ref|NP_001166717.1|	267.3	1e-69	cuticular protein RR-1 motif 34 precursor [Bombyx mori]
CL2745.Contig2	1416	gi|290563241|ref|NP_001166717.1|	267.3	1e-69	cuticular protein RR-1 motif 34 precursor [Bombyx mori]
CL2746.Contig1	744	gi|357631149|gb|EHJ78808.1|	238	2e-61	hypothetical protein KGM_00330 [Danaus plexippus]
CL275.Contig1	1438	gi|195126301|ref|XP_002007609.1|	56.6	3e-06	GI12285 [Drosophila mojavensis] >gi|193919218|gb|EDW18085.1| GI12285 [Drosophila mojavensis]
CL275.Contig2	1310	gi|195126301|ref|XP_002007609.1|	56.6	2e-06	GI12285 [Drosophila mojavensis] >gi|193919218|gb|EDW18085.1| GI12285 [Drosophila mojavensis]
CL275.Contig3	1023	gi|195376573|ref|XP_002047071.1|	56.6	1e-06	GJ13222 [Drosophila virilis] >gi|194154229|gb|EDW69413.1| GJ13222 [Drosophila virilis]
CL275.Contig4	906	gi|260787569|ref|XP_002588825.1|	55.1	4e-06	hypothetical protein BRAFLDRAFT_89744 [Branchiostoma floridae] >gi|229273995|gb|EEN44836.1| hypothetical protein BRAFLDRAFT_89744 [Branchiostoma floridae]
CL2750.Contig2	1297	gi|357627147|gb|EHJ76933.1|	237.3	1e-60	hypothetical protein KGM_04492 [Danaus plexippus]
CL2751.Contig1	2637	gi|357612822|gb|EHJ68186.1|	645.2	0	putative UBX domain-containing protein 1 [Danaus plexippus]
CL2751.Contig2	2711	gi|357612822|gb|EHJ68186.1|	645.2	0	putative UBX domain-containing protein 1 [Danaus plexippus]
CL2754.Contig1	656	gi|357604124|gb|EHJ64051.1|	270.8	2e-71	eukaryotic translation initiation factor 2 alpha kinase PEK [Danaus plexippus]
CL2755.Contig1	1852	gi|357603426|gb|EHJ63756.1|	570.1	1e-160	hypothetical protein KGM_03159 [Danaus plexippus]
CL2755.Contig2	1366	gi|357603426|gb|EHJ63756.1|	604.7	2e-171	hypothetical protein KGM_03159 [Danaus plexippus]
CL2756.Contig1	910	gi|357619308|gb|EHJ71932.1|	274.6	3e-72	hypothetical protein KGM_01288 [Danaus plexippus]
CL2756.Contig2	895	gi|357619308|gb|EHJ71932.1|	274.6	3e-72	hypothetical protein KGM_01288 [Danaus plexippus]
CL2758.Contig1	2075	gi|357627751|gb|EHJ77337.1|	398.7	5e-109	synaptic vesicle protein [Danaus plexippus]
CL2758.Contig2	1621	gi|357627751|gb|EHJ77337.1|	256.9	1e-66	synaptic vesicle protein [Danaus plexippus]
CL2759.Contig1	765	gi|148266444|gb|ABQ53630.1|	267.3	4e-70	glutathione S-transferase 2 [Choristoneura fumiferana]
CL2759.Contig2	750	gi|148266444|gb|ABQ53630.1|	273.5	5e-72	glutathione S-transferase 2 [Choristoneura fumiferana]
CL276.Contig1	1290	gi|357608318|gb|EHJ65930.1|	537	6e-151	putative mitochondrial oxodicarboxylate carrier [Danaus plexippus]
CL276.Contig2	930	gi|357608318|gb|EHJ65930.1|	348.2	2e-94	putative mitochondrial oxodicarboxylate carrier [Danaus plexippus]
CL2763.Contig1	3207	gi|357617031|gb|EHJ70551.1|	244.6	2e-62	toll receptor [Danaus plexippus]
CL2763.Contig2	1397	gi|126635756|gb|ABO21763.1|	68.9	5e-10	toll receptor [Manduca sexta]
CL2767.Contig1	1438	gi|357608035|gb|EHJ65794.1|	507.3	6e-142	putative mixed lineage protein kinase [Danaus plexippus]
CL2767.Contig2	1120	gi|357608035|gb|EHJ65794.1|	507.3	4e-142	putative mixed lineage protein kinase [Danaus plexippus]
CL2767.Contig3	1077	gi|357608035|gb|EHJ65794.1|	507.3	4e-142	putative mixed lineage protein kinase [Danaus plexippus]
CL277.Contig1	1945	gi|357610369|gb|EHJ66947.1|	768.8	0	hypothetical protein KGM_05178 [Danaus plexippus]
CL277.Contig2	1536	gi|357610369|gb|EHJ66947.1|	516.9	9e-145	hypothetical protein KGM_05178 [Danaus plexippus]
CL2775.Contig1	1609	gi|357620913|gb|EHJ72932.1|	434.5	6e-120	hypothetical protein KGM_19300 [Danaus plexippus]
CL2775.Contig2	1502	gi|357620913|gb|EHJ72932.1|	434.5	5e-120	hypothetical protein KGM_19300 [Danaus plexippus]
CL2776.Contig1	292	gi|167534874|ref|XP_001749112.1|	58.5	8e-08	hypothetical protein [Monosiga brevicollis MX1] >gi|163772536|gb|EDQ86187.1| predicted protein [Monosiga brevicollis MX1]
CL2776.Contig2	221	gi|308467638|ref|XP_003096066.1|	55.1	9e-07	hypothetical protein CRE_05135 [Caenorhabditis remanei] >gi|308244083|gb|EFO88035.1| hypothetical protein CRE_05135 [Caenorhabditis remanei]
CL2778.Contig1	2847	gi|357608415|gb|EHJ65993.1|	703	0	hypothetical protein KGM_03244 [Danaus plexippus]
CL2778.Contig2	2564	gi|357608415|gb|EHJ65993.1|	703	0	hypothetical protein KGM_03244 [Danaus plexippus]
CL2779.Contig1	556	gi|357617510|gb|EHJ70836.1|	151.8	1e-35	hypothetical protein KGM_16621 [Danaus plexippus]
CL2779.Contig2	223	gi|357617510|gb|EHJ70836.1|	117.5	1e-25	hypothetical protein KGM_16621 [Danaus plexippus]
CL2781.Contig1	309	gi|357629196|gb|EHJ78126.1|	81.3	1e-14	multiplexin, isoform M [Danaus plexippus]
CL2782.Contig1	968	gi|260806191|ref|XP_002597968.1|	55.8	2e-06	hypothetical protein BRAFLDRAFT_79791 [Branchiostoma floridae] >gi|229283238|gb|EEN53980.1| hypothetical protein BRAFLDRAFT_79791 [Branchiostoma floridae]
CL2783.Contig1	266	gi|357605528|gb|EHJ64659.1|	129	5e-29	hypothetical protein KGM_09655 [Danaus plexippus]
CL2784.Contig1	3089	gi|169218417|gb|ACA50099.1|	254.2	2e-65	reverse transcriptase-like protein [Ectropis obliqua]
CL2784.Contig2	791	gi|357609728|gb|EHJ66613.1|	64.3	6e-09	hypothetical protein KGM_08807 [Danaus plexippus]
CL2785.Contig1	3075	gi|357631018|gb|EHJ78757.1|	1250.7	0	hypothetical protein KGM_11850 [Danaus plexippus]
[truncated: 20,583 more rows]
