# Supplementary material for: De novo Assembly and Characterization of the Global Transcriptome for Rhyacionia leptotubula Using Illumina Paired-End Sequencing
Source: PLoS One. 2013 Nov 21;8(11):e81096. doi: 10.1371/journal.pone.0081096 (PMC3837686; doi:10.1371/journal.pone.0081096)
Supplement: Table S3 — Pathway assignment based on KEGG. (XLS) [file pone.0081096.s010.xls]

## Sheet: Sheet1
Table S3. Pathway assignment based on KEGG.
#	Pathway	Number of unigenes	Percent of unigenes	Pathway ID
1	Metabolic pathways	2479	17.8422	ko01100
2	Purine metabolism	526	3.78581	ko00230
3	RNA transport	509	3.66345	ko03013
4	Spliceosome	463	3.33237	ko03040
5	Pathways in cancer	434	3.12365	ko05200
6	Focal adhesion	417	3.0013	ko04510
7	Huntington's disease	414	2.9797	ko05016
8	Pyrimidine metabolism	396	2.85015	ko00240
9	Regulation of actin cytoskeleton	379	2.7278	ko04810
10	Endocytosis	370	2.66302	ko04144
11	Ubiquitin mediated proteolysis	368	2.64863	ko04120
12	Protein processing in endoplasmic reticulum	343	2.46869	ko04141
13	mRNA surveillance pathway	341	2.4543	ko03015
14	Dilated cardiomyopathy	329	2.36793	ko05414
15	Amoebiasis	320	2.30315	ko05146
16	Hypertrophic cardiomyopathy (HCM)	318	2.28876	ko05410
17	Cell cycle	312	2.24557	ko04110
18	Neuroactive ligand-receptor interaction	311	2.23838	ko04080
19	Starch and sucrose metabolism	297	2.13761	ko00500
20	Galactose metabolism	281	2.02246	ko00052
21	Phagosome	273	1.96488	ko04145
22	RNA polymerase	273	1.96488	ko03020
23	Carbohydrate digestion and absorption	270	1.94328	ko04973
24	MAPK signaling pathway	262	1.88571	ko04010
25	Influenza A	255	1.83532	ko05164
26	Tight junction	251	1.80654	ko04530
27	Insulin signaling pathway	250	1.79934	ko04910
28	Lysosome	245	1.76335	ko04142
29	Vibrio cholerae infection	241	1.73456	ko05110
30	Bile secretion	238	1.71297	ko04976
31	Vasopressin-regulated water reabsorption	235	1.69138	ko04962
32	Alzheimer's disease	232	1.66979	ko05010
33	Progesterone-mediated oocyte maturation	222	1.59781	ko04914
34	Protein digestion and absorption	219	1.57622	ko04974
35	Ribosome biogenesis in eukaryotes	217	1.56183	ko03008
36	Peroxisome	216	1.55463	ko04146
37	ECM-receptor interaction	215	1.54743	ko04512
38	Vascular smooth muscle contraction	214	1.54023	ko04270
39	Drug metabolism - other enzymes	208	1.49705	ko00983
40	Adherens junction	205	1.47546	ko04520
41	Wnt signaling pathway	194	1.39629	ko04310
42	Pancreatic secretion	194	1.39629	ko04972
43	Chemokine signaling pathway	193	1.38909	ko04062
44	Lysine degradation	187	1.3459	ko00310
45	Toxoplasmosis	181	1.30272	ko05145
46	RNA degradation	181	1.30272	ko03018
47	Pathogenic Escherichia coli infection	178	1.28113	ko05130
48	Ribosome	175	1.25954	ko03010
49	Glycerophospholipid metabolism	167	1.20196	ko00564
50	Mineral absorption	166	1.19476	ko04978
51	Tuberculosis	165	1.18756	ko05152
52	Calcium signaling pathway	164	1.18037	ko04020
53	PPAR signaling pathway	155	1.11559	ko03320
54	Pentose and glucuronate interconversions	154	1.10839	ko00040
55	Prostate cancer	154	1.10839	ko05215
56	Axon guidance	153	1.10119	ko04360
57	Parkinson's disease	153	1.10119	ko05012
58	Retinol metabolism	152	1.094	ko00830
59	Glycerolipid metabolism	152	1.094	ko00561
60	Leukocyte transendothelial migration	150	1.0796	ko04670
61	Drug metabolism - cytochrome P450	149	1.07241	ko00982
62	Glycosaminoglycan biosynthesis - heparan sulfate	147	1.05801	ko00534
63	Metabolism of xenobiotics by cytochrome P450	145	1.04362	ko00980
64	Oxidative phosphorylation	145	1.04362	ko00190
65	Amino sugar and nucleotide sugar metabolism	144	1.03642	ko00520
66	Bacterial invasion of epithelial cells	144	1.03642	ko05100
67	Oocyte meiosis	141	1.01483	ko04114
68	Glutamatergic synapse	138	0.993234	ko04724
69	Neurotrophin signaling pathway	136	0.97884	ko04722
70	Tyrosine metabolism	134	0.964445	ko00350
71	Fc gamma R-mediated phagocytosis	134	0.964445	ko04666
72	Shigellosis	134	0.964445	ko05131
73	Small cell lung cancer	131	0.942853	ko05222
74	Amyotrophic lateral sclerosis (ALS)	131	0.942853	ko05014
75	Phosphatidylinositol signaling system	124	0.892472	ko04070
76	Salivary secretion	124	0.892472	ko04970
77	Gastric acid secretion	123	0.885274	ko04971
78	Measles	123	0.885274	ko05162
79	Cardiac muscle contraction	118	0.849287	ko04260
80	GnRH signaling pathway	117	0.84209	ko04912
81	Melanogenesis	114	0.820498	ko04916
82	Vitamin digestion and absorption	112	0.806103	ko04977
83	Steroid hormone biosynthesis	111	0.798906	ko00140
84	Glutathione metabolism	110	0.791709	ko00480
85	Gap junction	109	0.784511	ko04540
86	Prion diseases	109	0.784511	ko05020
87	Dorso-ventral axis formation	105	0.755722	ko04320
88	ABC transporters	104	0.748525	ko02010
89	Inositol phosphate metabolism	104	0.748525	ko00562
90	Fat digestion and absorption	103	0.741327	ko04975
91	Notch signaling pathway	102	0.73413	ko04330
92	Hepatitis C	101	0.726932	ko05160
93	ErbB signaling pathway	100	0.719735	ko04012
94	Viral myocarditis	100	0.719735	ko05416
95	Cytokine-cytokine receptor interaction	100	0.719735	ko04060
96	Aminoacyl-tRNA biosynthesis	98	0.70534	ko00970
97	DNA replication	98	0.70534	ko03030
98	TGF-beta signaling pathway	97	0.698143	ko04350
99	Nucleotide excision repair	96	0.690946	ko03420
100	Adipocytokine signaling pathway	93	0.669354	ko04920
101	VEGF signaling pathway	93	0.669354	ko04370
102	Arrhythmogenic right ventricular cardiomyopathy (ARVC)	93	0.669354	ko05412
103	Cytosolic DNA-sensing pathway	92	0.662156	ko04623
104	Basal transcription factors	92	0.662156	ko03022
105	Fatty acid metabolism	92	0.662156	ko00071
106	Arginine and proline metabolism	92	0.662156	ko00330
107	Cell adhesion molecules (CAMs)	91	0.654959	ko04514
108	Pyruvate metabolism	90	0.647762	ko00620
109	Hedgehog signaling pathway	89	0.640564	ko04340
110	Epithelial cell signaling in Helicobacter pylori infection	89	0.640564	ko05120
111	Chagas disease (American trypanosomiasis)	88	0.633367	ko05142
112	Cholinergic synapse	87	0.62617	ko04725
113	p53 signaling pathway	87	0.62617	ko04115
114	Antigen processing and presentation	87	0.62617	ko04612
115	Renal cell carcinoma	86	0.618972	ko05211
116	Valine, leucine and isoleucine degradation	84	0.604578	ko00280
117	N-Glycan biosynthesis	83	0.59738	ko00510
118	mTOR signaling pathway	83	0.59738	ko04150
119	Glycolysis / Gluconeogenesis	83	0.59738	ko00010
120	Homologous recombination	81	0.582985	ko03440
121	Fructose and mannose metabolism	81	0.582985	ko00051
122	Long-term potentiation	81	0.582985	ko04720
123	Chronic myeloid leukemia	81	0.582985	ko05220
124	Glioma	80	0.575788	ko05214
125	Porphyrin and chlorophyll metabolism	79	0.568591	ko00860
126	Glycine, serine and threonine metabolism	79	0.568591	ko00260
127	alpha-Linolenic acid metabolism	78	0.561393	ko00592
128	Hematopoietic cell lineage	77	0.554196	ko04640
129	T cell receptor signaling pathway	77	0.554196	ko04660
130	Endometrial cancer	76	0.546999	ko05213
131	Other types of O-glycan biosynthesis	75	0.539801	ko00514
132	Linoleic acid metabolism	73	0.525407	ko00591
133	Biosynthesis of unsaturated fatty acids	73	0.525407	ko01040
134	Jak-STAT signaling pathway	73	0.525407	ko04630
135	Phenylalanine metabolism	73	0.525407	ko00360
136	Ascorbate and aldarate metabolism	72	0.518209	ko00053
137	Tryptophan metabolism	71	0.511012	ko00380
138	Basal cell carcinoma	71	0.511012	ko05217
139	Colorectal cancer	70	0.503815	ko05210
140	Pancreatic cancer	70	0.503815	ko05212
141	Osteoclast differentiation	69	0.496617	ko04380
142	Type II diabetes mellitus	68	0.48942	ko04930
143	Toll-like receptor signaling pathway	66	0.475025	ko04620
144	Apoptosis	66	0.475025	ko04210
145	Base excision repair	65	0.467828	ko03410
146	Citrate cycle (TCA cycle)	63	0.453433	ko00020
147	Insect hormone biosynthesis	62	0.446236	ko00981
148	Pertussis	62	0.446236	ko05133
149	B cell receptor signaling pathway	62	0.446236	ko04662
150	Complement and coagulation cascades	62	0.446236	ko04610
151	Melanoma	61	0.439038	ko05218
152	Propanoate metabolism	61	0.439038	ko00640
153	Phototransduction - fly	61	0.439038	ko04745
154	Proteasome	60	0.431841	ko03050
155	Fc epsilon RI signaling pathway	58	0.417446	ko04664
156	Rheumatoid arthritis	57	0.410249	ko05323
157	Butanoate metabolism	56	0.403052	ko00650
158	Ubiquinone and other terpenoid-quinone biosynthesis	55	0.395854	ko00130
159	Fatty acid biosynthesis	54	0.388657	ko00061
160	Leishmaniasis	54	0.388657	ko05140
161	Cysteine and methionine metabolism	53	0.38146	ko00270
162	Endocrine and other factor-regulated calcium reabsorption	53	0.38146	ko04961
163	Acute myeloid leukemia	53	0.38146	ko05221
164	Aldosterone-regulated sodium reabsorption	52	0.374262	ko04960
165	Long-term depression	52	0.374262	ko04730
166	beta-Alanine metabolism	51	0.367065	ko00410
167	NOD-like receptor signaling pathway	49	0.35267	ko04621
168	Non-small cell lung cancer	48	0.345473	ko05223
169	Pentose phosphate pathway	48	0.345473	ko00030
170	Alanine, aspartate and glutamate metabolism	48	0.345473	ko00250
171	Nicotinate and nicotinamide metabolism	47	0.338276	ko00760
172	Natural killer cell mediated cytotoxicity	46	0.331078	ko04650
173	MAPK signaling pathway - fly	45	0.323881	ko04013
174	Sphingolipid metabolism	44	0.316683	ko00600
175	Systemic lupus erythematosus	42	0.302289	ko05322
176	Mismatch repair	42	0.302289	ko03430
177	Arachidonic acid metabolism	41	0.295091	ko00590
178	Glycosaminoglycan degradation	40	0.287894	ko00531
179	Glycosylphosphatidylinositol(GPI)-anchor biosynthesis	40	0.287894	ko00563
180	Ether lipid metabolism	40	0.287894	ko00565
181	Bladder cancer	40	0.287894	ko05219
182	Olfactory transduction	38	0.273499	ko04740
183	Folate biosynthesis	37	0.266302	ko00790
184	Malaria	34	0.24471	ko05144
185	Steroid biosynthesis	34	0.24471	ko00100
186	Valine, leucine and isoleucine biosynthesis	34	0.24471	ko00290
187	RIG-I-like receptor signaling pathway	33	0.237513	ko04622
188	Riboflavin metabolism	33	0.237513	ko00740
189	Proximal tubule bicarbonate reclamation	33	0.237513	ko04964
190	Circadian rhythm - fly	31	0.223118	ko04711
191	Histidine metabolism	30	0.215921	ko00340
192	Regulation of autophagy	29	0.208723	ko04140
193	Non-homologous end-joining	29	0.208723	ko03450
194	Thyroid cancer	28	0.201526	ko05216
195	Other glycan degradation	28	0.201526	ko00511
196	Renin-angiotensin system	28	0.201526	ko04614
197	Circadian rhythm - mammal	27	0.194328	ko04710
198	Sulfur metabolism	27	0.194328	ko00920
199	Caffeine metabolism	27	0.194328	ko00232
200	Staphylococcus aureus infection	27	0.194328	ko05150
201	Glyoxylate and dicarboxylate metabolism	26	0.187131	ko00630
202	SNARE interactions in vesicular transport	26	0.187131	ko04130
203	Protein export	25	0.179934	ko03060
204	Phototransduction	24	0.172736	ko04744
205	Collecting duct acid secretion	24	0.172736	ko04966
206	Terpenoid backbone biosynthesis	24	0.172736	ko00900
207	One carbon pool by folate	23	0.165539	ko00670
208	Glycosphingolipid biosynthesis - globo series	21	0.151144	ko00603
209	Nitrogen metabolism	20	0.143947	ko00910
210	Fatty acid elongation	20	0.143947	ko00062
211	Pantothenate and CoA biosynthesis	19	0.13675	ko00770
212	Glycosaminoglycan biosynthesis - chondroitin sulfate	19	0.13675	ko00532
213	Sulfur relay system	18	0.129552	ko04122
214	Taste transduction	18	0.129552	ko04742
215	Glycosphingolipid biosynthesis - ganglio series	17	0.122355	ko00604
216	Selenocompound metabolism	16	0.115158	ko00450
217	Autoimmune thyroid disease	16	0.115158	ko05320
218	African trypanosomiasis	16	0.115158	ko05143
219	Synthesis and degradation of ketone bodies	16	0.115158	ko00072
220	Primary bile acid biosynthesis	15	0.10796	ko00120
221	Cyanoamino acid metabolism	15	0.10796	ko00460
222	Primary immunodeficiency	14	0.100763	ko05340
223	Mucin type O-Glycan biosynthesis	12	0.0863682	ko00512
224	Type I diabetes mellitus	11	0.0791709	ko04940
225	Glycosphingolipid biosynthesis - lacto and neolacto series	10	0.0719735	ko00601
226	D-Arginine and D-ornithine metabolism	8	0.0575788	ko00472
227	Glycosaminoglycan biosynthesis - keratan sulfate	7	0.0503815	ko00533
228	Taurine and hypotaurine metabolism	7	0.0503815	ko00430
229	Lysine biosynthesis	7	0.0503815	ko00300
230	Phenylalanine, tyrosine and tryptophan biosynthesis	7	0.0503815	ko00400
231	Maturity onset diabetes of the young	7	0.0503815	ko04950
232	Intestinal immune network for IgA production	6	0.0431841	ko04672
233	Vitamin B6 metabolism	6	0.0431841	ko00750
234	Lipoic acid metabolism	5	0.0359868	ko00785
235	Butirosin and neomycin biosynthesis	5	0.0359868	ko00524
236	D-Glutamine and D-glutamate metabolism	4	0.0287894	ko00471
237	Thiamine metabolism	3	0.0215921	ko00730
238	Biotin metabolism	3	0.0215921	ko00780
239	Allograft rejection	2	0.0143947	ko05330
240	Graft-versus-host disease	2	0.0143947	ko05332
241	Polyketide sugar unit biosynthesis	1	0.00719735	ko00523
242	Asthma	1	0.00719735	ko05310
