# Supplementary material for: De novo Assembly and Characterization of the Global Transcriptome for Rhyacionia leptotubula Using Illumina Paired-End Sequencing
Source: PLoS One. 2013 Nov 21;8(11):e81096. doi: 10.1371/journal.pone.0081096 (PMC3837686; doi:10.1371/journal.pone.0081096)
Supplement: Table S4 — Pfam domain sereched in the unigenes. (XLS) [file pone.0081096.s011.xls]

## Sheet: Sheet1
Table S4. Pfam domain sereched in the unigenes.
Pfam domain	Number	Unigene_ID
Proteasom_PSMB	2	Unigene18750	Unigene34039
NPDC1	1	Unigene5399
Fer2	2	Unigene18673	Unigene18991
Enolase_N	1	Unigene30075
Med10	1	Unigene30827
Lectin_leg-like	3	CL1832.Contig1	CL1832.Contig2	Unigene13613
UBX	3	CL244.Contig1	CL244.Contig2	Unigene35128
DUF3635	1	Unigene32762
SecY	1	Unigene14983
PTPLA	2	CL84.Contig3	Unigene17989
PRP38	2	Unigene1219	Unigene27864
CP2	2	CL1970.Contig1	CL1970.Contig2
DUF1676	1	Unigene27911
Abhydrolase_2	1	Unigene15368
ZU5	2	Unigene22850	Unigene6095
WHEP-TRS	2	CL3478.Contig1	CL3478.Contig2
SEA	2	CL353.Contig1	CL353.Contig2
Galactosyl_T	4	Unigene18310	Unigene21513	Unigene25681	Unigene27663
WD40	66	CL2508.Contig1	CL2508.Contig2	CL2508.Contig3	CL2508.Contig4	CL2649.Contig1	CL2649.Contig2	CL3384.Contig1	CL3384.Contig2	CL3384.Contig3	CL778.Contig1	Unigene10880	Unigene11753	Unigene11771	Unigene12086	Unigene12747	Unigene13289	Unigene14865	Unigene14909	Unigene15998	Unigene17603	Unigene17645	Unigene17671	Unigene17759	Unigene17937	Unigene18201	Unigene21045	Unigene21412	Unigene21839	Unigene22178	Unigene22225	Unigene23166	Unigene264	Unigene27671	Unigene28293	Unigene28471	Unigene29875	Unigene30372	Unigene30921	Unigene31388	Unigene31566	Unigene31890	Unigene32105	Unigene32674	Unigene32884	Unigene32949	Unigene33418	Unigene33638	Unigene33842
UPF1_Zn_bind	1	Unigene18555
SBF	4	CL3355.Contig1	CL3355.Contig2	CL3355.Contig3	CL3355.Contig4
EIF4E-T	1	Unigene6122
UPF0061	1	Unigene17945
SMC_N	2	CL2477.Contig1	CL2477.Contig2
Peptidase_M28	3	Unigene13305	Unigene20667	Unigene5480
PDEase_I	3	Unigene20059	Unigene24733	Unigene27941
FMN_dh	1	Unigene7702
DUF572	2	Unigene1598	Unigene36181
Pex19	1	Unigene18269
Attacin_C	1	Unigene33959
Rpr2	1	Unigene37227
MIG-14_Wnt-bd	2	Unigene21543	Unigene2737
Lactamase_B_2	5	CL195.Contig1	CL195.Contig2	CL195.Contig3	CL195.Contig4	Unigene3373
DNA_primase_lrg	2	Unigene16479	Unigene24088
Transket_pyr	3	Unigene14912	Unigene5095	Unigene7814
Kelch_1	8	CL3357.Contig1	CL3357.Contig2	Unigene16649	Unigene22534	Unigene27855	Unigene29358	Unigene32899	Unigene34795
Ribosomal_S27e	2	Unigene16261	Unigene36059
Presenilin	1	CL309.Contig2
tRNA_Me_trans	1	Unigene25535
HgmA	1	Unigene14655
GLTP	1	Unigene9422
COX5A	1	Unigene15688
efhand_3	2	Unigene13671	Unigene22066
DUF1397	3	Unigene14440	Unigene14459	Unigene21
ECH	5	Unigene1166	Unigene13370	Unigene13538	Unigene33847	Unigene98
GHMP_kinases_N	1	Unigene22113
DUF2366	1	Unigene8285
Beta-trefoil	1	Unigene11528
PAPS_reduct	1	Unigene25097
CAP_GLY	13	CL2564.Contig1	CL2564.Contig2	CL829.Contig1	CL829.Contig3	CL829.Contig4	CL829.Contig5	CL829.Contig6	Unigene36802	Unigene8149	Unigene8150	Unigene8151	Unigene8152	Unigene8153
Calcipressin	1	Unigene27714
Asparaginase_2	2	CL3672.Contig1	CL3672.Contig2
RasGEF	2	Unigene11514	Unigene4250
Methyltransf_4	1	Unigene35309
Drf_FH3	1	Unigene14153
DNA_ligase_A_M	2	Unigene21731	Unigene24739
CPSF_A	2	CL2804.Contig2	CL2804.Contig3
Dpy19	1	Unigene5828
PI3_PI4_kinase	7	Unigene18820	Unigene19231	Unigene21163	Unigene21552	Unigene27792	Unigene3697	Unigene3905
RPN7	2	CL3730.Contig1	CL3730.Contig2
Glyco_transf_22	2	Unigene11496	Unigene8683
F_actin_cap_B	1	Unigene33785
PMT	1	Unigene28666
Phospholip_B	1	CL4185.Contig1
PHF5	1	Unigene27837
DDRGK	1	Unigene32577
PMSR	1	Unigene6836
DNA_ligase_A_C	2	Unigene22407	Unigene6604
TauD	2	Unigene34381	Unigene38289
NGP1NT	1	Unigene2460
TPX2	1	Unigene36671
Carb_kinase	1	Unigene34555
A_deaminase_N	1	Unigene9074
ETF_alpha	1	Unigene15609
RNA_pol_Rpb7_N	1	Unigene31933
NIF3	1	Unigene30922
GRAM	2	Unigene6628	Unigene9322
EF-1_beta_acid	1	Unigene15063
Disintegrin	2	CL3908.Contig1	CL3908.Contig2
Cid2	1	Unigene30963
RED_C	1	Unigene6363
MSC	1	Unigene18537
CLIP	1	Unigene5610
DUF3414	3	Unigene14313	Unigene22311	Unigene22765
RNA_POL_M_15KD	1	Unigene27293
YDG_SRA	1	Unigene12424
EGF_3	1	Unigene1996
DUF2051	4	CL2342.Contig1	CL2342.Contig2	CL4123.Contig1	CL4123.Contig2
DTW	3	Unigene30004	Unigene4514	Unigene5168
BEN	2	CL3090.Contig1	CL3090.Contig2
OSR1_C	1	Unigene2010
DUF3554	1	Unigene17913
Apt1	1	Unigene23852
Complex1_30kDa	1	Unigene16043
PHD	10	Unigene10900	Unigene1477	Unigene21249	Unigene24268	Unigene24293	Unigene25551	Unigene35796	Unigene37522	Unigene38620	Unigene9288
Nol1_Nop2_Fmu	4	CL237.Contig1	Unigene14033	Unigene3236	Unigene34031
SAC3_GANP	2	CL1457.Contig1	Unigene37640
KAT11	1	Unigene31577
DUF2216	1	Unigene24997
DEAD	23	CL1143.Contig1	CL1143.Contig2	CL160.Contig1	CL160.Contig2	CL529.Contig1	Unigene11239	Unigene14528	Unigene14764	Unigene16267	Unigene18098	Unigene24050	Unigene27385	Unigene28595	Unigene29751	Unigene33159	Unigene3396	Unigene632	Unigene6703	Unigene7515	Unigene7659	Unigene7858	Unigene8573	Unigene9193
Prefoldin_2	2	Unigene31848	Unigene33138
KIX	1	Unigene18164
MMgT	1	Unigene7005
Cnd1	1	Unigene13273
Sec39	1	Unigene5754
Lipin_N	2	CL3458.Contig1	CL3458.Contig2
DUF3538	1	Unigene32714
OATP	2	Unigene20435	Unigene38550
GATase_2	5	CL1275.Contig1	CL1275.Contig2	CL1275.Contig3	CL1275.Contig4	Unigene32637
VWD	3	CL1581.Contig1	CL1581.Contig2	Unigene7199
Ribosomal_L31e	1	Unigene2240
PTPS	1	Unigene32580
Carn_acyltransf	2	CL703.Contig1	CL703.Contig3
RWD	1	Unigene3743
eIF-6	1	Unigene7930
Ribosomal_S21e	1	Unigene15050
PTE	1	Unigene32608
UPF0027	1	Unigene7943
Glutaredoxin	1	Unigene25973
TIM	1	Unigene15735
Rhv	2	CL1159.Contig1	CL1159.Contig2
MOSC	4	CL1273.Contig1	CL1273.Contig3	Unigene5268	Unigene9375
HTH_Tnp_Tc5	1	Unigene12222
A2M_N	1	Unigene6643
Pox_A32	2	CL1404.Contig2	Unigene848
PAT1	1	Unigene26134
Coatomer_WDAD	1	Unigene7603
zf-B_box	2	Unigene16699	Unigene36251
DUF654	2	Unigene34462	Unigene4458
Saccharop_dh	1	Unigene28131
Myosin_tail_1	2	CL3046.Contig1	Unigene15828
MCM	9	CL1084.Contig1	CL1084.Contig2	CL1861.Contig1	CL1861.Contig2	Unigene13458	Unigene27550	Unigene38300	Unigene8747	Unigene9015
DUF862	1	Unigene30463
UPF0020	1	Unigene33052
PolyA_pol	1	Unigene3295
4HBT	1	Unigene21686
Ribosomal_L37e	1	Unigene15271
Asp_protease	1	Unigene31907
Vinculin	5	Unigene20598	Unigene21806	Unigene24295	Unigene26645	Unigene37763
Nuc_sug_transp	2	Unigene20265	Unigene36041
Sulfotransfer_1	2	Unigene15336	Unigene15788
Ist1	1	Unigene27850
Cytochrom_B_C	1	Unigene16041
RNA_pol_Rpb1_5	1	Unigene17597
Angiomotin_C	1	Unigene25425
DUF2048	1	Unigene20922
Rotamase	4	CL4373.Contig1	CL4373.Contig2	Unigene31559	Unigene33545
S1	1	Unigene1801
CHDCT2	2	CL3050.Contig1	CL3050.Contig2
Mtc	2	CL3818.Contig1	Unigene18904
Myb_DNA-binding	4	CL2691.Contig1	CL2691.Contig2	Unigene23002	Unigene28962
HMG_CoA_synt_N	1	Unigene11183
DUF2451	1	Unigene35620
RNA_pol_N	1	Unigene28409
B3_4	1	Unigene7601
ABC_membrane	15	CL1978.Contig1	CL1978.Contig2	CL350.Contig3	Unigene10448	Unigene12224	Unigene16449	Unigene21401	Unigene2361	Unigene26989	Unigene30778	Unigene32707	Unigene3636	Unigene37917	Unigene4702	Unigene8949
RVT_2	19	CL2148.Contig1	CL2148.Contig2	CL2868.Contig1	CL2868.Contig2	Unigene10129	Unigene10383	Unigene13576	Unigene16651	Unigene18776	Unigene20880	Unigene23983	Unigene24950	Unigene28056	Unigene28332	Unigene35394	Unigene38665	Unigene8417	Unigene8769	Unigene9311
Pkinase_Tyr	24	CL3189.Contig1	CL3189.Contig2	Unigene10011	Unigene13119	Unigene17099	Unigene19946	Unigene19991	Unigene2023	Unigene21008	Unigene240	Unigene24314	Unigene25831	Unigene25936	Unigene26426	Unigene26975	Unigene31190	Unigene3135	Unigene34680	Unigene35994	Unigene4073	Unigene5068	Unigene6044	Unigene8194	Unigene9463
HMG-CoA_red	1	Unigene4263
Gp_dh_N	1	CL2838.Contig1
HTH_11	1	Unigene218
Glypican	2	Unigene22844	Unigene4696
Tmemb_9	2	Unigene32991	Unigene6019
fn3	19	CL3060.Contig1	CL3060.Contig2	Unigene11512	Unigene11871	Unigene12259	Unigene1262	Unigene14182	Unigene15628	Unigene16625	Unigene18258	Unigene21842	Unigene24802	Unigene2729	Unigene2745	Unigene31968	Unigene32045	Unigene38127	Unigene38788	Unigene5742
CbiA	1	Unigene13405
DUF1759	17	CL1056.Contig1	CL3790.Contig1	CL580.Contig1	CL580.Contig2	Unigene12610	Unigene1976	Unigene21994	Unigene22713	Unigene23870	Unigene24287	Unigene29663	Unigene3361	Unigene34637	Unigene35651	Unigene36850	Unigene5714	Unigene9542
VHP	1	Unigene33245
Peptidase_S9_N	1	Unigene14524
Methyltransf_11	4	CL1368.Contig1	CL1802.Contig1	CL67.Contig1	Unigene3277
COLFI	1	Unigene16854
Autophagy_act_C	2	CL2186.Contig1	CL2186.Contig2
NAD_binding_2	2	CL3964.Contig1	Unigene23617
A2M	2	Unigene3267	Unigene8535
Ribosomal_L16	2	Unigene14002	Unigene7335
HHH	1	Unigene25410
Peptidase_S28	8	CL1933.Contig1	CL1933.Contig2	CL1933.Contig3	CL1933.Contig4	Unigene22014	Unigene29126	Unigene4367	Unigene7818
Melibiase	2	Unigene30964	Unigene34071
Insulin	1	Unigene34100
Cys_knot	1	Unigene35666
cNMP_binding	3	Unigene27054	Unigene27579	Unigene27952
PRK	1	Unigene3996
NIF	4	Unigene22317	Unigene34317	Unigene37918	Unigene38241
PHR	5	CL2331.Contig1	CL2331.Contig2	CL3076.Contig1	CL3076.Contig2	CL4270.Contig1
Spond_N	2	Unigene11897	Unigene26891
GIDE	1	Unigene25047
NIDO	1	Unigene7738
Pep_M12B_propep	2	CL1369.Contig1	CL1369.Contig2
p450	55	CL2686.Contig1	CL3404.Contig2	CL403.Contig1	CL403.Contig2	CL4217.Contig1	CL692.Contig5	CL92.Contig10	CL92.Contig11	CL92.Contig12	CL92.Contig1	CL92.Contig2	CL92.Contig3	CL92.Contig5	CL92.Contig6	CL92.Contig7	CL92.Contig8	CL92.Contig9	Unigene1036	Unigene11315	Unigene11452	Unigene11805	Unigene1231	Unigene14754	Unigene15449	Unigene15477	Unigene15922	Unigene16208	Unigene16350	Unigene17625	Unigene19225	Unigene22689	Unigene24357	Unigene26726	Unigene27342	Unigene27785	Unigene28144	Unigene28168	Unigene2931	Unigene3174	Unigene3235	Unigene34021	Unigene35158	Unigene35497	Unigene35811	Unigene36023	Unigene36308	Unigene36896	Unigene3714
DUF800	1	Unigene33853
AICARFT_IMPCHas	1	Unigene14468
3-PAP	1	Unigene19096
PITH	1	Unigene33113
RHIM	2	CL1408.Contig1	CL1408.Contig2
Nsp1_C	2	CL999.Contig2	CL999.Contig4
MA3	2	Unigene34180	Unigene7835
COG6	2	Unigene24008	Unigene38465
IF-2	1	CL1516.Contig1
Exo70	1	Unigene31781
TFIIB	1	Unigene32668
Polysacc_deac_1	4	Unigene11331	Unigene14919	Unigene15618	Unigene6007
DUF2414	1	Unigene30221
DUF2392	2	CL1914.Contig1	CL1914.Contig2
DDOST_48kD	1	Unigene15071
RuBisCO_small	1	Unigene4111
P21-Arc	1	Unigene15345
MMR_HSR1	4	CL2335.Contig1	CL2335.Contig2	Unigene17732	Unigene2466
ArfGap	5	Unigene20242	Unigene27049	Unigene29351	Unigene35166	Unigene38319
Ribosomal_L2_C	1	Unigene32740
PAP2	6	CL1386.Contig1	Unigene10193	Unigene19464	Unigene34161	Unigene3431	Unigene7824
XRCC1_N	1	Unigene29638
Ldl_recept_a	12	CL189.Contig1	CL189.Contig2	CL3019.Contig1	CL3019.Contig2	Unigene13016	Unigene2045	Unigene23352	Unigene24493	Unigene31185	Unigene31402	Unigene4379	Unigene8383
DUF1253	1	Unigene37155
PAS	1	Unigene36393
ANF_receptor	2	Unigene18350	Unigene8650
Ribosomal_S7	4	CL1239.Contig1	CL1239.Contig2	CL4058.Contig1	CL4058.Contig2
MIF4G	3	Unigene32567	Unigene3523	Unigene7893
FAD_binding_7	2	Unigene2001	Unigene4076
Ribosomal_L37ae	1	Unigene15168
SAM_1	3	CL525.Contig1	Unigene8679	Unigene8862
Ribosomal_S6	1	Unigene15639
PBP_GOBP	5	CL678.Contig1	CL678.Contig2	Unigene14803	Unigene15068	Unigene8114
RHD	3	CL2105.Contig1	CL2105.Contig2	Unigene364
Mt_ATP-synt_D	1	Unigene15506
Chitin_synth_2	3	Unigene15802	Unigene23693	Unigene7405
Adipokin_hormo	1	Unigene25487
Glyco_hydro_31	4	Unigene14578	Unigene14579	Unigene23911	Unigene38214
Ribosomal_L38e	2	Unigene15115	Unigene24601
ATP-synt_F	1	Unigene16044
Sad1_UNC	1	Unigene104
Microtub_assoc	1	Unigene28383
COQ7	1	Unigene31167
eIF-3c_N	1	Unigene14924
Dynamin_N	5	CL944.Contig1	CL944.Contig2	Unigene14626	Unigene3594	Unigene8462
RdRP_1	1	CL2703.Contig1
Prominin	2	CL3516.Contig1	CL3516.Contig2
AlaDh_PNT_C	1	Unigene13154
Peptidase_M1	14	CL3039.Contig1	Unigene15568	Unigene15927	Unigene17581	Unigene17979	Unigene18636	Unigene22905	Unigene23154	Unigene2831	Unigene31116	Unigene31800	Unigene34344	Unigene36576	Unigene36577
FragX_IP	2	Unigene21273	Unigene2194
Tyrosinase	2	Unigene11245	Unigene23658
Skp1_POZ	2	CL2269.Contig1	CL2269.Contig2
hEGF	6	Unigene21339	Unigene26848	Unigene2983	Unigene32228	Unigene36547	Unigene38723
DUF1325	1	Unigene12122
Homeobox_KN	2	Unigene17073	Unigene21331
Glyco_hydro_63	2	Unigene1955	Unigene23259
DnaJ	12	CL1561.Contig1	CL271.Contig1	CL402.Contig1	CL402.Contig2	Unigene18377	Unigene24160	Unigene24236	Unigene32795	Unigene35120	Unigene37304	Unigene6842	Unigene7290
GLE1	1	Unigene8845
Gaa1	1	Unigene33237
RGS	1	Unigene11751
DUF143	1	Unigene3022
PhoH	1	Unigene5181
PCI	7	CL4402.Contig1	CL4402.Contig2	Unigene15517	Unigene15631	Unigene18330	Unigene33202	Unigene7902
Myosin_head	17	CL3256.Contig1	CL3256.Contig2	CL3633.Contig1	CL3633.Contig2	Unigene14256	Unigene1440	Unigene15463	Unigene17698	Unigene18384	Unigene18797	Unigene19041	Unigene24150	Unigene28794	Unigene34684	Unigene38011	Unigene6779	Unigene9469
Cytochrom_B561	4	CL2365.Contig1	CL2365.Contig2	CL2365.Contig3	Unigene16380
Ribosomal_L15e	2	Unigene14439	Unigene21794
O-FucT	2	CL1639.Contig1	CL1639.Contig2
L51_S25_CI-B8	2	Unigene14650	Unigene15181
SAP	2	Unigene10746	Unigene7880
DUF2962	1	Unigene9269
Det1	3	Unigene24436	Unigene32176	Unigene6587
OS-D	7	CL2653.Contig1	CL2653.Contig2	CL99.Contig1	Unigene14563	Unigene15396	Unigene15939	Unigene7778
Mov34	9	CL1040.Contig1	CL1040.Contig2	CL1040.Contig3	Unigene14591	Unigene15604	Unigene19003	Unigene4305	Unigene7119	Unigene7344
Ssl1	2	Unigene20380	Unigene7366
Mitofilin	2	CL2395.Contig1	CL2395.Contig2
Cullin	3	Unigene12947	Unigene30981	Unigene33575
M16C_assoc	1	Unigene21519
PARP	1	Unigene21751
PseudoU_synth_1	1	Unigene2707
DUF1394	1	Unigene13513
ClpB_D2-small	1	Unigene10196
FbpA	1	Unigene10281
DM13	1	Unigene2602
PID	1	Unigene11260
BIR	2	CL2277.Contig1	CL2277.Contig2
DUF3591	1	Unigene25049
DUF758	1	Unigene13166
Cytochrom_C1	3	CL3281.Contig1	CL3281.Contig2	Unigene19364
IRK	6	CL1903.Contig1	CL1903.Contig2	CL1903.Contig3	CL2429.Contig1	CL2429.Contig2	Unigene31332
Syja_N	4	CL3101.Contig1	Unigene2097	Unigene2341	Unigene26997
Pribosyltran	2	Unigene14486	Unigene30652
DUF663	3	CL1559.Contig1	Unigene2680	Unigene4328
PTH2	2	Unigene27424	Unigene38277
TACC	1	Unigene13703
UPF0047	1	Unigene18862
UCR_UQCRX_QCR9	1	Unigene15706
Transmemb_17	1	Unigene21071
NHL	10	CL21.Contig3	CL21.Contig4	CL21.Contig6	CL21.Contig7	Unigene20399	Unigene28335	Unigene29299	Unigene30537	Unigene34829	Unigene38269
Val_tRNA-synt_C	1	Unigene32871
SynMuv_product	1	Unigene36286
RIO1	3	Unigene15701	Unigene21055	Unigene31405
TFIIF_alpha	7	CL53.Contig1	CL53.Contig2	CL53.Contig3	CL53.Contig4	CL53.Contig5	Unigene3258	Unigene3259
GDC-P	2	Unigene15655	Unigene7194
Runt	1	Unigene16830
PMC2NT	1	Unigene32998
Epimerase	9	CL1745.Contig1	CL1745.Contig2	CL3640.Contig1	Unigene15009	Unigene16058	Unigene18328	Unigene30901	Unigene31156	Unigene5660
Beach	7	CL1756.Contig1	CL1756.Contig2	CL1756.Contig3	Unigene20197	Unigene21089	Unigene4568	Unigene9090
NACHT	1	Unigene28781
Allantoicase	1	Unigene7562
FG-GAP	1	CL1646.Contig1
Branch	1	Unigene35791
Ribosomal_L35Ae	2	CL1723.Contig1	CL1723.Contig2
GRIP	3	Unigene12433	Unigene32140	Unigene38701
Robl_LC7	1	Unigene32812
Vps16_N	1	Unigene3292
GYF	1	Unigene18778
Pyrophosphatase	1	Unigene15630
Med12-LCEWAV	1	Unigene12009
Dynein_heavy	2	CL1364.Contig1	CL1364.Contig2
CBF	2	Unigene16289	Unigene18481
AAA_6	1	Unigene13524
SCP2	2	CL2651.Contig1	CL2651.Contig2
Radial_spoke	1	Unigene12625
YEATS	2	Unigene27502	Unigene4897
Vps4_C	1	Unigene24034
cEGF	1	Unigene27858
Gb3_synth	2	Unigene24344	Unigene31477
DUF3421	6	CL3481.Contig1	CL3481.Contig2	CL3481.Contig3	Unigene15603	Unigene15812	Unigene32879
Ribosomal_S17e	2	Unigene15143	Unigene21069
XRN_N	1	Unigene5983
CD36	7	Unigene14552	Unigene25867	Unigene27298	Unigene27817	Unigene28400	Unigene30240	Unigene6725
MRP-S28	1	Unigene30697
MitoNEET_N	1	Unigene14984
CutC	1	Unigene24784
Antimicrobial_6	2	CL1478.Contig1	Unigene15853
Calponin	1	Unigene15888
DUF221	1	Unigene18647
ATP-synt_Eps	1	Unigene15454
BRK	1	Unigene33578
CLPTM1	1	Unigene8147
Mab-21	2	CL3847.Contig1	CL3847.Contig2
Gar1	4	CL2205.Contig1	CL2205.Contig2	CL2205.Contig3	Unigene18346
PAP_assoc	1	Unigene19274
Nop	1	Unigene33911
PRP3	1	Unigene27840
Ldh_1_C	2	Unigene15784	Unigene4553
IATP	2	CL1319.Contig1	CL1319.Contig2
Syndecan	1	Unigene31685
GATA	5	CL3238.Contig1	CL3238.Contig2	CL3769.Contig1	CL3769.Contig2	Unigene31464
DuoxA	1	Unigene23258
Rpn3_C	1	Unigene6817
CAP	1	Unigene11185
Lys	1	Unigene29040
DUF3608	2	Unigene17786	Unigene32888
Pre-SET	1	Unigene8887
Rgp1	1	Unigene38445
GARS_A	1	Unigene17435
Sarcoglycan_2	1	Unigene38440
ELO	6	Unigene15127	Unigene22682	Unigene34022	Unigene35527	Unigene7532	Unigene7915
ubiquitin	15	CL1556.Contig1	Unigene14538	Unigene14539	Unigene14547	Unigene15679	Unigene16340	Unigene175	Unigene23064	Unigene32009	Unigene3229	Unigene33407	Unigene684	Unigene7620	Unigene7759	Unigene7809
Ribosomal_L14	1	Unigene15896
Neur_chan_LBD	6	Unigene19723	Unigene25670	Unigene27098	Unigene29554	Unigene37467	Unigene6828
SMK-1	1	Unigene19829
NAD_binding_4	8	Unigene10142	Unigene15081	Unigene16658	Unigene21024	Unigene29339	Unigene31840	Unigene33067	Unigene33825
DAO	2	Unigene24226	Unigene33929
DUF2453	1	Unigene36392
Bin3	1	Unigene3456
Atrophin-1	1	Unigene38050
TUG	1	Unigene17641
RA	3	Unigene37023	Unigene38908	Unigene8579
ACBP	4	Unigene14807	Unigene16171	Unigene19994	Unigene4395
tRNA-synt_1g	2	Unigene10738	Unigene12739
Nfu_N	1	Unigene2947
Endostatin	1	Unigene20375
DUF3510	1	Unigene32856
TRAM_LAG1_CLN8	2	CL1860.Contig1	CL1860.Contig2
Sec34	1	Unigene19673
LETM1	1	Unigene33687
DUF1762	1	Unigene6675
Aldo_ket_red	8	CL2143.Contig1	CL2143.Contig2	CL862.Contig3	CL862.Contig5	Unigene10007	Unigene14413	Unigene16071	Unigene31043
SPX	1	Unigene28190
DER1	2	Unigene6686	Unigene6687
SRP72	1	Unigene14530
Phospholip_A2_2	2	Unigene10707	Unigene12662
Topoisom_I_N	1	Unigene7013
Ras	22	CL3042.Contig2	CL3042.Contig3	CL3042.Contig4	CL3232.Contig2	Unigene1083	Unigene13067	Unigene13815	Unigene15653	Unigene16279	Unigene16814	Unigene19305	Unigene30088	Unigene33263	Unigene34950	Unigene3499	Unigene3570	Unigene38653	Unigene5175	Unigene5878	Unigene633	Unigene7203	Unigene8058
DAGK_cat	1	Unigene11233
MBD	2	CL1698.Contig1	CL1698.Contig2
Methyltransf_16	3	CL39.Contig1	CL39.Contig2	Unigene10096
zf-LITAF-like	5	CL2472.Contig1	CL2472.Contig2	CL3108.Contig1	Unigene35364	Unigene36
YL1_C	1	Unigene3505
IU_nuc_hydro	3	CL3705.Contig1	CL3705.Contig2	Unigene8582
RNA_pol_Rpc4	1	Unigene791
OLF	2	Unigene19894	Unigene21354
Coa1	1	Unigene10925
RNA_pol_Rpb1_1	2	CL616.Contig1	CL616.Contig2
PAE	1	Unigene16757
Tim17	6	CL4417.Contig2	CL4417.Contig3	CL4417.Contig4	CL4417.Contig5	Unigene26568	Unigene3044
Yip1	3	Unigene31663	Unigene31889	Unigene32821
Menin	1	Unigene32221
TBC	13	CL1741.Contig1	CL1741.Contig2	CL1741.Contig3	CL4208.Contig1	Unigene12803	Unigene16806	Unigene17708	Unigene19747	Unigene31303	Unigene32526	Unigene6116	Unigene6244	Unigene8353
Anoctamin	3	Unigene21850	Unigene24813	Unigene38777
Nucleoporin2	1	Unigene8371
GIY-YIG	1	CL458.Contig2
FYVE	3	Unigene11240	Unigene14917	Unigene21276
Peptidase_C1	10	CL256.Contig1	CL3986.Contig1	Unigene12719	Unigene13614	Unigene15114	Unigene15445	Unigene15446	Unigene16342	Unigene36986	Unigene666
CBM_14	20	CL1304.Contig1	CL1387.Contig2	CL77.Contig1	CL77.Contig3	Unigene15038	Unigene15149	Unigene15176	Unigene15417	Unigene15647	Unigene221	Unigene29678	Unigene32373	Unigene33670	Unigene37450	Unigene38117	Unigene422	Unigene5301	Unigene5873	Unigene824	Unigene825
Misat_Myo_SegII	1	Unigene2784
NTF2	3	Unigene16258	Unigene22237	Unigene33635
CS	2	Unigene13675	Unigene15762
Glyco_hydro_20	7	CL255.Contig1	CL255.Contig2	CL255.Contig3	CL255.Contig4	Unigene19493	Unigene33424	Unigene8613
ADAM_spacer1	1	Unigene1560
EGF_CA	7	CL960.Contig1	CL960.Contig2	Unigene12121	Unigene16810	Unigene26753	Unigene29287	Unigene4940
Fz	2	Unigene34758	Unigene4185
Clathrin_lg_ch	1	Unigene15064
Ricin_B_lectin	1	Unigene12322
Peptidase_S8	6	Unigene12076	Unigene14191	Unigene1775	Unigene20500	Unigene23326	Unigene26933
MIT	1	Unigene25422
DNA_pol_E_B	3	Unigene16910	Unigene17910	Unigene33493
UDPGT	15	CL31.Contig2	CL31.Contig3	CL31.Contig4	CL3351.Contig1	CL3351.Contig2	CL3816.Contig1	CL3816.Contig2	Unigene15967	Unigene25496	Unigene27955	Unigene31091	Unigene31511	Unigene32299	Unigene5442	Unigene7691
WAP	2	Unigene14564	Unigene34284
PAZ	1	Unigene37606
CHGN	2	Unigene32379	Unigene34061
Cw-hydrolase	3	CL1024.Contig1	CL1024.Contig4	Unigene20152
2-Hacid_dh_C	4	CL1418.Contig1	CL1418.Contig2	Unigene2429	Unigene30665
Peptidase_S51	1	Unigene7217
NUDIX	2	Unigene849	Unigene8873
Ceramidase_alk	2	Unigene20918	Unigene7345
DUF3398	1	Unigene12167
DUF1681	1	Unigene31687
EMG1	1	Unigene31556
Na_K-ATPase	5	Unigene18035	Unigene21022	Unigene30780	Unigene31652	Unigene4936
Glycogen_syn	3	Unigene10389	Unigene11105	Unigene36645
Tryp_alpha_amyl	3	CL2227.Contig1	Unigene127	Unigene5183
Syntaxin	3	Unigene27761	Unigene3038	Unigene31837
FGGY_C	1	Unigene28838
TAFII28	1	Unigene36996
ATP-synt	1	Unigene14595
Choline_transpo	2	CL587.Contig1	CL587.Contig2
FKBP_C	7	CL4202.Contig1	CL54.Contig2	Unigene15797	Unigene16079	Unigene19160	Unigene33350	Unigene8510
tRNA-synt_2b	4	CL555.Contig1	CL555.Contig2	Unigene16371	Unigene27965
Rad51	3	Unigene10430	Unigene13902	Unigene37008
Ribosomal_L23	1	Unigene18488
Nefa_Nip30_N	1	Unigene35106
RRM_1	63	CL2066.Contig3	CL2066.Contig4	CL2088.Contig1	CL2385.Contig1	CL2388.Contig1	CL2388.Contig2	CL2388.Contig3	CL2388.Contig4	CL2560.Contig1	CL2609.Contig1	CL2609.Contig2	CL3263.Contig1	CL3263.Contig2	CL3579.Contig1	CL3579.Contig2	CL3972.Contig1	CL3972.Contig2	CL755.Contig1	CL755.Contig2	Unigene10236	Unigene102	Unigene11520	Unigene14813	Unigene14923	Unigene15141	Unigene15245	Unigene15246	Unigene15317	Unigene15640	Unigene16132	Unigene16661	Unigene17898	Unigene18337	Unigene18540	Unigene18552	Unigene18554	Unigene18905	Unigene20940	Unigene21928	Unigene22354	Unigene23086	Unigene23559	Unigene25086	Unigene2763	Unigene28257	Unigene30681	Unigene30693	Unigene31598
Ribosomal_L27e	1	Unigene15174
Arm	5	Unigene1847	Unigene22437	Unigene28635	Unigene37495	Unigene5494
FAD_binding_1	3	CL3802.Contig1	Unigene29555	Unigene5429
DeoC	1	Unigene7046
S-methyl_trans	1	Unigene977
Phosphodiest	1	Unigene36752
Peptidase_C65	1	Unigene7982
Med26	1	Unigene18235
TRAPP	4	CL964.Contig1	CL964.Contig2	CL964.Contig3	Unigene17620
7tm_3	1	Unigene34175
Homeobox	16	CL74.Contig1	CL74.Contig2	Unigene11571	Unigene11920	Unigene13481	Unigene13836	Unigene17249	Unigene19675	Unigene22481	Unigene23304	Unigene25467	Unigene26632	Unigene33761	Unigene36967	Unigene37490	Unigene4095
Ctr	3	CL3432.Contig1	CL3432.Contig2	Unigene38913
CNH	2	Unigene2187	Unigene25110
ADH_N	3	Unigene14545	Unigene16051	Unigene28083
XK-related	1	CL407.Contig1
V-SNARE_C	1	Unigene6892
Rad4	1	Unigene14081
EST1	2	Unigene13540	Unigene19969
Gcd10p	2	Unigene24604	Unigene9878
MutS_V	1	Unigene23718
CAP_C	1	Unigene15541
E1_dh	2	Unigene14700	Unigene16278
TSP_C	1	Unigene6985
SpoU_methylase	1	Unigene28494
CRAL_TRIO	16	CL2142.Contig1	CL2142.Contig2	CL3670.Contig1	CL3939.Contig1	Unigene11157	Unigene13128	Unigene2417	Unigene27694	Unigene27786	Unigene32992	Unigene33261	Unigene33448	Unigene34126	Unigene36856	Unigene37220	Unigene6914
RasGEF_N	1	Unigene37518
Vps51	2	Unigene10327	Unigene37771
Ribosomal_S3Ae	1	Unigene23553
Ferritin	1	Unigene728
PEX11	2	Unigene30678	Unigene31654
Abhydrolase_5	3	Unigene1980	Unigene28377	Unigene38066
Sec15	1	Unigene21563
MBT	3	Unigene16748	Unigene24780	Unigene8439
START	5	CL683.Contig1	CL683.Contig2	CL683.Contig3	Unigene8882	Unigene9598
Glyco_hydro_2_C	1	Unigene36531
Ribosomal_S4e	1	Unigene22940
Paf1	1	Unigene33397
Nucleoplasmin	2	CL3628.Contig1	CL3628.Contig2
SBDS_C	1	Unigene7564
Plectin	1	CL3487.Contig1
Ribosomal_L4	3	Unigene15772	Unigene38354	Unigene6980
SUI1	1	Unigene15717
Med24_N	1	Unigene38393
Trp_dioxygenase	1	Unigene6839
Dynamitin	1	Unigene10969
Septin	2	Unigene31869	Unigene33530
Ribosomal_S5_C	1	Unigene33494
Ribosomal_L5_C	1	CL3143.Contig1
CT20	1	Unigene1258
Ribosomal_L44	1	Unigene4085
Crust_neurohorm	1	Unigene13012
SDF	3	Unigene12392	Unigene17127	Unigene24905
F-box	3	Unigene11109	Unigene34636	Unigene5601
SRF-TF	1	Unigene93
SAYSvFN	1	Unigene35603
Cyt-b5	5	Unigene15636	Unigene18470	Unigene30206	Unigene33236	Unigene618
XPC-binding	1	Unigene16133
DUF3338	1	Unigene12414
Ribosomal_S11	2	Unigene16040	Unigene33336
V_ATPase_I	2	CL4117.Contig2	CL4117.Contig3
EFG_IV	1	Unigene22388
Aminotran_3	1	Unigene8116
BicD	2	Unigene20583	Unigene23228
Death	1	Unigene22356
Far-17a_AIG1	8	CL1147.Contig1	CL1147.Contig2	CL1200.Contig1	CL1200.Contig2	CL3334.Contig1	Unigene7260	Unigene7941	Unigene903
zf-C5HC2	1	Unigene5851
Ribosomal_L41	1	Unigene15796
NOT2_3_5	2	CL919.Contig1	CL919.Contig2
Bac_surface_Ag	1	Unigene6818
WAPL	1	Unigene11365
Got1	1	Unigene9771
DUF300	1	Unigene31864
MEA1	1	Unigene18656
Hexapep	2	Unigene11045	Unigene29601
PK	1	Unigene23492
Sugar_tr	72	CL1586.Contig1	CL1608.Contig1	CL1954.Contig1	CL247.Contig1	CL2693.Contig1	CL2693.Contig2	CL273.Contig2	CL2758.Contig1	CL2870.Contig1	CL2870.Contig2	CL2960.Contig1	CL2960.Contig2	CL2960.Contig3	CL2960.Contig4	CL2960.Contig5	CL2967.Contig1	CL3305.Contig2	CL3530.Contig2	CL3588.Contig1	CL3588.Contig2	CL3810.Contig1	CL4021.Contig1	CL4021.Contig2	CL408.Contig1	CL48.Contig1	CL48.Contig2	CL48.Contig3	CL48.Contig4	CL48.Contig5	CL50.Contig1	CL50.Contig2	CL50.Contig3	Unigene10321	Unigene10680	Unigene11138	Unigene11620	Unigene12874	Unigene13222	Unigene14450	Unigene14451	Unigene15659	Unigene16013	Unigene16752	Unigene16969	Unigene18443	Unigene19821	Unigene19965	Unigene21425
DUF1370	1	Unigene27813
Defensin_2	1	Unigene15084
Acyl-CoA_dh_1	5	Unigene1314	Unigene15714	Unigene241	Unigene7991	Unigene8037
BRF1	1	Unigene19035
NTPase_I-T	1	Unigene10692
BTK	1	Unigene11207
BAH	3	CL2684.Contig1	Unigene11282	Unigene2552
Cu2_monooxygen	1	Unigene25036
Tyr-DNA_phospho	2	Unigene23383	Unigene24497
Thymosin	4	Unigene15019	Unigene15020	Unigene491	Unigene94
RNA_pol_Rpb2_1	1	Unigene9946
bZIP_1	11	CL527.Contig1	CL527.Contig2	CL527.Contig3	CL527.Contig4	CL950.Contig1	Unigene1289	Unigene1290	Unigene1291	Unigene13013	Unigene2892	Unigene496
BCNT	1	Unigene18079
BLVR	1	Unigene31243
Tropomyosin	9	CL173.Contig1	CL173.Contig2	CL173.Contig3	CL173.Contig4	CL173.Contig5	CL173.Contig6	Unigene15290	Unigene15291	Unigene16181
TFIIF_beta	1	Unigene33375
RRF	1	Unigene18845
Med17	2	Unigene2425	Unigene38422
tRNA_m1G_MT	2	Unigene19071	Unigene20490
Nipped-B_C	1	Unigene18682
Ldl_recept_b	3	CL87.Contig1	Unigene23260	Unigene35495
Ribosomal_S12	2	Unigene15867	Unigene7716
IF-2B	2	Unigene18391	Unigene32331
Lipocalin_2	4	CL3126.Contig1	CL3126.Contig2	CL512.Contig1	CL512.Contig2
LON	2	CL3641.Contig1	CL3641.Contig2
tRNA-synt_1b	1	Unigene3624
Tubulin-binding	1	Unigene31266
DSPc	12	CL1589.Contig1	CL1589.Contig2	CL1773.Contig1	CL1773.Contig2	CL1773.Contig3	CL1773.Contig4	Unigene28999	Unigene33412	Unigene34244	Unigene34477	Unigene35989	Unigene7144
JmjC	2	Unigene30925	Unigene5727
Vps23_core	1	Unigene12757
DUF82	1	Unigene32152
SOCS_box	1	Unigene28509
CwfJ_C_1	1	Unigene8741
YIF1	1	Unigene33059
RNA_pol_A_bac	1	Unigene31879
TH1	2	Unigene13514	Unigene21263
MNNL	2	Unigene29614	Unigene5225
Ephrin_lbd	1	Unigene3953
BACK	1	Unigene34115
zf-BED	2	Unigene21396	Unigene6079
Fasciclin	2	CL2157.Contig1	Unigene6254
Troponin	1	Unigene1223
Mlf1IP	1	Unigene35862
HEAT	2	CL2535.Contig1	Unigene33775
BNIP3	1	Unigene8104
Cg6151-P	1	Unigene19257
DUF2475	1	Unigene4913
GST_N	10	CL1195.Contig1	CL1195.Contig2	CL2630.Contig1	CL4173.Contig1	Unigene15413	Unigene16197	Unigene16243	Unigene18441	Unigene32410	Unigene8005
I-set	176	CL2756.Contig1	CL2756.Contig2	CL29.Contig100	CL29.Contig101	CL29.Contig102	CL29.Contig103	CL29.Contig104	CL29.Contig105	CL29.Contig106	CL29.Contig107	CL29.Contig108	CL29.Contig109	CL29.Contig10	CL29.Contig110	CL29.Contig111	CL29.Contig112	CL29.Contig113	CL29.Contig114	CL29.Contig115	CL29.Contig116	CL29.Contig117	CL29.Contig118	CL29.Contig119	CL29.Contig11	CL29.Contig120	CL29.Contig121	CL29.Contig122	CL29.Contig123	CL29.Contig124	CL29.Contig125	CL29.Contig126	CL29.Contig127	CL29.Contig128	CL29.Contig129	CL29.Contig12	CL29.Contig130	CL29.Contig131	CL29.Contig132	CL29.Contig133	CL29.Contig134	CL29.Contig135	CL29.Contig136	CL29.Contig137	CL29.Contig138	CL29.Contig139	CL29.Contig13	CL29.Contig140	CL29.Contig141
Foie-gras_1	1	Unigene31232
DUF821	1	Unigene6576
DUF1308	2	Unigene19768	Unigene22736
TAF8_C	1	Unigene3543
KR	1	Unigene17873
HSP90	2	Unigene15499	Unigene7242
ChitinaseA_N	2	Unigene22835	Unigene36737
CutA1	1	Unigene31327
7TM_GPCR_Srw	2	Unigene14137	Unigene8676
Mpp10	1	Unigene34388
PRP1_N	1	Unigene1706
GTP_EFTU	12	CL2208.Contig1	CL2208.Contig2	CL2807.Contig1	CL3007.Contig1	CL3007.Contig2	CL300.Contig2	CL300.Contig4	Unigene10480	Unigene14465	Unigene16550	Unigene31253	Unigene38258
Alpha-mann_mid	1	Unigene4967
Piwi	4	CL1020.Contig1	Unigene22949	Unigene27476	Unigene6482
ER_lumen_recept	2	CL3194.Contig1	CL3194.Contig2
DHFR_1	1	Unigene5563
RB_B	1	Unigene13669
APC_CDC26	1	CL3616.Contig2
Cecropin	3	CL3954.Contig1	Unigene33478	Unigene6956
MRP-S22	1	Unigene7723
DUF3424	1	Unigene13517
TSP_1	2	Unigene23206	Unigene6236
Gtr1_RagA	1	Unigene33049
VWA_N	1	Unigene13653
DPM3	1	Unigene27569
MtN3_slv	2	CL1669.Contig2	Unigene13615
Ribosomal_L18ae	2	CL663.Contig1	Unigene15766
Retrotrans_gag	5	CL810.Contig4	Unigene1081	Unigene23741	Unigene26288	Unigene4364
Glyoxalase	3	Unigene15689	Unigene15690	Unigene322
MR_MLE	1	Unigene14787
Orn_DAP_Arg_deC	1	Unigene27802
Not3	1	Unigene27470
DUF2465	1	Unigene31609
TNF	1	Unigene3531
SH2	8	Unigene19431	Unigene20003	Unigene34579	Unigene35129	Unigene5394	Unigene5919	Unigene8296	Unigene900
Adenylsucc_synt	1	Unigene33038
COG4	1	Unigene25096
CN_hydrolase	2	Unigene13257	Unigene14676
Lyase_1	2	CL3367.Contig1	CL3367.Contig2
zf-CCHC	6	CL544.Contig1	Unigene14306	Unigene14329	Unigene21780	Unigene37171	Unigene8816
Hormone_recep	3	CL447.Contig2	Unigene30638	Unigene38762
TRM13	1	Unigene4471
Maf1	1	Unigene34171
GDPD	2	CL1109.Contig1	CL1109.Contig2
Ribosomal_S19	1	Unigene12179
TIM21	1	Unigene3371
MRP-S32	1	Unigene33097
Seipin	1	Unigene2923
PSI	2	CL3300.Contig1	Unigene23570
Kinesin	9	Unigene12050	Unigene2151	Unigene21770	Unigene2497	Unigene29557	Unigene32873	Unigene36240	Unigene38181	Unigene8323
EGF	3	Unigene20802	Unigene25658	Unigene6096
Chloroa_b-bind	3	CL4329.Contig2	Unigene14275	Unigene6153
zf-U11-48K	3	Unigene14826	Unigene28000	Unigene8340
Es2	2	CL1363.Contig1	CL1363.Contig2
Dpoe2NT	1	Unigene22633
Ribosomal_S8e	1	Unigene15682
PAXNEB	3	CL1712.Contig1	CL1712.Contig2	Unigene2676
FH2	7	CL1635.Contig1	Unigene10904	Unigene22777	Unigene2437	Unigene32485	Unigene38870	Unigene4927
Fringe	2	Unigene25744	Unigene35113
DUF788	1	Unigene33640
Hist_deacetyl	9	CL1824.Contig1	CL1824.Contig2	Unigene28264	Unigene2917	Unigene31202	Unigene32001	Unigene3455	Unigene35906	Unigene4113
vATP-synt_AC39	1	Unigene14460
DUF2346	1	Unigene7825
Ion_trans_2	3	Unigene18649	Unigene21010	Unigene4488
DUF2012	1	Unigene16194
Tubulin_C	2	CL41.Contig1	CL41.Contig3
SMC_Nse1	1	Unigene37770
TPR_2	2	Unigene33714	Unigene5721
TPP_enzyme_N	2	CL3247.Contig1	CL3247.Contig2
Somatomedin_B	1	Unigene13722
DUF902	2	CL2467.Contig1	CL2467.Contig2
SprT-like	1	Unigene16690
Prox1	2	CL3605.Contig1	CL3605.Contig2
HEAT_PBS	1	Unigene2774
GCV_H	2	CL1227.Contig1	CL1227.Contig2
Aldose_epim	1	Unigene33753
DHC_N1	3	Unigene11887	Unigene24110	Unigene4194
UbiA	3	Unigene21673	Unigene38015	Unigene38797
DUF1193	1	Unigene3096
TRAPPC-Trs85	1	Unigene31077
BHD_1	1	Unigene16496
DUF298	2	CL3610.Contig1	Unigene24792
Tmemb_14	1	Unigene15973
YjeF_N	1	Unigene33544
Tubulin	14	CL330.Contig3	CL41.Contig2	CL4376.Contig1	CL4376.Contig2	Unigene17785	Unigene17868	Unigene18700	Unigene22626	Unigene2760	Unigene2924	Unigene31778	Unigene35412	Unigene38243	Unigene8364
FGE-sulfatase	2	Unigene12910	Unigene30886
tRNA-synt_1	5	CL1366.Contig1	Unigene19834	Unigene22866	Unigene28821	Unigene33169
Bromodomain	10	CL1791.Contig1	CL1791.Contig2	Unigene11121	Unigene17114	Unigene19587	Unigene20325	Unigene2783	Unigene3163	Unigene38201	Unigene8211
Serinc	6	CL987.Contig1	CL987.Contig2	CL987.Contig3	CL987.Contig4	CL987.Contig5	CL987.Contig6
Lactamase_B	4	CL3486.Contig1	CL3486.Contig2	Unigene22162	Unigene2738
Tetraspannin	9	CL832.Contig1	Unigene14485	Unigene15392	Unigene19717	Unigene37785	Unigene38802	Unigene7378	Unigene7883	Unigene8025
FERM_C	3	CL1038.Contig1	CL1038.Contig2	Unigene21695
SET	9	CL1235.Contig2	Unigene13670	Unigene23254	Unigene25100	Unigene26228	Unigene35041	Unigene3540	Unigene38636	Unigene6313
DNA_methylase	2	CL226.Contig1	CL226.Contig2
G-patch	5	Unigene11029	Unigene27364	Unigene27600	Unigene32733	Unigene37026
FAD_binding_3	2	Unigene32973	Unigene906
DUF1712	1	Unigene34911
UAA	3	Unigene19955	Unigene22144	Unigene33368
NDUF_B8	1	Unigene16256
Peptidase_C14	6	Unigene12989	Unigene13721	Unigene22187	Unigene23101	Unigene35215	Unigene35287
SH3_1	13	CL1160.Contig1	CL1160.Contig2	CL3394.Contig1	CL3394.Contig2	Unigene13036	Unigene16908	Unigene17847	Unigene31501	Unigene32783	Unigene33874	Unigene35973	Unigene37698	Unigene8831
Acyl_transf_1	5	CL194.Contig1	CL194.Contig2	Unigene15866	Unigene22	Unigene7770
GFO_IDH_MocA	3	CL3611.Contig1	CL3611.Contig2	Unigene16177
KOG2701	1	Unigene6162
BAT2_N	1	Unigene11132
NICE-3	2	Unigene19511	Unigene26711
Rtf2	1	Unigene34599
Peptidase_M14	7	CL4019.Contig5	CL924.Contig1	CL924.Contig2	Unigene12725	Unigene15564	Unigene17077	Unigene3446
Iso_dh	6	CL280.Contig1	CL280.Contig2	CL4272.Contig1	CL4272.Contig2	Unigene19180	Unigene6962
Strumpellin	1	Unigene36502
Peptidase_M76	1	Unigene28584
HLH	12	CL1412.Contig1	CL1412.Contig2	CL1412.Contig3	Unigene10780	Unigene14105	Unigene15521	Unigene17796	Unigene19730	Unigene25401	Unigene26574	Unigene34803	Unigene6707
Clat_adaptor_s	3	CL4374.Contig1	Unigene10415	Unigene8117
KaiC	1	Unigene1378
Phospho_p8	1	Unigene15777
PABP	3	Unigene14911	Unigene16530	Unigene20719
DUF383	1	Unigene17818
COesterase	39	CL1344.Contig1	CL1344.Contig2	CL3440.Contig1	CL357.Contig3	CL357.Contig4	CL3597.Contig1	CL3597.Contig2	CL3597.Contig3	CL504.Contig1	CL504.Contig2	CL840.Contig1	CL840.Contig2	CL840.Contig3	CL840.Contig4	Unigene10499	Unigene13188	Unigene13775	Unigene14544	Unigene15525	Unigene15578	Unigene15934	Unigene16112	Unigene1614	Unigene18418	Unigene21037	Unigene2117	Unigene23286	Unigene2896	Unigene29016	Unigene30362	Unigene32454	Unigene33720	Unigene34003	Unigene34647	Unigene35417	Unigene37256	Unigene37890	Unigene6923	Unigene7429
NIPSNAP	2	CL1658.Contig1	CL1658.Contig2
Med30	1	Unigene21659
AIRS	1	Unigene14818
tRNA_SAD	2	CL538.Contig1	CL538.Contig2
tRNA_int_endo	2	Unigene27767	Unigene32242
THF_DHG_CYH_C	1	Unigene18372
MIP	3	Unigene16113	Unigene16360	Unigene27494
zf-UBR	4	Unigene28339	Unigene28470	Unigene33473	Unigene6597
PX	3	Unigene25505	Unigene30732	Unigene34331
Neur_chan_memb	1	Unigene16492
GATase	1	Unigene11014
Methyltransf_FA	3	CL1191.Contig3	CL1191.Contig4	Unigene16386
DUF605	2	CL3266.Contig1	CL3266.Contig2
HYR	1	Unigene32311
Spc97_Spc98	2	Unigene25938	Unigene25958
Pentapeptide	1	Unigene38725
rve	56	CL1504.Contig1	CL1550.Contig1	CL2029.Contig1	CL2225.Contig1	CL2280.Contig1	CL2875.Contig1	CL2875.Contig2	CL3580.Contig1	CL810.Contig1	CL810.Contig2	CL810.Contig3	Unigene11601	Unigene1178	Unigene12788	Unigene13311	Unigene16559	Unigene16585	Unigene16749	Unigene16930	Unigene17106	Unigene1722	Unigene19354	Unigene21934	Unigene22652	Unigene22690	Unigene23386	Unigene24149	Unigene24380	Unigene24655	Unigene24753	Unigene25458	Unigene25497	Unigene26161	Unigene26511	Unigene27161	Unigene28860	Unigene30139	Unigene30280	Unigene30455	Unigene32463	Unigene35351	Unigene35558	Unigene36192	Unigene36567	Unigene37254	Unigene37459	Unigene4195	Unigene5396
Peptidase_C69	1	Unigene21085
ABC_tran_2	2	CL1314.Contig1	CL1314.Contig2
CUE	1	Unigene30263
USP8_interact	1	Unigene27616
NOA36	1	Unigene8047
zf-ZPR1	1	Unigene32947
Vps52	1	Unigene27544
PI-PLC-X	4	CL1947.Contig1	CL1947.Contig2	Unigene29513	Unigene32142
Tuberin	1	Unigene11960
Fascin	1	Unigene30970
Catalase-rel	1	Unigene20514
Ribosomal_L7Ae	6	CL3785.Contig1	CL3785.Contig2	Unigene12332	Unigene15371	Unigene19738	Unigene7143
Ribosomal_L6	1	Unigene4430
RIH_assoc	1	Unigene36595
MyTH4	3	Unigene18315	Unigene27360	Unigene38310
NPR3	1	Unigene19245
Vps26	1	Unigene31259
Endonuclease_NS	1	Unigene32175
Transketolase_C	1	Unigene16341
Fork_head	6	Unigene23177	Unigene2385	Unigene33850	Unigene38699	Unigene6588	Unigene7133
CBS	2	Unigene28492	Unigene38688
Tmemb_55A	1	Unigene28117
SPOC	2	CL1062.Contig1	CL1062.Contig2
MBOAT	4	CL1284.Contig1	Unigene26830	Unigene33307	Unigene36109
DUF667	2	Unigene18738	Unigene23420
Avl9	2	Unigene19618	Unigene21995
MobB	1	Unigene29531
Ank_2	34	CL1484.Contig1	CL1484.Contig2	Unigene10295	Unigene10436	Unigene10816	Unigene12817	Unigene1348	Unigene13515	Unigene13622	Unigene17323	Unigene17993	Unigene18511	Unigene18666	Unigene20224	Unigene20350	Unigene20430	Unigene20750	Unigene22332	Unigene24674	Unigene27909	Unigene28496	Unigene28757	Unigene29864	Unigene32629	Unigene33014	Unigene3601	Unigene36757	Unigene37395	Unigene37507	Unigene38368	Unigene38649	Unigene4674	Unigene8604	Unigene9151
RYDR_ITPR	2	CL865.Contig1	Unigene21734
DNA_pol_B_exo1	2	Unigene29680	Unigene4139
RBD-FIP	3	CL639.Contig1	CL639.Contig2	CL639.Contig3
Malate_synthase	2	Unigene17429	Unigene27610
CH	19	CL118.Contig6	CL118.Contig7	CL23.Contig1	CL23.Contig2	Unigene1082	Unigene13367	Unigene14622	Unigene15382	Unigene15383	Unigene15384	Unigene18517	Unigene18518	Unigene21624	Unigene22443	Unigene25917	Unigene35992	Unigene36386	Unigene494	Unigene8759
PRT_C	1	Unigene5738
HTH_Tnp_Tc3_2	1	CL2853.Contig1
DUF3546	1	Unigene3057
Smg4_UPF3	1	Unigene13814
FHA	8	CL3501.Contig1	CL3501.Contig2	CL3501.Contig3	Unigene10414	Unigene25212	Unigene26948	Unigene36358	Unigene9948
CtaG_Cox11	1	Unigene7266
Ribosomal_L30_N	3	CL234.Contig2	Unigene14694	Unigene21706
COX6B	3	CL2832.Contig1	Unigene16039	Unigene2979
Asn_synthase	2	Unigene12168	Unigene15144
DUF3595	5	CL1093.Contig1	CL1093.Contig2	CL1093.Contig3	CL1093.Contig4	CL1093.Contig5
RRS1	1	Unigene6745
7tm_1	17	Unigene13782	Unigene14076	Unigene16688	Unigene16882	Unigene2403	Unigene2622	Unigene29495	Unigene34329	Unigene34421	Unigene35295	Unigene35902	Unigene3752	Unigene3827	Unigene5569	Unigene6124	Unigene8488	Unigene9563
zf-PARP	2	CL2912.Contig1	CL2912.Contig2
GTP_EFTU_D3	3	Unigene14895	Unigene18218	Unigene31884
DUF3752	1	Unigene13631
VBS	1	Unigene9223
Peptidase_C1_2	1	Unigene33480
Linker_histone	1	Unigene242
Jacalin	1	Unigene5564
UNC-50	1	Unigene28009
zf-DHHC	4	Unigene23847	Unigene29446	Unigene38043	Unigene9636
ERO1	1	Unigene27772
La	3	Unigene12873	Unigene15161	Unigene33179
CsbD	5	CL1058.Contig1	CL1058.Contig2	CL3130.Contig1	CL3130.Contig2	Unigene31251
SapB_1	1	Unigene16331
Cadherin	13	Unigene11487	Unigene16921	Unigene22423	Unigene2247	Unigene22787	Unigene25187	Unigene25603	Unigene28676	Unigene29764	Unigene29957	Unigene32088	Unigene38561	Unigene9468
TPR_MLP1_2	1	Unigene36166
KASH	1	Unigene517
Aha1_N	2	CL1634.Contig1	CL1634.Contig2
SURF4	1	Unigene8136
Sec1	6	Unigene17729	Unigene21664	Unigene25869	Unigene26021	Unigene27538	Unigene38566
SAICAR_synt	1	Unigene14645
dsRNA_bind	1	Unigene36222
Suppressor_APC	1	Unigene6590
NEMO	1	Unigene37484
Carb_anhydrase	5	CL1192.Contig1	CL1192.Contig2	Unigene18180	Unigene24525	Unigene6783
UPF0183	1	Unigene2609
Med19	1	Unigene11091
Chitin_bind_4	28	CL1034.Contig1	CL1034.Contig2	CL1034.Contig3	CL3574.Contig1	CL3574.Contig2	CL3991.Contig1	CL3991.Contig2	CL4165.Contig1	CL869.Contig1	Unigene14566	Unigene15519	Unigene15588	Unigene15700	Unigene16237	Unigene16433	Unigene16868	Unigene18425	Unigene28432	Unigene31009	Unigene32129	Unigene33676	Unigene33998	Unigene3476	Unigene35265	Unigene4183	Unigene621	Unigene6283	Unigene7975
bZIP_2	4	CL4157.Contig1	CL4157.Contig2	Unigene6832	Unigene6970
DUF410	1	Unigene33341
Cyclin	2	CL293.Contig1	CL293.Contig2
DUF766	1	Unigene28389
Ubie_methyltran	1	Unigene503
CDI	1	Unigene34290
Folliculin	1	Unigene35775
Ribosomal_L10	2	Unigene14751	Unigene2746
Peptidase_C12	3	Unigene19131	Unigene20718	Unigene7096
Lung_7-TM_R	1	Unigene15122
Fumble	2	CL2348.Contig1	CL2348.Contig2
Integrin_b_cyt	3	CL1907.Contig1	CL1907.Contig2	Unigene6336
Dscam_C	4	CL1989.Contig1	CL1989.Contig3	CL1989.Contig4	CL1989.Contig6
DDA1	1	Unigene28344
SAM_2	4	CL1077.Contig1	CL1077.Contig2	Unigene34670	Unigene9084
Occludin_ELL	2	CL928.Contig1	CL928.Contig2
DUF1693	1	Unigene31006
PWWP	4	Unigene20600	Unigene21221	Unigene21891	Unigene26541
Peptidase_M16	4	Unigene15131	Unigene15172	Unigene32964	Unigene3976
Thioesterase	2	Unigene30719	Unigene7403
Swi5	1	Unigene33916
Ribosomal_L28e	2	Unigene15705	Unigene26715
Cullin_Nedd8	1	Unigene7399
WIF	2	Unigene11912	Unigene18433
NAGidase	2	Unigene10061	Unigene4146
Cofilin_ADF	4	Unigene13086	Unigene16163	Unigene36964	Unigene8899
PBAN	1	Unigene12969
DUF753	1	Unigene33533
DUF659	2	Unigene25583	Unigene28608
Chromo	5	CL452.Contig1	Unigene14358	Unigene28151	Unigene3035	Unigene34043
PDCD9	1	Unigene33398
DEK_C	1	Unigene5645
PNP_UDP_1	2	Unigene18703	Unigene7567
MAGE	1	Unigene18663
BC10	1	Unigene15500
NDUF_C2	1	Unigene7022
Gal-bind_lectin	2	Unigene14490	Unigene22560
Voltage_CLC	4	CL1997.Contig1	CL1997.Contig2	Unigene21494	Unigene36907
KH_2	1	Unigene30248
ARS2	2	CL2020.Contig1	CL2020.Contig2
Transglut_N	1	Unigene974
RNase_Zc3h12a	3	CL1952.Contig1	CL1952.Contig2	Unigene18541
HSP20	8	Unigene16121	Unigene27914	Unigene28691	Unigene31646	Unigene31998	Unigene33548	Unigene33624	Unigene34674
CYTH	1	Unigene35289
2OG-FeII_Oxy	2	Unigene25228	Unigene35136
Chitin_bind_3	2	Unigene11238	Unigene38643
FimP	1	Unigene27620
CO_deh_flav_C	1	CL853.Contig1
zf-AD	10	CL1049.Contig1	Unigene17187	Unigene20924	Unigene25430	Unigene27078	Unigene27095	Unigene38122	Unigene4140	Unigene8471	Unigene9630
E2F_TDP	3	CL2165.Contig1	CL2165.Contig2	Unigene1553
Tektin	4	Unigene22047	Unigene29887	Unigene35971	Unigene4540
Spot_14	1	Unigene14937
ATG13	1	Unigene31508
Btz	1	Unigene16631
dsrm	3	Unigene14061	Unigene15469	Unigene37643
SPT16	1	Unigene33549
AAA	14	CL3177.Contig1	CL3177.Contig2	Unigene13502	Unigene14801	Unigene14900	Unigene15473	Unigene16068	Unigene16431	Unigene21758	Unigene26630	Unigene30804	Unigene31093	Unigene34440	Unigene3573
SSF	2	Unigene4835	Unigene5531
IP_trans	2	Unigene26309	Unigene33696
Ribosomal_S25	1	Unigene17363
Ribosomal_S14	1	Unigene15479
OCIA	1	Unigene33205
WWbp	1	Unigene7779
TBP	4	Unigene27286	Unigene27716	Unigene37652	Unigene5826
Chorein_N	2	Unigene10010	Unigene9194
ELL	2	Unigene22140	Unigene37485
Glyco_hydro_18	12	CL457.Contig1	CL457.Contig4	Unigene10627	Unigene16327	Unigene22340	Unigene22429	Unigene23376	Unigene25054	Unigene36060	Unigene36528	Unigene38612	Unigene6156
Ecm29	1	Unigene31555
Apc4_WD40	1	Unigene16770
R3H	1	Unigene35802
UQ_con	18	CL1674.Contig1	CL1674.Contig2	CL2533.Contig1	CL2533.Contig2	Unigene12722	Unigene1393	Unigene17623	Unigene17683	Unigene20714	Unigene32665	Unigene32843	Unigene3393	Unigene3468	Unigene6782	Unigene6954	Unigene7134	Unigene7707	Unigene7751
GILT	4	CL1452.Contig1	CL1452.Contig2	Unigene31485	Unigene33536
DUF1716	1	Unigene31227
PPTA	3	CL2055.Contig1	CL2055.Contig2	Unigene23014
DUF3504	1	Unigene2591
MgsA_C	2	CL1174.Contig1	CL1174.Contig2
Hemocyanin_C	9	CL2017.Contig1	CL2017.Contig2	CL2826.Contig1	CL2826.Contig2	CL2826.Contig3	CL2826.Contig4	CL44.Contig1	Unigene11935	Unigene34567
PTPA	2	Unigene31793	Unigene3253
Clathrin	1	Unigene28617
GDA1_CD39	1	Unigene31650
Adap_comp_sub	6	CL2061.Contig1	Unigene18868	Unigene19571	Unigene227	Unigene25352	Unigene643
DUF3384	1	Unigene37793
TGFb_propeptide	3	Unigene20657	Unigene35079	Unigene8567
PI31_Prot_N	1	Unigene6843
NDK	2	Unigene20730	Unigene785
Ribosomal_S24e	1	Unigene14188
DNA_RNApol_7kD	1	Unigene38208
Ribosomal_L17	1	Unigene33182
DUF423	3	CL1214.Contig1	CL1214.Contig2	CL1214.Contig3
Rep_fac-A_C	1	Unigene6931
L-fibroin	1	Unigene14789
DUF3456	3	Unigene10760	Unigene28352	Unigene30753
Ded_cyto	4	Unigene11741	Unigene23714	Unigene34070	Unigene5157
Prefoldin	1	Unigene7473
ABC_tran	11	CL1419.Contig1	CL1419.Contig2	CL1568.Contig1	CL1568.Contig2	CL4390.Contig1	Unigene24135	Unigene34838	Unigene36504	Unigene37488	Unigene38306	Unigene4720
zf-CXXC	1	Unigene24139
DAG1	1	Unigene7999
PIP5K	6	CL576.Contig1	CL576.Contig2	CL576.Contig3	CL576.Contig4	Unigene10455	Unigene3791
Nup84_Nup100	1	Unigene11492
LIM	11	CL1849.Contig1	CL1849.Contig2	CL1849.Contig3	CL3421.Contig1	CL3421.Contig2	CL3421.Contig3	Unigene10521	Unigene15580	Unigene30950	Unigene6438	Unigene9966
E1-E2_ATPase	10	CL1244.Contig1	CL1244.Contig2	CL1244.Contig3	CL1244.Contig4	Unigene1155	Unigene11664	Unigene18739	Unigene29009	Unigene29659	Unigene35281
HA2	3	Unigene10029	Unigene26254	Unigene38370
Alg14	1	Unigene6591
Cwf_Cwc_15	1	Unigene33592
Rad54_N	1	Unigene22603
zf-DBF	1	Unigene37772
Dynein_light	1	Unigene15974
DEAD_2	4	Unigene23050	Unigene30540	Unigene32196	Unigene4435
PBP	6	CL15.Contig1	CL15.Contig2	CL15.Contig3	Unigene14893	Unigene16272	Unigene7690
Symplekin_C	2	CL2874.Contig1	CL2874.Contig2
MutS_IV	1	Unigene26068
G10	1	Unigene18047
CoA_transf_3	1	CL2716.Contig1
DHC_N2	1	Unigene25262
DUF3695	1	Unigene22424
Amidase_2	3	Unigene13390	Unigene18019	Unigene7786
Hormone_3	1	Unigene13322
DUF846	4	CL2652.Contig1	CL2652.Contig2	CL2652.Contig3	CL2652.Contig4
GDE_C	1	Unigene35018
Glucosamine_iso	1	CL1384.Contig1
Ebp2	1	Unigene18668
MAD	1	Unigene28912
CR6_interact	1	Unigene30898
Sec7	1	Unigene33681
Uricase	1	Unigene35220
DUF607	1	Unigene38815
Dimer_Tnp_hAT	5	CL3513.Contig1	CL3513.Contig2	CL916.Contig1	Unigene33632	Unigene959
zf-AN1	4	CL4369.Contig1	Unigene3571	Unigene3572	Unigene8079
RCC1	9	Unigene1725	Unigene19355	Unigene19672	Unigene25428	Unigene28166	Unigene30525	Unigene32496	Unigene4675	Unigene8451
Gln-synt_C	1	Unigene15733
Use1	1	Unigene17874
DUF2152	2	Unigene21308	Unigene38711
Glycos_transf_4	1	Unigene30928
F-box-like	3	Unigene2739	Unigene35008	Unigene6559
BAR	2	CL1867.Contig1	CL1867.Contig2
Aa_trans	16	CL1956.Contig1	CL497.Contig1	Unigene10450	Unigene14805	Unigene17388	Unigene22929	Unigene24040	Unigene25579	Unigene30337	Unigene32271	Unigene37492	Unigene38173	Unigene4277	Unigene5050	Unigene6455	Unigene6520
CXC	1	Unigene14151
TPT	3	Unigene18852	Unigene23234	Unigene28303
Ribosomal_L18p	1	CL632.Contig1
NDUF_B6	1	Unigene15504
Leo1	1	Unigene3105
Drf_GBD	1	Unigene36092
5_nucleotid_C	6	Unigene15652	Unigene15868	Unigene16064	Unigene16065	Unigene22226	Unigene37986
Tcp11	1	Unigene32905
DNA_ligase_A_N	2	Unigene12670	Unigene28513
WW	1	Unigene6716
Trm112p	1	Unigene38263
Scramblase	1	Unigene7319
IMS	2	Unigene23212	Unigene6048
Sterile	3	Unigene11590	Unigene29171	Unigene8051
Biotin_lipoyl	2	Unigene15146	Unigene15340
RasGAP	1	Unigene20889
MoCF_biosynth	1	Unigene20947
Indigoidine_A	2	CL2775.Contig1	CL2775.Contig2
Glycos_transf_1	2	Unigene2378	Unigene31103
C1_4	1	Unigene2941
Zip	12	Unigene16179	Unigene19460	Unigene21548	Unigene23035	Unigene25466	Unigene25624	Unigene27434	Unigene28249	Unigene3304	Unigene37969	Unigene38514	Unigene5921
MBF1	1	Unigene14931
IF4E	3	CL3116.Contig1	CL3116.Contig2	Unigene16092
Sec16_C	1	Unigene9317
Mob_synth_C	1	Unigene28232
COBRA1	1	Unigene17948
bZIP_Maf	2	CL3622.Contig2	Unigene15273
Apc4	1	Unigene20463
UDP-g_GGTase	1	Unigene28855
PI3K_rbd	2	Unigene19325	Unigene8901
EMP24_GP25L	3	CL2226.Contig3	CL2226.Contig4	Unigene28177
CUB	10	CL1547.Contig1	Unigene1493	Unigene17217	Unigene17331	Unigene19437	Unigene21810	Unigene22573	Unigene27791	Unigene35648	Unigene35714
Ribosomal_L12	1	Unigene33302
PNTB	1	Unigene2007
Mpv17_PMP22	4	Unigene11052	Unigene13567	Unigene28844	Unigene34178
Lon_C	1	Unigene27348
Lectin_C	10	CL1069.Contig2	CL3038.Contig1	CL382.Contig1	CL464.Contig1	Unigene12360	Unigene17735	Unigene22919	Unigene34165	Unigene6759	Unigene6772
IKI3	1	Unigene23069
HCNGP	1	Unigene3530
tRNA-synt_1c_C	1	Unigene33005
Med7	1	Unigene34237
U3snoRNP10	1	Unigene38557
VEFS-Box	1	Unigene29168
Spectrin	15	CL1390.Contig1	CL1390.Contig2	CL2358.Contig1	CL2358.Contig2	CL2358.Contig3	CL2358.Contig4	Unigene17644	Unigene28035	Unigene28505	Unigene35066	Unigene35176	Unigene35255	Unigene37425	Unigene38120	Unigene6271
Methyltransf_PK	3	CL3795.Contig1	CL3795.Contig2	Unigene15052
FSH1	1	Unigene10749
P5-ATPase	1	Unigene10012
LsmAD	1	Unigene38125
Renin_r	1	Unigene14464
Formyl_trans_N	1	Unigene36174
2-oxoacid_dh	3	Unigene22362	Unigene23884	Unigene7737
zf-UBP	1	Unigene2749
Peptidase_M49	2	CL1633.Contig1	CL1633.Contig2
Rubis-subs-bind	1	CL1235.Contig1
Arf	8	Unigene15462	Unigene17734	Unigene26759	Unigene31457	Unigene31619	Unigene7286	Unigene7443	Unigene9916
Utp12	2	Unigene33143	Unigene6851
TFIID_90kDa	1	Unigene27920
DUF3585	1	Unigene4094
IMS_C	2	Unigene20960	Unigene5233
AA_permease	13	CL725.Contig1	CL725.Contig2	Unigene11015	Unigene1597	Unigene21674	Unigene23290	Unigene23754	Unigene24533	Unigene26100	Unigene32394	Unigene34059	Unigene3916	Unigene5203
DUF1943	1	Unigene31140
Med25	2	CL747.Contig1	CL747.Contig2
Abhydrolase_3	3	CL4141.Contig1	CL4141.Contig2	Unigene37808
Cu-oxidase_3	3	Unigene10852	Unigene12941	Unigene38931
PNPOx_C	2	CL2059.Contig1	CL2059.Contig2
HAD	1	Unigene14997
Rhodanese	2	Unigene20150	Unigene27509
PLD_envelope	1	Unigene21598
Ribosomal_S5	1	CL128.Contig1
41701	1	Unigene15112
Steroid_dh	1	Unigene327
Guanylate_kin	8	CL3402.Contig1	CL3402.Contig2	CL3402.Contig3	Unigene17699	Unigene30895	Unigene35172	Unigene38218	Unigene4588
DUF2419	3	CL2657.Contig1	CL2657.Contig2	Unigene35695
Popeye	1	Unigene27264
zf-MIZ	2	CL946.Contig1	CL946.Contig2
TRM	1	Unigene34090
Nicastrin	1	Unigene8177
DUF258	1	Unigene16761
Radical_SAM	2	Unigene18389	Unigene3190
Helicase_C	23	CL2153.Contig1	CL2153.Contig2	Unigene12413	Unigene16268	Unigene16646	Unigene19217	Unigene20576	Unigene21212	Unigene24152	Unigene29913	Unigene30452	Unigene32528	Unigene32667	Unigene35664	Unigene36691	Unigene37238	Unigene37845	Unigene38775	Unigene5165	Unigene6419	Unigene7098	Unigene7983	Unigene9826
PIG-S	1	Unigene33840
DUF2053	1	Unigene33700
RINT1_TIP1	1	Unigene38191
Vert_HS_TF	1	Unigene1404
CBF_beta	1	Unigene17966
DUF255	1	Unigene37112
DUF3609	1	Unigene32383
Peptidase_M10	3	CL1322.Contig1	CL1322.Contig2	Unigene12831
DRY_EERY	1	Unigene30583
FERM_M	5	Unigene20953	Unigene29603	Unigene31287	Unigene37899	Unigene6981
TM2	1	Unigene8935
Amino_oxidase	8	Unigene12367	Unigene15108	Unigene23176	Unigene24427	Unigene26947	Unigene30541	Unigene37471	Unigene7295
DUF2045	1	Unigene18806
ig	1	Unigene20154
SPRY	3	CL1110.Contig1	CL2271.Contig1	Unigene8444
Perilipin	1	Unigene14571
COX7a	1	Unigene16114
Sina	3	Unigene11372	Unigene3066	Unigene582
Med21	1	Unigene27933
BK_channel_a	4	CL2964.Contig1	CL2964.Contig2	CL2964.Contig3	CL2964.Contig4
DDDD	1	Unigene7629
DUF1604	1	Unigene22707
Dynactin_p62	2	Unigene25554	Unigene29471
Ribosomal_L34e	2	Unigene16368	Unigene22894
ING	1	Unigene11261
LIM_bind	2	Unigene32971	Unigene36684
AMP-binding	32	CL1525.Contig1	CL2409.Contig1	CL2409.Contig2	CL2409.Contig3	CL2409.Contig4	CL2628.Contig1	CL2628.Contig2	CL2631.Contig1	CL2631.Contig2	CL2791.Contig3	CL2791.Contig4	CL2791.Contig5	CL3311.Contig1	CL3311.Contig2	CL3467.Contig1	Unigene10257	Unigene10967	Unigene11813	Unigene1388	Unigene15257	Unigene15857	Unigene19073	Unigene21107	Unigene21576	Unigene26091	Unigene27681	Unigene28495	Unigene30420	Unigene3382	Unigene7343	Unigene7505	Unigene9063
Sld5	1	Unigene3461
CTD	1	Unigene33896
Dna2	1	Unigene5431
DUF2356	1	Unigene37954
Fer2_2	1	Unigene20473
GrpE	2	Unigene31846	Unigene7866
TET_DSBH	1	Unigene24220
PPDK_N	1	Unigene31814
TPD52	1	Unigene7372
DUF229	5	CL1580.Contig1	CL3812.Contig1	CL3812.Contig2	Unigene35621	Unigene8219
SNF2_N	12	CL1924.Contig1	Unigene18111	Unigene20188	Unigene22200	Unigene27237	Unigene27832	Unigene28919	Unigene30111	Unigene35739	Unigene38610	Unigene6307	Unigene7388
RF-1	3	Unigene11332	Unigene33429	Unigene37547
Reeler	1	Unigene32969
Acyl_transf_3	5	CL3248.Contig1	Unigene2489	Unigene33204	Unigene7641	Unigene9085
NOB1_Zn_bind	2	CL2058.Contig1	CL2058.Contig2
EI24	1	Unigene34993
Astacin	2	CL4337.Contig2	Unigene11173
DUF1546	1	Unigene34796
Methuselah_N	1	Unigene10238
Ribosomal_L22	2	Unigene20964	Unigene6930
Mito_carr	24	CL440.Contig1	CL440.Contig2	CL440.Contig3	CL440.Contig4	CL440.Contig5	CL440.Contig6	Unigene10126	Unigene10729	Unigene10840	Unigene14433	Unigene14683	Unigene15951	Unigene17703	Unigene19039	Unigene20397	Unigene23261	Unigene24744	Unigene25772	Unigene26237	Unigene33319	Unigene5481	Unigene7108	Unigene7677	Unigene8138
PrmA	2	CL2590.Contig1	CL2590.Contig2
RTC	1	Unigene37505
Exo_endo_phos	19	CL3160.Contig1	CL3160.Contig2	Unigene11818	Unigene18420	Unigene18971	Unigene20023	Unigene23221	Unigene26279	Unigene26844	Unigene2864	Unigene28841	Unigene29685	Unigene32315	Unigene3554	Unigene35884	Unigene35915	Unigene6256	Unigene9455	Unigene9703
GMC_oxred_C	4	CL2650.Contig1	CL2650.Contig2	Unigene12522	Unigene12682
Ribosomal_S30	2	CL565.Contig1	CL565.Contig2
Peptidase_M17_N	1	Unigene10600
RVT_1	174	CL133.Contig2	CL1429.Contig1	CL144.Contig2	CL144.Contig5	CL1575.Contig2	CL1598.Contig2	CL1598.Contig3	CL161.Contig1	CL1812.Contig1	CL1994.Contig1	CL2011.Contig2	CL232.Contig3	CL2334.Contig1	CL2513.Contig1	CL2661.Contig1	CL2661.Contig2	CL2697.Contig1	CL2697.Contig2	CL2701.Contig1	CL2701.Contig2	CL3147.Contig1	CL3147.Contig2	CL3225.Contig1	CL3225.Contig2	CL3589.Contig1	CL379.Contig2	CL3856.Contig1	CL3919.Contig1	CL4019.Contig2	CL4019.Contig4	CL4190.Contig1	CL4247.Contig1	CL4314.Contig1	CL505.Contig1	CL516.Contig2	CL728.Contig1	CL728.Contig2	CL730.Contig1	CL732.Contig1	CL781.Contig1	CL781.Contig2	CL799.Contig1	CL799.Contig2	CL814.Contig1	CL814.Contig2	CL816.Contig2	CL816.Contig4	CL816.Contig7
PseudoU_synth_2	3	Unigene10225	Unigene11543	Unigene36799
NDUFB10	1	Unigene16344
DUF243	1	Unigene12554
Fzo_mitofusin	1	Unigene13805
Sod_Cu	4	Unigene15789	Unigene15950	Unigene16153	Unigene19806
TIG	1	Unigene2315
Beta_elim_lyase	2	Unigene11266	Unigene11486
PXA	3	Unigene12263	Unigene3771	Unigene5832
Ribosomal_L29	1	Unigene13011
PUF	1	CL598.Contig1
DUF2042	1	Unigene37409
Plexin_cytopl	2	Unigene33311	Unigene5114
HIG_1_N	1	Unigene31824
DUF1981	1	Unigene17065
DUF3808	1	Unigene38416
Nop16	2	Unigene27460	Unigene36694
DUF3651	1	Unigene27456
Inhibitor_I29	1	Unigene16230
DNase_II	1	CL1406.Contig1
PLDc	1	Unigene783
SNARE_assoc	2	CL3903.Contig1	CL3903.Contig2
DUF2215	1	Unigene5178
DUF2349	1	Unigene28334
NMT_C	1	Unigene32862
DUF2360	2	Unigene31328	Unigene37141
DUSP	1	Unigene19142
RNA_pol_3_Rpc31	1	Unigene36536
P4Ha_N	2	CL644.Contig2	CL644.Contig3
Hexokinase_2	1	Unigene357
Hydantoinase_B	1	Unigene18000
TIP_N	1	Unigene13510
THAP	10	CL2516.Contig1	CL2516.Contig2	CL2516.Contig3	CL3652.Contig1	Unigene11254	Unigene29382	Unigene37163	Unigene38876	Unigene5308	Unigene8793
SEFIR	1	Unigene7471
Syntaxin-6_N	1	Unigene21346
Redoxin	1	Unigene16370
MutS_II	1	Unigene36606
Utp14	1	Unigene34473
Ribosomal_L3	2	CL786.Contig1	CL786.Contig2
MutS_III	1	Unigene11716
EGF_2	1	Unigene5493
Complex1_51K	1	Unigene6751
Rad1	1	Unigene12324
Ribosomal_S15	1	Unigene30127
Peptidase_S10	5	Unigene14792	Unigene18579	Unigene31209	Unigene31329	Unigene33771
cwf18	1	Unigene35187
DUF1088	1	Unigene37570
L_HGMIC_fpl	1	Unigene11552
FLYWCH	12	Unigene12262	Unigene19421	Unigene20941	Unigene22175	Unigene22463	Unigene23546	Unigene24234	Unigene24624	Unigene263	Unigene27114	Unigene27255	Unigene27263
Filamin	2	Unigene10598	Unigene24635
RNase_T	2	Unigene11657	Unigene31823
UCR_6-4kD	1	Unigene15960
SMC_hinge	1	Unigene4386
NDUF_B4	1	Unigene16390
PAN_1	2	Unigene23462	Unigene25797
EB	1	Unigene15264
Peptidase_M22	1	Unigene32929
AAR2	1	Unigene35302
DUF778	1	Unigene2625
YTH	4	Unigene29140	Unigene30727	Unigene31905	Unigene5695
Actin	9	Unigene11531	Unigene15379	Unigene16139	Unigene18548	Unigene20476	Unigene20753	Unigene35121	Unigene374	Unigene6916
zf-MYND	2	Unigene23637	Unigene26081
AMOP	3	CL793.Contig1	CL793.Contig2	CL793.Contig3
Apc13p	1	Unigene22803
Peptidase_M2	3	Unigene1822	Unigene24690	Unigene9138
EXOSC1	1	Unigene12855
M20_dimer	1	Unigene13655
Bap31	2	Unigene11833	Unigene8454
HOOK	3	Unigene19427	Unigene20883	Unigene22331
ACC_central	1	Unigene17808
EMP70	1	Unigene6838
SPC12	1	Unigene15976
Sushi	1	Unigene15480
Smoothelin	4	CL118.Contig1	CL118.Contig2	CL118.Contig3	CL118.Contig5
Motile_Sperm	2	Unigene34697	Unigene6837
PROCN	1	Unigene8124
60KD_IMP	1	Unigene26201
ERCC4	2	CL3368.Contig1	Unigene20506
RTP801_C	1	Unigene15775
Palm_thioest	1	Unigene25815
GRASP55_65	1	Unigene7606
zf-C2H2_jaz	7	Unigene11559	Unigene13080	Unigene26821	Unigene27234	Unigene27645	Unigene29608	Unigene5219
Recep_L_domain	3	Unigene25480	Unigene38832	Unigene6664
5-FTHF_cyc-lig	3	CL105.Contig2	CL105.Contig3	Unigene1243
ERM	2	Unigene248	Unigene6265
DUF974	2	Unigene4141	Unigene4594
Syntaxin-18_N	1	Unigene34741
RNase_PH_C	1	Unigene34243
NTP_transferase	1	Unigene34296
MoaC	1	Unigene479
PA	2	Unigene11596	Unigene37854
Oxysterol_BP	6	CL117.Contig1	CL117.Contig2	CL2573.Contig1	CL2573.Contig2	Unigene25886	Unigene35845
dCMP_cyt_deam_1	1	Unigene33421
DUF3128	1	Unigene18804
Abhydrolase_1	2	Unigene17846	Unigene32828
RNA_pol_Rpb2_6	2	Unigene33439	Unigene7973
Asp	2	Unigene14968	Unigene24161
FAD_binding_8	1	Unigene24233
LRR_1	12	CL3146.Contig1	CL3146.Contig2	Unigene16870	Unigene23568	Unigene2523	Unigene30354	Unigene30469	Unigene31400	Unigene3323	Unigene37585	Unigene37749	Unigene4867;a
SWIRM	1	Unigene11196
adh_short	35	CL1251.Contig1	CL1251.Contig2	CL162.Contig1	CL348.Contig1	CL348.Contig2	CL3764.Contig2	CL3764.Contig3	CL3786.Contig1	CL412.Contig3	CL4156.Contig1	CL4203.Contig1	CL4203.Contig2	Unigene13267	Unigene14493	Unigene14873	Unigene15285	Unigene15676	Unigene16436	Unigene17658	Unigene17879	Unigene17956	Unigene18251	Unigene21026	Unigene22247	Unigene27673	Unigene28488	Unigene31484	Unigene32664	Unigene33217	Unigene33312	Unigene33830	Unigene35924	Unigene38877	Unigene7424	Unigene7747
Fic	1	Unigene37776
Peptidase_M20	3	CL1260.Contig1	Unigene15972	Unigene7898
3HCDH_N	1	Unigene15351
PQ-loop	3	Unigene15751	Unigene28542	Unigene3552
MGAT2	2	Unigene21291	Unigene37379
PRMT5	2	Unigene22043	Unigene34496
Aminotran_1_2	12	CL2998.Contig1	CL2998.Contig2	CL3072.Contig1	CL3446.Contig1	CL3446.Contig2	Unigene14670	Unigene15313	Unigene25783	Unigene28196	Unigene30633	Unigene32692	Unigene3823
CHCH	3	Unigene14832	Unigene33032	Unigene34434
FA_hydroxylase	3	Unigene14994	Unigene31679	Unigene6546
Pep_deformylase	1	Unigene22151
HGTP_anticodon	5	CL4057.Contig1	CL4057.Contig2	CL981.Contig2	Unigene14613	Unigene27630
Zw10	1	Unigene9008
Noc2	1	Unigene17835
DUF1977	1	Unigene33414
Tmemb_cc2	1	Unigene8499
Rdx	2	Unigene34474	Unigene8062
CitMHS	1	Unigene38786
ORC2	1	Unigene25761
MH1	2	Unigene11697	Unigene19497
API5	2	Unigene30864	Unigene33516
Adaptin_N	2	Unigene10110	Unigene6911
Laminin_G_2	3	Unigene16933	Unigene29876	Unigene31707
DUF1900	4	CL3380.Contig1	CL3380.Contig2	Unigene20900	Unigene38080
TP_methylase	1	Unigene34281
DUF3730	1	Unigene10114
TFIIIC_sub6	1	Unigene38543
AAA_5	3	CL1771.Contig1	CL1771.Contig2	Unigene34822
SBF2	1	Unigene1845
Arrestin_C	3	Unigene30630	Unigene32141	Unigene6517
UPF0113	1	Unigene3226
CDP-OH_P_transf	2	Unigene18439	Unigene30698
Crystallin	1	Unigene4122
NAGLU	1	Unigene6913
DUF2367	1	Unigene1163
zf-CDGSH	1	Unigene18859
VWC	3	Unigene10645	Unigene32450	Unigene8410
OTU	2	Unigene11137	Unigene21321
Inositol_P	2	Unigene38286	Unigene8358
Med1	2	CL1399.Contig1	CL1399.Contig2
Mob1_phocein	2	Unigene22076	Unigene27575
UBA	3	Unigene36061	Unigene7362	Unigene7990
Nucleoporin_N	1	Unigene2396
TFIIS_M	1	Unigene28197
Thymidylat_synt	1	Unigene27586
Ribosomal_60s	3	Unigene11563	Unigene14411	Unigene15677
Rho_GDI	1	Unigene7598
Kin17_mid	1	Unigene38005
Ribosomal_S13_N	1	Unigene15982
Apc1	1	Unigene25051
B2-adapt-app_C	1	Unigene7127
GCC2_GCC3	1	Unigene20832
MAT1	1	Unigene32023
CAF1	4	Unigene28185	Unigene34519	Unigene3868	Unigene4833
PBD	1	Unigene32386
SIS	1	Unigene33673
PET	2	CL2714.Contig1	CL2714.Contig2
PIG-U	1	Unigene36442
SAGA-Tad1	1	Unigene35262
RuvB_N	1	Unigene3847
Rcd1	1	Unigene7692
PAP_RNA-bind	1	Unigene6085
DUF3639	1	Unigene5784
DUF382	1	Unigene33543
His_Phos_2	10	CL1071.Contig1	CL1071.Contig2	Unigene12495	Unigene14114	Unigene27367	Unigene31558	Unigene31855	Unigene32619	Unigene6293	Unigene7530
IBR	2	Unigene11369	Unigene96
PIG-F	1	Unigene31798
Nop10p	1	Unigene7048
RNA_pol_Rpb1_2	1	Unigene38428
PPR_1	1	Unigene17935
PLAC	1	Unigene29920
SNARE	2	Unigene21128	Unigene31460
NUC173	1	Unigene34066
Nrap	1	Unigene34084
FAA_hydrolase	1	Unigene15104
Vps39_2	1	Unigene19643
IPK	7	CL2755.Contig1	CL2755.Contig2	CL3485.Contig1	CL3485.Contig2	CL4283.Contig1	CL4283.Contig2	Unigene35111
OB_NTP_bind	1	Unigene12138
DUF155	2	Unigene13360	Unigene23968
zf-RanBP	3	Unigene29397	Unigene30929	Unigene37280
Peptidase_M17	3	Unigene14625	Unigene31136	Unigene38111
ACOX	1	Unigene6001
Ndr	3	Unigene18924	Unigene33082	Unigene9671
HS1_rep	3	Unigene19867	Unigene21417	Unigene9189
Cyclase	1	Unigene7179
Kelch_2	1	Unigene3143
Catalase	2	Unigene19787	Unigene22219
Barwin	1	Unigene26418
MARVEL	3	Unigene11558	Unigene23094	Unigene6894
DNA_pol_A	1	Unigene21101
GMC_oxred_N	7	CL1298.Contig1	CL3075.Contig1	Unigene19783	Unigene25475	Unigene33691	Unigene3681	Unigene587
BcrAD_BadFG	1	Unigene28237
GCFC	1	Unigene25616
JHBP	14	CL2879.Contig1	CL2879.Contig2	Unigene14421	Unigene14587	Unigene14982	Unigene15130	Unigene16240	Unigene18367	Unigene19740	Unigene25627	Unigene26275	Unigene28539	Unigene34394	Unigene7061
Patched	6	Unigene19893	Unigene32777	Unigene32778	Unigene32779	Unigene7228	Unigene9357
BLOC1_2	1	Unigene35207
Ribonuclease_T2	2	Unigene7375	Unigene8675
Asparaginase	1	Unigene27499
Ufd2P_core	3	Unigene11257	Unigene18813	Unigene32622
Spermine_synth	2	Unigene34210	Unigene7518
DUF814	1	Unigene17978
PCAF_N	1	Unigene21781
Myelin_PLP	2	Unigene28485	Unigene31603
NLE	1	Unigene3060
DUF227	27	CL1144.Contig1	CL1184.Contig3	CL2731.Contig1	CL2731.Contig2	CL2971.Contig1	CL2971.Contig2	CL4061.Contig1	CL4061.Contig2	CL627.Contig1	CL627.Contig2	CL627.Contig3	CL627.Contig4	Unigene11200	Unigene13418	Unigene3248	Unigene33121	Unigene33747	Unigene34170	Unigene35326	Unigene35556	Unigene36107	Unigene7371	Unigene7525	Unigene7572	Unigene8446	Unigene8972	Unigene9059
RNase_H	11	CL1426.Contig1	CL1426.Contig2	CL1426.Contig3	CL1426.Contig5	CL1835.Contig1	CL1835.Contig2	CL3412.Contig1	CL3464.Contig1	CL3464.Contig2	Unigene22654	Unigene25261
DUF3518	1	Unigene22106
ketoacyl-synt	5	CL822.Contig1	CL822.Contig2	Unigene36984	Unigene38749	Unigene695
Trypsin	53	CL1151.Contig1	CL2443.Contig1	CL2443.Contig2	CL3153.Contig1	CL3153.Contig2	CL3483.Contig1	CL408.Contig2	CL419.Contig1	CL419.Contig2	CL419.Contig3	CL4337.Contig1	Unigene1285	Unigene13409	Unigene14423	Unigene14495	Unigene14511	Unigene14550	Unigene14934	Unigene14941	Unigene15348	Unigene15372	Unigene15389	Unigene15740	Unigene15863	Unigene16158	Unigene16160	Unigene16212	Unigene16396	Unigene18270	Unigene18831	Unigene20118	Unigene20637	Unigene22873	Unigene23364	Unigene25701	Unigene27426	Unigene31231	Unigene32356	Unigene32850	Unigene32867	Unigene33133	Unigene33144	Unigene33875	Unigene34045	Unigene35519	Unigene3563	Unigene38743	Unigene502
Thiolase_N	4	CL3739.Contig1	CL3739.Contig2	Unigene6858	Unigene7521
EF_TS	2	CL3287.Contig1	CL3287.Contig2
Tsg	1	Unigene12258
zf-C2H2	186	CL104.Contig1	CL1395.Contig1	CL1438.Contig1	CL1438.Contig2	CL1465.Contig1	CL1465.Contig2	CL1465.Contig3	CL1465.Contig4	CL1508.Contig1	CL1651.Contig1	CL2381.Contig1	CL3701.Contig1	CL3701.Contig2	CL3853.Contig1	CL3853.Contig2	CL4309.Contig1	CL550.Contig1	CL889.Contig1	CL889.Contig2	CL901.Contig1	CL915.Contig1	Unigene1035	Unigene10392	Unigene10533	Unigene11243	Unigene11379	Unigene11878	Unigene11991	Unigene12531	Unigene12759	Unigene130	Unigene13749	Unigene13884	Unigene13970	Unigene13998	Unigene14208	Unigene14292	Unigene14331	Unigene14373	Unigene1570	Unigene16329	Unigene16582	Unigene1663	Unigene16722	Unigene16813	Unigene16896	Unigene16939	Unigene16963
CPSF73-100_C	1	Unigene19952
Mad3_BUB1_I	1	Unigene25870
DUF1279	2	CL1513.Contig1	CL1513.Contig2
DUF21	1	Unigene33250
SWIM	1	Unigene4017
MADF_DNA_bdg	16	CL3804.Contig1	Unigene10152	Unigene12194	Unigene12403;a	Unigene22107	Unigene22213	Unigene22616	Unigene27451	Unigene28180	Unigene28252	Unigene29174	Unigene35223	Unigene35356	Unigene36572	Unigene38770	Unigene3897;a
MIB_HERC2	1	Unigene2257
Fcf1	2	Unigene17828	Unigene18795
XendoU	1	Unigene16241
Na_Ca_ex	2	Unigene17396	Unigene18855
HCaRG	2	CL966.Contig1	CL966.Contig2
Tyr_Deacylase	1	Unigene32506
Cyclin_N	5	Unigene2840	Unigene28445	Unigene31211	Unigene36988	Unigene38387
DUF2615	1	Unigene16222
ETF	1	Unigene16001
RUN	1	Unigene2166
zf-C2H2_2	2	Unigene14173	Unigene26238
Glyco_hydro_16	4	CL1191.Contig1	CL1191.Contig2	Unigene35099	Unigene7318
Yippee	2	Unigene18417	Unigene20970
Peptidase_M19	1	Unigene17836
NADH-G_4Fe-4S_3	1	Unigene32261
Alpha_adaptinC2	2	CL2880.Contig1	CL2880.Contig2
7tm_2	4	Unigene20759	Unigene28966	Unigene3141	Unigene4375
TTL	4	CL4246.Contig1	CL4246.Contig2	Unigene17126	Unigene27479
Ketoacyl-synt_C	1	Unigene19042
TMF_TATA_bd	1	Unigene32811
F-actin_cap_A	1	CL628.Contig3
SSB	1	Unigene27963
Med15	2	Unigene26209	Unigene29494
C2-set_2	4	CL3145.Contig1	CL3145.Contig2	Unigene24846	Unigene30858
ResIII	4	Unigene29811	Unigene32786	Unigene33652	Unigene37616
Plus-3	1	Unigene8748
Amidohydro_1	6	Unigene17976	Unigene31346	Unigene3199	Unigene3379	Unigene33908	Unigene34747
HORMA	1	Unigene30116
UMPH-1	1	Unigene11407
VPS28	1	Unigene33028
APC_crr	2	Unigene34749	Unigene5825
OAR	1	Unigene38919
K_tetra	2	Unigene11387	Unigene21253
PH	8	CL3482.Contig1	CL3482.Contig2	CL3482.Contig3	Unigene18986	Unigene27170	Unigene32646	Unigene33979	Unigene38738
BolA	2	Unigene18653	Unigene37615
Ribonuc_red_lgC	1	Unigene28157
Pox_MCEL	2	CL3150.Contig1	Unigene34088
COG5	1	Unigene34529
ATP-synt_G	1	Unigene14476
dDENN	2	Unigene23734	Unigene38938
Ribosomal_S10	1	Unigene14441
zf-met	12	CL2685.Contig1	CL2685.Contig2	Unigene11585	Unigene17201	Unigene21020	Unigene24349	Unigene25853	Unigene27707	Unigene29198	Unigene36716	Unigene3974	Unigene6948
NeuB	1	Unigene15100
Oxidored-like	1	Unigene4623
DNA_pol_A_exo1	2	Unigene20995	Unigene33814
DUF1077	1	Unigene7638
Rhomboid	2	Unigene22302	Unigene7166
F420_oxidored	1	Unigene15069
DUF1907	2	CL3546.Contig1	CL3546.Contig2
Laminin_N	1	Unigene33317
CABIT	1	Unigene4891
Arrestin_N	4	Unigene10763	Unigene2857	Unigene36052	Unigene6570
Sua5_yciO_yrdC	2	Unigene26145	Unigene8564
Vps35	1	Unigene31771
PGM_PMM_I	1	Unigene33160
Pellino	1	Unigene19596
BRO1	2	Unigene22161	Unigene29916
HHH_3	1	Unigene13824
SRCR	1	Unigene16670
5_nucleotid	1	Unigene32428
PI3K_C2	1	Unigene12714
G_glu_transpept	2	Unigene30854	Unigene38088
DUF3395	1	Unigene38537
RNA_pol_Rpb2_2	1	Unigene37109
Sulfate_transp	5	Unigene12752	Unigene18824	Unigene34306	Unigene4079	Unigene6422
DUF1154	1	Unigene35840
PhyH	5	CL2858.Contig1	CL4113.Contig1	Unigene11591	Unigene15539	Unigene15683
NKAIN	1	Unigene36196
Toxin_1	1	Unigene13923
ATP_bind_1	2	Unigene32641	Unigene33915
Skp1	1	Unigene16233
MOZ_SAS	1	Unigene19390
PRA1	2	CL3242.Contig1	CL3242.Contig2
Not1	1	Unigene30660
TIL	9	CL2072.Contig1	CL2900.Contig1	CL2900.Contig2	Unigene14810	Unigene14811	Unigene15722	Unigene31789	Unigene33152	Unigene5456
SNF	6	CL1289.Contig1	CL1289.Contig2	Unigene15544	Unigene16111	Unigene27112	Unigene31115
DUF3543	2	CL1481.Contig1	CL1481.Contig2
NADH5_C	1	Unigene6963
PI3Ka	4	CL1917.Contig1	CL1917.Contig2	Unigene2904	Unigene8685
Suf	1	Unigene38683
Pro_isomerase	8	CL381.Contig1	Unigene15397	Unigene17580	Unigene21828	Unigene22316	Unigene2427	Unigene34349	Unigene7493
Y_phosphatase	10	CL2338.Contig1	CL2338.Contig2	CL918.Contig1	CL918.Contig2	Unigene11222	Unigene1696	Unigene17301	Unigene28683	Unigene29791	Unigene32089
Ribonuclease_3	4	Unigene24820	Unigene35934	Unigene5692	Unigene5871
Folate_carrier	1	Unigene19227
Reprolysin	3	Unigene28705	Unigene31710	Unigene36813
Alk_phosphatase	6	CL881.Contig1	CL881.Contig2	Unigene14452	Unigene15646	Unigene27554	Unigene28438
Ribosomal_L6e	2	Unigene15994	Unigene34850
Orai-1	5	CL2077.Contig1	CL2077.Contig2	CL2077.Contig3	CL2077.Contig4	Unigene1894
Kazal_1	7	CL1085.Contig1	CL1085.Contig2	CL3547.Contig1	CL3547.Contig2	CL3547.Contig3	Unigene24417	Unigene37354
Dynamin_M	4	CL1500.Contig1	CL1500.Contig2	CL1500.Contig3	Unigene27450
ADK	4	CL502.Contig1	CL502.Contig2	Unigene10199	Unigene31842
CDC45	2	Unigene32345	Unigene8710
Histone	3	CL4039.Contig1	Unigene14927	Unigene31974
Ribosomal_L13e	1	Unigene14025
ABC2_membrane_3	2	CL735.Contig1	CL735.Contig2
eIF-5_eIF-2B	2	CL372.Contig1	CL372.Contig2
DUF3740	1	Unigene36611
Fez1	1	Unigene3046
Glutaminase	3	CL267.Contig1	CL267.Contig2	CL267.Contig3
DUF2315	1	Unigene8923
Tim44	1	Unigene8135
AhpC-TSA	7	CL3983.Contig1	CL3983.Contig2	Unigene15957	Unigene16238	Unigene19838	Unigene33798	Unigene8142
G-alpha	3	Unigene13411	Unigene29177	Unigene830
DCP2	1	Unigene31688
Cyclin_C	3	Unigene20921	Unigene21690	Unigene6000
HCO3_cotransp	2	Unigene1568	Unigene36022
DUF2363	2	CL1240.Contig1	CL1240.Contig2
HAT	1	Unigene9146
PDDEXK_1	1	CL1161.Contig3
C2	13	CL1008.Contig1	CL2202.Contig1	CL2202.Contig2	CL2202.Contig3	Unigene12391	Unigene21332	Unigene26523	Unigene28911	Unigene3125	Unigene32547	Unigene35701	Unigene37523	Unigene7568
Kri1_C	1	Unigene9883
DRMBL	1	Unigene38658
ZZ	1	Unigene5650
uDENN	3	Unigene14333	Unigene23751	Unigene26563
Pex2_Pex12	1	Unigene9684
Fer4_7	1	Unigene16266
Zona_pellucida	7	CL1704.Contig1	CL1704.Contig2	CL3910.Contig1	CL3910.Contig2	Unigene33465	Unigene37594	Unigene6192
Ribosomal_L23eN	1	CL414.Contig1
DUF2228	1	Unigene34876
CKS	1	Unigene17594
THUMP	1	Unigene30776
Thionin	1	Unigene12958
Ribosomal_L6e_N	1	Unigene36265
Med11	1	Unigene2788
AIP3	1	Unigene14051
SIR2	3	Unigene11013	Unigene27513	Unigene34799
CK_II_beta	7	CL925.Contig1	CL925.Contig2	CL925.Contig3	CL925.Contig4	CL925.Contig5	Unigene15077	Unigene15078
RNB	3	Unigene2036	Unigene25951	Unigene28309
AF-4	2	Unigene13546	Unigene38350
UNC45-central	1	Unigene2875
CPSase_sm_chain	1	Unigene19906
PGM_PMM_III	1	Unigene28728
TUDOR	10	CL2166.Contig1	CL2166.Contig2	Unigene12354	Unigene14235	Unigene27769	Unigene28292	Unigene31106	Unigene36620	Unigene37897	Unigene4341
UEV	1	Unigene28479
ATP-gua_Ptrans	1	Unigene15434
Hemocyanin_N	3	CL4355.Contig1	Unigene13942	Unigene22911
Glyco_hydro_20b	1	Unigene6318
GMP_PDE_delta	1	Unigene11221
GKAP	1	Unigene10090
PGK	1	Unigene15263
Vac14_Fab1_bd	1	Unigene36647
FCH	3	Unigene33105	Unigene34163	Unigene4233
DUF1075	1	Unigene7783
FYRC	1	Unigene24523
Ribosomal_L19	1	Unigene31987
Apc3	1	Unigene9157
Peptidase_M24	7	CL1031.Contig1	CL1031.Contig2	CL4280.Contig1	CL4280.Contig2	Unigene15464	Unigene15478	Unigene33210
HAP1_N	1	Unigene25805
Lipase	22	CL1972.Contig1	CL1972.Contig2	CL3209.Contig1	CL3209.Contig2	CL3209.Contig3	Unigene11754	Unigene12780	Unigene14715	Unigene15165	Unigene18930	Unigene19103	Unigene21065	Unigene24018	Unigene24671	Unigene25667	Unigene32609	Unigene32912	Unigene33069	Unigene33598	Unigene37030	Unigene7169	Unigene8370
Ribosomal_L21e	1	Unigene15367
Gelsolin	5	CL3047.Contig1	CL3047.Contig2	Unigene14906	Unigene22890	Unigene6748
NPR2	1	Unigene23755
ATP-synt_ab	4	CL1437.Contig3	CL166.Contig1	CL166.Contig2	Unigene15117
Nucleoside_tran	3	CL2830.Contig1	CL2830.Contig2	Unigene22674
Glyco_hydro_47	6	Unigene11070	Unigene11765	Unigene22129	Unigene37364	Unigene37927	Unigene38803
TBP-binding	1	Unigene36523
PIH1	1	Unigene8440
A2M_comp	2	Unigene17712	Unigene35105
UvdE	1	Unigene30110
EB1	1	Unigene14664
CDC50	2	Unigene21177	Unigene38424
Mod_r	1	CL4236.Contig1
Methyltransf_15	1	Unigene36047
DcpS_C	2	Unigene36305	Unigene7611
Ku	1	Unigene37233
Cyto_heme_lyase	1	Unigene33506
DIE2_ALG10	2	Unigene10302	Unigene10589
DUF1758	12	CL1332.Contig2	CL1929.Contig1	CL1929.Contig2	Unigene11384	Unigene12726	Unigene16679	Unigene24246	Unigene24258	Unigene27149	Unigene32555	Unigene36319	Unigene8648
Glyco_hydro_38C	1	Unigene9330
Sema	1	Unigene22784
Rsm22	1	Unigene21594
DUF3498	1	Unigene19027
Trehalase	2	Unigene15503	Unigene34868
TFIIS_C	1	Unigene99
POP1	1	Unigene36365
GAS2	1	Unigene35573
Xylo_C	1	Unigene16712
Ran_BP1	2	Unigene31310	Unigene4845
Crisp	1	Unigene11882
V-set	4	Unigene12620	Unigene14232	Unigene17395	Unigene26349
Sarcoglycan_1	1	Unigene34726
ATP_synt_H	1	Unigene15855
Surp	2	Unigene13571	Unigene20797
Fibrillarin	1	Unigene14607
DUF159	2	Unigene4625	Unigene4626
Thyroglobulin_1	4	CL3509.Contig1	Unigene21948	Unigene7593	Unigene8031
RanBPM_CRA	1	Unigene33107
DUF171	2	CL1700.Contig1	CL1700.Contig2
DUF747	1	Unigene11922
TIMELESS	1	Unigene10271
Peptidase_C2	2	CL3106.Contig1	CL3106.Contig2
ANTH	1	CL675.Contig1
Ribosomal_L14e	1	Unigene30485
BRE	1	Unigene18766
GCS	1	Unigene11392
Period_C	1	Unigene9451
COX5B	1	Unigene15286
Bax1-I	3	Unigene14726	Unigene15314	Unigene24886
zf-H2C2	4	Unigene16886	Unigene22831	Unigene35418	Unigene9100
TB2_DP1_HVA22	5	CL2743.Contig1	CL2743.Contig2	CL2743.Contig3	Unigene33656	Unigene33657
Sedlin_N	3	Unigene32636	Unigene34693	Unigene38532
MIR	4	Unigene2184	Unigene25807	Unigene28950	Unigene38441
Nckap1	3	Unigene10040	Unigene19052	Unigene19601
UPF0184	1	Unigene34014
Thioredoxin	15	CL1145.Contig1	CL1145.Contig2	CL150.Contig1	CL150.Contig2	CL3128.Contig1	CL3128.Contig2	Unigene11351	Unigene14899	Unigene153	Unigene19586	Unigene29046	Unigene31013	Unigene33390	Unigene4689	Unigene9110
zf-HIT	2	Unigene25764	Unigene32793
HSNSD	2	Unigene20968	Unigene36980
AdoMet_MTase	1	Unigene4736
ESCRT-II	1	Unigene18188
Ammonium_transp	1	Unigene26326
TFIID-31kDa	1	Unigene11757
AlaDh_PNT_N	1	Unigene13018
DUF699	1	Unigene3228
NuA4	1	Unigene35173
Trefoil	1	CL2677.Contig1
Ribophorin_I	1	Unigene15600
Pyr_redox_2	3	Unigene14681	Unigene17878	Unigene32804
Neuralized	1	Unigene29091
NAC	2	Unigene15072	Unigene15645
MRP-L46	1	Unigene18340
NAD_binding_6	3	Unigene22550	Unigene25426	Unigene26074
Sterol-sensing	1	Unigene24424
Innexin	2	Unigene1983	Unigene7253
Brix	4	Unigene30973	Unigene31131	Unigene37470	Unigene7704
Exostosin	1	Unigene29769
Smr	1	Unigene35476
Nup160	1	Unigene31690
An_peroxidase	10	CL2144.Contig1	CL3737.Contig1	CL3737.Contig2	Unigene12708	Unigene13874	Unigene19661	Unigene21626	Unigene29677	Unigene30519	Unigene7998
Ald_Xan_dh_C	1	Unigene8989
Oscp1	1	Unigene21136
RNA_pol_Rpc34	1	Unigene26287
FtsJ	4	Unigene18619	Unigene34933	Unigene35132	Unigene38733
MT	1	Unigene2900
DUF185	2	Unigene10971	Unigene13882
Aminotran_5	1	Unigene16140
RNA_pol_Rpb4	1	Unigene2584
Fibrinogen_C	1	Unigene4331
NDUF_B5	1	Unigene16189
His_Phos_1	4	CL4252.Contig1	CL4252.Contig2	Unigene19019	Unigene34941
Calreticulin	3	CL994.Contig4	CL994.Contig5	Unigene15234
Ribosomal_L18e	2	Unigene15948	Unigene8163
ParcG	1	Unigene2029
MAM	2	Unigene14236	Unigene7419
MFS_1	44	CL1036.Contig1	CL1036.Contig2	CL1297.Contig1	CL1297.Contig2	CL1534.Contig1	CL1534.Contig2	CL1998.Contig1	CL2221.Contig1	CL2845.Contig1	CL2845.Contig2	CL3305.Contig1	CL3719.Contig1	CL3942.Contig1	CL3942.Contig2	CL897.Contig1	CL897.Contig2	CL897.Contig3	Unigene10074	Unigene10078	Unigene1399	Unigene14226	Unigene14526	Unigene15856	Unigene18028	Unigene18753	Unigene20046	Unigene20793	Unigene21070	Unigene21621	Unigene27733	Unigene27949	Unigene28221	Unigene30924	Unigene33565	Unigene34766	Unigene3574	Unigene36754	Unigene3818	Unigene553	Unigene6833	Unigene7047	Unigene8749	Unigene9251	Unigene9289
UPF0086	1	Unigene13548
Gal_Lectin	3	CL2138.Contig1	CL2138.Contig2	Unigene35800
Glyco_hydro_52	1	Unigene10601
GST_C	7	CL4173.Contig2	Unigene14704	Unigene15880	Unigene17897	Unigene18657	Unigene19087	Unigene24862
MPPN	1	Unigene3506
Ribosomal_S2	1	Unigene15986
Ocular_alb	1	Unigene28482
Phosphonate-bd	1	Unigene7289
Ins145_P3_rec	1	Unigene19126
Peptidase_S9	2	Unigene12492	Unigene15621
Nrf1_DNA-bind	3	CL1734.Contig1	CL1734.Contig2	Unigene27799
eRF1_2	1	Unigene15538
ABC2_membrane	14	CL2990.Contig1	CL2990.Contig2	CL4.Contig1	CL4.Contig2	Unigene12271	Unigene12325	Unigene16734	Unigene18662	Unigene31867	Unigene33679	Unigene33686	Unigene33719	Unigene5466	Unigene6123
Molybdopterin	1	Unigene7622
COX2	1	Unigene14942
Gemin7	1	Unigene3109
PfkB	5	CL2009.Contig1	CL2009.Contig2	CL2009.Contig3	CL2009.Contig4	Unigene12940
Oxidored_q2	1	Unigene16099
EXS	3	Unigene20512	Unigene21917	Unigene37043
TIR	2	Unigene25837	Unigene6881
CHRD	1	Unigene21366
GAGA	1	Unigene4760
PALP	2	Unigene12450	Unigene26075
Complex1_49kDa	1	Unigene16803
ENTH	1	Unigene38414
PTEN_C2	1	Unigene3539
Dus	2	Unigene38848	Unigene8755
Keratin_assoc	1	Unigene16129
PPP4R2	1	Unigene2928
DUF872	2	Unigene10092	Unigene33674
CBFB_NFYA	1	Unigene21981
RVP	2	Unigene20288	Unigene23807
Proteasome	7	Unigene14529	Unigene14760	Unigene15101	Unigene15225	Unigene15980	Unigene15988	Unigene16110
PAM2	1	Unigene37371
CPSase_L_D2	1	CL4260.Contig1
Methyltransf_8	1	Unigene25745
Snf7	3	CL1216.Contig1	CL1216.Contig2	Unigene14878
MMS1_N	1	CL2804.Contig1
Josephin	1	Unigene6440
JmjN	1	Unigene24549
TROVE	1	Unigene37192
COPI_C	1	Unigene7104
MATH	2	Unigene20491	Unigene4142
TRAPPC9-Trs120	3	CL1820.Contig1	Unigene11287	Unigene18895
SRA1	1	Unigene30810
SH3_2	6	CL246.Contig1	CL246.Contig2	CL246.Contig3	Unigene21628	Unigene29304	Unigene33958
CBFD_NFYB_HMF	4	CL3619.Contig1	Unigene17723	Unigene2550	Unigene25531
DUF3767	1	Unigene2528
Ets	3	CL3958.Contig1	Unigene2621	Unigene8121
Kazal_2	2	Unigene6752	Unigene6951
Glyco_hydro_1	11	CL3208.Contig1	CL3840.Contig1	CL3840.Contig2	Unigene14510	Unigene14596	Unigene15006	Unigene15579	Unigene16422	Unigene31007	Unigene3291	Unigene8083
tRNA-synt_2	7	CL2427.Contig1	CL2427.Contig2	Unigene32210	Unigene32908	Unigene34929	Unigene6722	Unigene8015
IRS	2	Unigene24395	Unigene4040
LRR_4	27	CL2785.Contig1	CL2785.Contig2	CL970.Contig1	Unigene10413	Unigene10776	Unigene11147	Unigene15457	Unigene20894	Unigene25210	Unigene27292	Unigene28183	Unigene28587	Unigene2877	Unigene28847	Unigene30718	Unigene31109	Unigene32191	Unigene33002	Unigene33760	Unigene36604	Unigene38097	Unigene38791	Unigene4416	Unigene6895	Unigene68	Unigene7311	Unigene9135
GCN5L1	1	Unigene17834
TRAP_alpha	1	Unigene16263
Man-6-P_recep	1	Unigene29840
PWI	2	CL3024.Contig1	CL3024.Contig2
DZF	5	CL2076.Contig1	CL2076.Contig2	CL2076.Contig3	CL2076.Contig4	Unigene7878
Med13_N	1	Unigene29862
Otopetrin	4	Unigene18876	Unigene22636	Unigene23031	Unigene34285
Hemocyanin_M	12	CL44.Contig2	CL44.Contig3	CL44.Contig4	CL44.Contig5	Unigene135	Unigene136	Unigene15885	Unigene16239	Unigene16430	Unigene18998	Unigene20579	Unigene22561
CHD5	1	Unigene17842
UPF0565	1	Unigene10924
TspO_MBR	2	CL3556.Contig1	CL3556.Contig2
CTNNB1_binding	1	Unigene26289
Kunitz_BPTI	1	Unigene15830
zf-rbx1	3	CL390.Contig1	Unigene18126	Unigene7165
Cpn60_TCP1	7	Unigene14434	Unigene14663	Unigene14815	Unigene15593	Unigene30172	Unigene5044	Unigene7380
T-box	2	Unigene10316	Unigene4365
Abhydrolase_6	14	CL3020.Contig1	CL385.Contig1	CL385.Contig2	Unigene1029	Unigene17631	Unigene23001	Unigene27344	Unigene27478	Unigene31120	Unigene31206	Unigene3298	Unigene3308	Unigene3334	Unigene38086
IF3_C	1	Unigene3086
CSD	2	Unigene15881	Unigene33792
BRCT	1	Unigene29734
IBN_N	6	Unigene29234	Unigene32826	Unigene3418	Unigene36397	Unigene37162	Unigene7745
Sel1	1	Unigene9397
PCIF1_WW	1	Unigene38771
HSP70	10	Unigene10792	Unigene13413	Unigene15949	Unigene16976	Unigene19309	Unigene2264	Unigene26670	Unigene29332	Unigene33773	Unigene3443
Peptidase_A17	22	CL1056.Contig2	CL1332.Contig1	Unigene13081	Unigene14228	Unigene1803	Unigene20215	Unigene20665	Unigene22127	Unigene22422	Unigene23409	Unigene23426	Unigene24466	Unigene27256	Unigene30500	Unigene30577	Unigene3366	Unigene361	Unigene3911	Unigene4051	Unigene4420	Unigene6426	Unigene936
TMPIT	1	Unigene7514
TGT	1	Unigene38365
Sof1	1	Unigene33862
Calpain_III	1	Unigene9795
FGGY_N	1	Unigene32748
SF3b1	2	CL2240.Contig1	CL2849.Contig1
DUF2054	1	Unigene11274
C1_1	5	CL2842.Contig1	CL2842.Contig2	Unigene17415	Unigene37328	Unigene37971
TGF_beta	3	Unigene18689	Unigene2352	Unigene31434
DUF2353	1	Unigene16443
Complex1_LYR	2	Unigene14905	Unigene32972
DNA_pol_B	4	Unigene19389	Unigene20622	Unigene25802	Unigene27093
Cut8	1	Unigene36163
PRP21_like_P	1	Unigene13238
DUF608	3	CL2945.Contig1	CL2945.Contig2	Unigene38222
Tau95	1	Unigene2963
Band_7	5	CL3723.Contig1	CL885.Contig1	Unigene22961	Unigene305	Unigene7174
Gloverin	1	Unigene4335
WRW	1	Unigene21740
TIP41	1	Unigene3607
Ribosomal_L11_N	2	Unigene14812	Unigene28216
DUF3497	1	Unigene28785
Serpin	18	CL2171.Contig1	CL4231.Contig1	CL947.Contig1	CL947.Contig2	CL947.Contig3	CL947.Contig4	CL947.Contig5	CL947.Contig6	CL947.Contig7	CL947.Contig8	Unigene16157	Unigene16333	Unigene17748	Unigene29435	Unigene29847	Unigene3682	Unigene38281	Unigene585
Choline_kinase	3	CL969.Contig1	CL969.Contig2	Unigene17670
TPR_1	8	Unigene11449	Unigene12971	Unigene16392	Unigene22807	Unigene25997	Unigene34767	Unigene6698	Unigene9410
zf-Tim10_DDP	2	Unigene31475	Unigene32931
Acetyltransf_1	3	CL2404.Contig1	Unigene27899	Unigene33724
SSrecog	1	Unigene31877
MAPEG	2	CL4101.Contig1	Unigene28550
LLGL	2	Unigene33812	Unigene38124
ABC_membrane_2	2	Unigene27599	Unigene31631
FAT	2	Unigene21840	Unigene22518
Fe_hyd_lg_C	1	Unigene10324
DUF3448	2	CL3093.Contig1	CL3093.Contig2
Cohesin_HEAT	1	Unigene10762
Peptidase_C54	1	Unigene38719
FGF	3	CL211.Contig1	CL211.Contig2	Unigene26625
GTP_EFTU_D2	2	Unigene17151	Unigene31151
CTP_transf_2	1	Unigene9259
Fe-S_biosyn	2	Unigene18568	Unigene37266
PTCB-BRCT	2	Unigene23948	Unigene4482
DUF833	1	CL2556.Contig1
Sec10	3	Unigene11003	Unigene27928	Unigene34669
Per1	1	Unigene27726
Abi_HHR	1	Unigene17713
DUF579	1	Unigene27934
F5_F8_type_C	2	Unigene157	Unigene22104
SPARC_Ca_bdg	2	CL3509.Contig2	Unigene15471
Sulfatase	6	CL3531.Contig1	Unigene1981	Unigene29534	Unigene33863	Unigene4406	Unigene7821
zf-C3HC4	16	CL21.Contig1	CL21.Contig2	CL21.Contig5	CL21.Contig8	CL460.Contig1	CL460.Contig2	Unigene10228	Unigene1441	Unigene18661	Unigene21526	Unigene23670	Unigene27501	Unigene34947	Unigene35950	Unigene6396	Unigene8616
Ribonuc_L-PSP	1	Unigene16076
VMA21	1	Unigene33057
MIF	1	Unigene14599
tRNA-synt_2c	1	Unigene21946
SH3BGR	1	Unigene33576
Vac_ImportDeg	1	Unigene31462
EFG_C	1	Unigene20569
GCD14	1	Unigene34989
Rod_C	1	Unigene16687
PTB	1	Unigene34019
HTH_psq	1	Unigene25322
CPSase_L_chain	1	Unigene35362
DUF618	3	CL3318.Contig1	CL3318.Contig2	Unigene37234
Ribosomal_L13	3	CL32.Contig1	Unigene11992	Unigene32758
LCM	1	Unigene4745
OSTMP1	1	Unigene27801
Glyco_hydro_15	2	CL143.Contig1	CL143.Contig2
RINGv	1	Unigene36545
Peptidase_C78	2	Unigene16501	Unigene31208
Metallophos_2	1	Unigene33132
Atg8	1	Unigene31535
Yos1	1	Unigene17728
IQ	2	Unigene24710	Unigene26857
UPF0041	3	Unigene7072	Unigene7084	Unigene7085
tRNA-synt_1e	3	Unigene10834	Unigene20042	Unigene37274
SPC22	1	Unigene7042
KLRAQ	1	Unigene24870
DUF904	1	Unigene31114
SHNi-TPR	2	CL821.Contig1	CL821.Contig2
Ribosomal_L24e	3	CL2139.Contig2	Unigene14035	Unigene32126
Na_sulph_symp	1	Unigene7099
Lig_chan	2	Unigene20191	Unigene7904
Tudor-knot	2	CL3137.Contig1	Unigene22648
DUF543	2	Unigene19112	Unigene6902
MFS_1_like	1	Unigene27381
Phage_integrase	4	Unigene1647	Unigene32904	Unigene7662	Unigene9402
AFG1_ATPase	1	Unigene21261
GCV_T	1	Unigene25516
P34-Arc	1	Unigene7857
Ost4	1	Unigene14507
Tho2	1	Unigene17737
Amidase	2	Unigene15620	Unigene4840
tRNA-synt_1c	1	Unigene1078
RNA_pol_Rpb6	1	Unigene16294
DUF3694	1	Unigene13883
HMG_box	10	CL2499.Contig1	CL2499.Contig2	CL2595.Contig1	CL2595.Contig2	Unigene15926	Unigene19819	Unigene27740	Unigene33742	Unigene34817	Unigene38338
PS_Dcarbxylase	1	Unigene31399
DUF829	1	Unigene33844
MRJP	7	CL2588.Contig1	CL2588.Contig2	CL2588.Contig3	Unigene16134	Unigene33808	Unigene3676	Unigene8097
TLD	3	Unigene19412	Unigene37904	Unigene7314
TatD_DNase	1	Unigene2718
UNC-93	3	CL3055.Contig1	CL3055.Contig2	CL3055.Contig3
Cornichon	2	Unigene27643	Unigene626
ADH_zinc_N	3	CL1423.Contig2	Unigene15151	Unigene32939
Alpha-amylase	4	Unigene15992	Unigene28149	Unigene7508	Unigene8160
Ribosomal_L27	1	Unigene32842
ATP-synt_DE	1	Unigene26984
MAP65_ASE1	1	Unigene38828
Galactosyl_T_2	3	Unigene26450	Unigene26868	Unigene9158
Glyco_transf_10	2	Unigene10216	Unigene1608
PUL	1	Unigene33046
Peptidase_M16_C	4	CL3139.Contig1	CL3139.Contig2	Unigene31260	Unigene34436
Orn_Arg_deC_N	1	Unigene15862
RhoGEF	6	CL2299.Contig1	Unigene11456	Unigene13181	Unigene18564	Unigene35134	Unigene8580
RNase_H2-Ydr279	2	Unigene25995	Unigene6195
DUF2151	2	Unigene30099	Unigene38232
Gpi16	1	Unigene7513
CIA30	1	Unigene33318
TFIID_20kDa	1	Unigene30724
Arginosuc_synth	1	Unigene6890
Sec6	2	Unigene11503	Unigene36965
PP2C	5	CL2915.Contig1	CL2915.Contig2	CL4408.Contig1	Unigene33303	Unigene33572
Med8	1	Unigene34618
UCH	9	Unigene10961	Unigene18044	Unigene33181	Unigene34413	Unigene35000	Unigene358	Unigene36164	Unigene36921	Unigene5649
Tctex-1	1	Unigene23161
STT3	2	CL1439.Contig1	CL1439.Contig2
Furin-like	1	Unigene26348
P_proprotein	4	Unigene12310	Unigene1975	Unigene23337	Unigene5169
TMC	1	Unigene27269
Sybindin	1	Unigene11628
GSPII_E	1	Unigene34731
Patatin	2	Unigene10989	Unigene16986
Cystatin	3	Unigene21427	Unigene31875	Unigene5803
PT	1	Unigene27273
Cys_Met_Meta_PP	1	Unigene6741
efhand	9	CL1309.Contig1	CL1309.Contig2	CL1882.Contig1	Unigene11945	Unigene14910	Unigene15387	Unigene23834	Unigene5362	Unigene7531
ParBc	1	Unigene15047
TAF	1	Unigene8547
EHN	6	CL1566.Contig1	CL1566.Contig2	CL1566.Contig3	Unigene27469	Unigene2854	Unigene3651
PTR2	2	Unigene36079	Unigene9141
CI-B14_5a	1	CL2903.Contig1
Glycos_transf_2	4	CL1644.Contig1	CL3103.Contig1	CL3103.Contig2	Unigene37914
Utp13	1	Unigene13139
Sec63	2	Unigene30890	Unigene36637
dNK	1	Unigene14959
BPL_LplA_LipB	1	Unigene14598
COX7C	2	Unigene13574	Unigene16103
U-box	1	Unigene27353
AAA_2	3	CL2835.Contig1	CL2835.Contig2	Unigene1511
Cache_1	1	Unigene38092
Str_synth	1	Unigene14677
NMD3	1	Unigene7422
Transglut_core	2	Unigene20764	Unigene31977
Abhydro_lipase	8	CL4347.Contig3	Unigene11450	Unigene14762	Unigene14871	Unigene14872	Unigene31949	Unigene37244	Unigene8105
COPIIcoated_ERV	1	Unigene31838
Oxidored_q4	1	Unigene18403
DUF2052	1	Unigene26097
Myotub-related	1	Unigene24482
Phosphorylase	1	Unigene14517
IstB_IS21	3	CL215.Contig1	CL215.Contig2	CL215.Contig3
Peptidase_C26	1	Unigene31991
HMA	1	Unigene7951
Nup88	3	Unigene14377	Unigene36840	Unigene37555
CAF1A	1	Unigene36573
DHDPS	1	CL3044.Contig1
VPS9	2	CL3293.Contig1	CL3293.Contig2
Ribosomal_S4	2	Unigene15156	Unigene24241
Ribosomal_L1	4	CL1930.Contig1	CL1930.Contig2	Unigene21347	Unigene8086
Rad17	1	Unigene2459
Cu-oxidase_2	2	Unigene13097	Unigene24266
Cnd2	1	Unigene20771
HTH_Tnp_IS630	1	Unigene10315
ST7	1	Unigene9176
HECT	11	Unigene10291	Unigene13026	Unigene18226	Unigene29786	Unigene32769	Unigene33391	Unigene37447	Unigene5309	Unigene6505	Unigene8146	Unigene9336
DUF3342	1	Unigene17515
TIMELESS_C	1	Unigene26270
Mo25	1	Unigene32770
Cation_efflux	2	Unigene3510	Unigene9818
MAM33	1	Unigene7756
DUF2352	1	Unigene11376
L27	1	Unigene6633
PDZ	16	CL387.Contig1	CL387.Contig2	CL387.Contig3	CL387.Contig4	CL387.Contig5	CL387.Contig6	Unigene2573	Unigene25875	Unigene33577	Unigene34207	Unigene34770	Unigene4278	Unigene5626	Unigene7365	Unigene7558	Unigene9777
DAD	1	Unigene14680
SGL	6	Unigene16362	Unigene1711	Unigene19622	Unigene24865	Unigene24866	Unigene30874
RNase_PH	2	Unigene30030	Unigene37249
DOMON	2	Unigene14381	Unigene38545
Pro_dh	1	Unigene11418
AAA_7	1	Unigene21186
Glyco_transf_20	1	Unigene8038
Ion_trans_N	1	Unigene13801
Metallophos	7	Unigene15586	Unigene15829	Unigene28569	Unigene31828	Unigene33008	Unigene33075	Unigene8264
Destabilase	2	Unigene19363	Unigene33322
Macro	1	Unigene15238
zf-C4	2	CL447.Contig1	Unigene15834
Hep_59	1	Unigene33879
MgtE	2	CL2360.Contig1	CL2360.Contig2
Synaptobrevin	3	CL1865.Contig1	Unigene34571	Unigene7171
Rho_Binding	1	Unigene37004
MH2	6	CL2323.Contig1	CL2323.Contig2	Unigene10139	Unigene12406	Unigene34901	Unigene35053
Bestrophin	2	Unigene2826	Unigene36696
Sgf11	1	Unigene34202
RhoGAP	6	Unigene10592	Unigene20955	Unigene21060	Unigene3030	Unigene37125	Unigene5103
FERM_N	4	Unigene1864	Unigene29005	Unigene30491	Unigene4885
Las1	1	Unigene4372
Mon1	1	Unigene22904
Alg6_Alg8	3	Unigene19709	Unigene31296	Unigene36015
zf-A20	1	Unigene7409
DUF563	1	Unigene16603
Transferrin	1	Unigene15456
Pkinase_C	2	Unigene20362	Unigene37412
MRG	1	Unigene12335
Vitellogenin_N	2	Unigene15294	Unigene31052
DUF3351	1	Unigene37987
E1_DerP2_DerF2	2	Unigene15258	Unigene16077
Frizzled	5	Unigene10195	Unigene14345	Unigene24579	Unigene36928	Unigene4302
CUT	2	CL337.Contig1	CL337.Contig2
FA_desaturase	15	CL2140.Contig1	CL2140.Contig2	CL3030.Contig1	CL3030.Contig2	CL3030.Contig3	CL4371.Contig1	CL4371.Contig2	CL577.Contig1	CL577.Contig2	Unigene15393	Unigene15455	Unigene2708	Unigene35441	Unigene37410	Unigene782
PIG-P	1	Unigene30812
Guanylate_cyc	4	Unigene11473	Unigene14186	Unigene1763	Unigene6451
RAI16-like	2	Unigene24776	Unigene30175
Ins_allergen_rp	1	Unigene14876
DUF2044	1	Unigene27278
DUF938	1	Unigene2469
DUF1873	1	Unigene36524
LSM	11	CL3749.Contig1	CL3749.Contig2	CL3947.Contig1	Unigene15125	Unigene28428	Unigene31349	Unigene31670	Unigene3457	Unigene38691	Unigene7475	Unigene8905
Clp1	1	Unigene10874
Transposase_1	10	CL1682.Contig1	CL1682.Contig2	CL1682.Contig3	CL1682.Contig4	CL2614.Contig1	CL4064.Contig1	CL4352.Contig1	Unigene1577	Unigene163	Unigene30031
Peptidase_M41	1	Unigene36783
DUF3385	1	Unigene32306
DNA_photolyase	1	Unigene4056
BESS	1	Unigene4841
FMO-like	1	Unigene7092
polyprenyl_synt	3	CL500.Contig1	Unigene15651	Unigene8852
zf-TRM13_CCCH	1	Unigene22552
Glyco_hydro_65m	1	Unigene2834
RNA_pol_Rpb1_R	1	Unigene33001
BSD	1	Unigene21330
MRP-S23	1	Unigene32746
RrnaAD	1	Unigene31339
TIP49	1	Unigene35212
zf-CCCH	8	CL1336.Contig1	CL1336.Contig2	CL2268.Contig4	CL3016.Contig1	CL3016.Contig2	CL515.Contig1	Unigene31062	Unigene36575
KH_1	8	CL3753.Contig1	CL3753.Contig2	CL745.Contig1	CL955.Contig1	Unigene10298	Unigene16126	Unigene33802	Unigene7400
Acyl-CoA_dh_M	1	Unigene21064
hSac2	1	Unigene29457
OTCace_N	1	Unigene3500
Aldedh	12	CL103.Contig1	CL103.Contig2	CL103.Contig3	CL103.Contig4	CL695.Contig1	Unigene14772	Unigene14877	Unigene15416	Unigene15702	Unigene22697	Unigene2478	Unigene25638
ETF_QO	1	Unigene32880
Nup96	1	Unigene25093
DUF1309	5	CL1485.Contig1	CL1485.Contig2	CL1485.Contig3	Unigene15559	Unigene30427
Collagen	5	Unigene10	Unigene12293	Unigene15915	Unigene28121	Unigene9
BP28CT	1	Unigene18288
GalP_UDP_transf	1	Unigene7125
HSBP1	1	Unigene33570
Muskelin_N	1	Unigene20100
Laminin_EGF	4	Unigene11475	Unigene16159	Unigene34504	Unigene34569
DIL	1	Unigene35652
Prenyltrans	1	Unigene35668
Fe_hyd_SSU	1	Unigene27048
Lipocalin	10	CL2664.Contig1	CL2664.Contig2	CL268.Contig1	CL268.Contig2	CL268.Contig4	Unigene14926	Unigene14932	Unigene15516	Unigene27705	Unigene30755
DUF1744	2	Unigene5592	Unigene8865
I_LWEQ	3	CL1104.Contig4	Unigene38742	Unigene9710
N6-adenineMlase	1	Unigene9464
DUF3643	1	Unigene23091
DUF457	1	Unigene34370
Ank	2	Unigene25387	Unigene27130
Aldolase_II	3	CL847.Contig1	Unigene31035	Unigene6952
Carboxyl_trans	1	Unigene31163
Lipase_3	2	Unigene28397	Unigene31426
VWA	3	Unigene10053	Unigene15215	Unigene15216
PCI_Csn8	1	Unigene33278
zf-NF-X1	1	Unigene37331
Ribosomal_L32e	1	CL1342.Contig2
Tmpp129	1	Unigene8915
Acyltransferase	3	Unigene14532	Unigene16313	Unigene16742
Ald_Xan_dh_C2	6	CL853.Contig2	Unigene1840	Unigene19722	Unigene20740	Unigene24256	Unigene31437
Diphthamide_syn	3	Unigene11721	Unigene16705	Unigene18313
TFIIE_alpha	1	Unigene28353
GTP_cyclohydroI	1	CL208.Contig1
Sulfotransfer_2	3	Unigene21683	Unigene25454	Unigene4270
Geminin	1	Unigene31161
S-AdoMet_synt_C	1	Unigene26810
DUF3513	1	Unigene28730
Coatomer_E	2	Unigene15522	Unigene21881
RPEL	2	CL3000.Contig1	CL3000.Contig2
PDCD2_C	1	Unigene13512
PARG_cat	1	Unigene19993
P53	1	Unigene12330
LMBR1	3	CL2158.Contig1	Unigene3551	Unigene36971
zf-U1	1	Unigene6815
OST_LOTUS	1	Unigene8469
Daxx	1	Unigene1808
BAG	1	Unigene15590
KOW	2	CL4258.Contig1	Unigene1007
Malic_M	3	CL856.Contig2	CL856.Contig3	Unigene2915
Sec23_trunk	1	Unigene14586
DUF1242	1	Unigene33208
GAF	3	Unigene23159	Unigene3032	Unigene6329
PKK	1	Unigene36518
Acatn	1	Unigene34853
Sas10_Utp3	1	Unigene4771
DUF837	1	Unigene14269
Fibroin_P25	1	Unigene15520
PAS_3	3	CL1340.Contig1	CL3142.Contig1	Unigene10796
NAD-GH	8	CL2709.Contig1	CL776.Contig1	CL776.Contig2	CL854.Contig1	CL854.Contig2	Unigene15046	Unigene21400	Unigene29488
DUF647	1	Unigene11669
Ldh_1_N	5	CL202.Contig1	CL202.Contig2	Unigene15394	Unigene33249	Unigene38598
Pro_CA	1	Unigene22979
BTB	26	CL3678.Contig1	CL3678.Contig2	CL4211.Contig1	Unigene10870	Unigene11270	Unigene13769	Unigene14157	Unigene19076	Unigene19686	Unigene23253	Unigene23504	Unigene23731	Unigene2411	Unigene24695	Unigene2994	Unigene30988	Unigene31847	Unigene34568	Unigene36603	Unigene3754	Unigene38629	Unigene4456	Unigene5365	Unigene8575	Unigene8577	Unigene8662
Fcf2	1	Unigene32841
Hexokinase_1	1	Unigene15725
SKN1	1	Unigene35461
Translin	2	Unigene33346	Unigene33388
HSL_N	1	Unigene37966
NAP	2	Unigene16311	Unigene16312
AdoHcyase	1	Unigene5459
RyR	1	Unigene2585
FAD_binding_4	2	Unigene33076	Unigene3675
Flavokinase	1	Unigene12365
Na_H_Exchanger	9	CL1354.Contig1	CL1354.Contig2	CL1354.Contig3	CL1354.Contig4	CL1451.Contig1	CL1451.Contig2	CL3882.Contig1	CL3882.Contig2	Unigene20798
Viral_helicase1	1	Unigene16962
TRAP-gamma	1	Unigene15592
DM4_12	3	Unigene12748	Unigene13941	Unigene23120
Pkinase	79	CL1243.Contig1	CL1243.Contig2	CL1761.Contig1	CL1761.Contig2	CL3683.Contig1	CL3683.Contig2	CL3834.Contig1	CL3834.Contig2	CL3955.Contig1	CL4066.Contig1	Unigene10058	Unigene10296	Unigene10964	Unigene11947	Unigene12022	Unigene12173	Unigene13134	Unigene13662	Unigene15206	Unigene15752	Unigene1633	Unigene16548	Unigene17764	Unigene18081	Unigene18465	Unigene18616	Unigene18625	Unigene20544	Unigene2085	Unigene21083	Unigene21159	Unigene21863	Unigene21920	Unigene22036	Unigene22097	Unigene22160	Unigene2231	Unigene2421	Unigene24759	Unigene25753	Unigene26355	Unigene26374	Unigene26394	Unigene2648	Unigene26599	Unigene2720	Unigene2721	Unigene28369
FAD_binding_5	2	Unigene18376	Unigene32489
Integrin_beta	1	Unigene29966
NUC153	1	Unigene30792
GED	1	Unigene2944
ATP-synt_D	1	Unigene15373
Npa1	1	Unigene20877
ATP-synt_C	5	CL2025.Contig1	CL2025.Contig2	CL2025.Contig3	Unigene25403	Unigene992
Dor1	2	Unigene12704	Unigene21500
COX15-CtaA	1	Unigene19852
COG7	1	Unigene11163
Mitoc_L55	1	Unigene17633
Ribosomal_S3_C	1	Unigene22891
A_deaminase	1	Unigene31134
Biopterin_H	3	Unigene15312	Unigene2380	Unigene34650
Methyltransf_18	1	Unigene28037
Sdh_cyt	1	Unigene3739
[truncated: 138 more columns]
