# Supplementary material for: De novo Assembly and Characterization of the Global Transcriptome for Rhyacionia leptotubula Using Illumina Paired-End Sequencing
Source: PLoS One. 2013 Nov 21;8(11):e81096. doi: 10.1371/journal.pone.0081096 (PMC3837686; doi:10.1371/journal.pone.0081096)
Supplement: Table S5 — Detailed information of the designed primers. (XLS) [file pone.0081096.s012.xls]

## Sheet: Sheet1
Table S5. Detailed information of the designed primers.
Unigene ID_SSR no._primre no.	Repaet unit	Forward primer	Tm (ºC)	Revease primer	Tm (ºC)	Expected PCR product length
CL1012.Contig1_189_1	TTG(3*5)	CGTGTAGCCGTAGGTGGAGT	60.193	GAACATGTACGAGAGCAACGTCT	60.734	136
CL1012.Contig1_189_2	TTG(3*5)	CGTGTAGCCGTAGGTGGAGT	60.193	GAACATGTACGAGAGCAACGTC	59.809	136
CL1012.Contig1_189_3	TTG(3*5)	CTTCCGTGTAGCCGTAGGTG	60.7	GAACATGTACGAGAGCAACGTCT	60.734	140
CL1012.Contig1_189_4	TTG(3*5)	GTGTAGCCGTAGGTGGAGTCG	62.011	GAACATGTACGAGAGCAACGTCT	60.734	135
CL1012.Contig1_189_5	TTG(3*5)	CGTGTAGCCGTAGGTGGAGTC	62.011	GAACATGTACGAGAGCAACGTCT	60.734	136
CL1097.Contig1_194_1	ATATC(5*5)	CACAATAAAATGGCGAAGATAGC	60.006	TGACATGTGTAATGTGTATGACGA	58.898	129
CL1097.Contig1_194_2	ATATC(5*5)	CACAATAAAATGGCGAAGATAGC	60.006	TTGACATGTGTAATGTGTATGACGA	60.221	130
CL1097.Contig1_194_3	ATATC(5*5)	CACAATAAAATGGCGAAGATAGC	60.006	TTTGACATGTGTAATGTGTATGACG	59.741	131
CL1097.Contig1_194_4	ATATC(5*5)	GCAAAACTCAAAACAATATGCAG	58.864	TGACGATGTATGATCAATGCAAA	61.259	149
CL1097.Contig1_194_5	ATATC(5*5)	CACAATAAAATGGCGAAGATAGC	60.006	TTGACATGTGTAATGTGTATGACG	58.423	130
CL1104.Contig1_195_1	GCC(3*5)	ATTGGGGACAGGATATACTACCG	60.327	GTCTTGGAGTATTCTCTCGGGTT	60.015	113
CL1104.Contig1_195_2	GCC(3*5)	ATTGGGGACAGGATATACTACCG	60.327	TCTGTCTTGGAGTATTCTCTCGG	59.893	116
CL1104.Contig1_195_3	GCC(3*5)	ATTGGGGACAGGATATACTACCG	60.327	TATTCTCTCGGGTTGTCGTAGAG	59.791	104
CL1104.Contig1_195_4	GCC(3*5)	ATTGGGGACAGGATATACTACCG	60.327	GCTTCTGTTCTTCTGTCTTGGAG	59.69	127
CL1104.Contig1_195_5	GCC(3*5)	ATTGGGGACAGGATATACTACCG	60.327	GTATTCTCTCGGGTTGTCGTAGA	59.666	105
CL1162.Contig1_196_1	ACTAC(5*4)	GCATCTTCGTTTTACACTCATTTG	60.063	AGATCGAAAGCTGAGAAAAACCT	59.914	144
CL1162.Contig1_196_2	ACTAC(5*4)	TGCATCTTCGTTTTACACTCATTT	60.063	AGATCGAAAGCTGAGAAAAACCT	59.914	145
CL1162.Contig1_196_3	ACTAC(5*4)	CATCTTCGTTTTACACTCATTTGG	59.933	AGATCGAAAGCTGAGAAAAACCT	59.914	143
CL1162.Contig1_196_4	ACTAC(5*4)	ATCCTGGTAGGAGTGAACACTGA	60.045	TGACATACGGCATAATAAAGGAGA	59.891	158
CL1162.Contig1_196_5	ACTAC(5*4)	TGCATCTTCGTTTTACACTCATT	58.824	AGATCGAAAGCTGAGAAAAACCT	59.914	145
CL1337.Contig1_201_1	TA(2*6)	ATGCCGTAACAATAGAGTCGTGT	59.968	TTTCCCTGTCAGTCTTTGTCATT	60.026	152
CL1337.Contig1_201_2	TA(2*6)	ATGCCGTAACAATAGAGTCGTGT	59.968	TTTTCCCTGTCAGTCTTTGTCAT	60.026	153
CL1337.Contig1_201_3	TA(2*6)	GCCGTAACAATAGAGTCGTGTTC	60.075	TTTCCCTGTCAGTCTTTGTCATT	60.026	150
CL1337.Contig1_201_4	TA(2*6)	GCCGTAACAATAGAGTCGTGTTC	60.075	TTTTCCCTGTCAGTCTTTGTCAT	60.026	151
CL1337.Contig1_201_5	TA(2*6)	TTTATGAGCACCTTGTTTGTTCC	60.389	TTTCCCTGTCAGTCTTTGTCATT	60.026	122
CL140.Contig1_149_1	TAAGG(5*4)	GATTAAATTTACTGGGAAAGCCG	60.199	ACACGATTAAAGTACAAAGGCGA	60.069	155
CL140.Contig1_149_2	TAAGG(5*4)	CGATTAAATTTACTGGGAAAGCC	60.199	ACACGATTAAAGTACAAAGGCGA	60.069	156
CL140.Contig1_149_3	TAAGG(5*4)	CGATTAAATTTACTGGGAAAGCC	60.199	AAGTACAAAGGCGAACTTATCCC	59.919	147
CL140.Contig1_149_4	TAAGG(5*4)	CCGGTAGCAGTTTAAATGACAAA	60.391	ACACGATTAAAGTACAAAGGCGA	60.069	135
CL140.Contig1_149_5	TAAGG(5*4)	CCGGTAGCAGTTTAAATGACAAA	60.391	AAGTACAAAGGCGAACTTATCCC	59.919	126
CL1442.Contig1_205_1	CGCA(4*5)	ATCAGTGTGACCTAGACGGTTGT	59.974	AGTAGAGTATCAGCATTGCACCC	59.693	132
CL1442.Contig1_205_4	CGCA(4*5)	CGTATCAGTGTGACCTAGACGGT	60.482	AGTAGAGTATCAGCATTGCACCC	59.693	135
CL1442.Contig1_205_5	CGCA(4*5)	ACGTATCAGTGTGACCTAGACGG	60.482	AGTAGAGTATCAGCATTGCACCC	59.693	136
CL1445.Contig2_206_1	CTA(3*6)	TTGTAATATCTTTTTGGTGCAAT	55.677	GGAAGGACGCCGTATATGTTAAG	61.032	151
CL1445.Contig2_206_2	CTA(3*6)	ATTGTAATATCTTTTTGGTGCAA	55.677	GGAAGGACGCCGTATATGTTAAG	61.032	152
CL1445.Contig2_206_3	CTA(3*6)	TTGTAATATCTTTTTGGTGCAAT	55.677	CGCCGTATATGTTAAGATCAAGAA	59.577	144
CL1445.Contig2_206_4	CTA(3*6)	ATTGTAATATCTTTTTGGTGCAA	55.677	CGCCGTATATGTTAAGATCAAGAA	59.577	145
CL1445.Contig2_206_5	CTA(3*6)	TTTATTGTAATATCTTTTTGGTGCAA	58.283	GGAAGGACGCCGTATATGTTAAG	61.032	155
CL1501.Contig1_209_1	GCA(3*5)	AAGTAGGATTCGAAGGAGACGAG	60.261	AGAAAATGAAGCGGTTAACGAA	60.128	151
CL1501.Contig1_209_2	GCA(3*5)	AAGTAGGATTCGAAGGAGACGAG	60.261	AAGAAAATGAAGCGGTTAACGA	60.128	152
CL1501.Contig1_209_3	GCA(3*5)	AGAAGTAGGATTCGAAGGAGACG	60.261	AGAAAATGAAGCGGTTAACGAA	60.128	153
CL1501.Contig1_209_4	GCA(3*5)	AGAAGTAGGATTCGAAGGAGACG	60.261	AAGAAAATGAAGCGGTTAACGA	60.128	154
CL1501.Contig1_209_5	GCA(3*5)	AAGTAGGATTCGAAGGAGACGAG	60.261	AAGAAAATGAAGCGGTTAACGAA	61.253	152
CL1636.Contig1_213_1	CG(2*6)	AAGATCACAGCGATGTTCAATTC	60.505	GGAGATCCAGAACATCCAGGT	60.329	150
CL1636.Contig1_213_2	CG(2*6)	AAGATCACAGCGATGTTCAATTC	60.505	ACGGAGATCCAGAACATCCAG	61.433	152
CL1636.Contig1_213_3	CG(2*6)	AAGATCACAGCGATGTTCAATTC	60.505	ACGGAGATCCAGAACATCCA	60.475	152
CL1636.Contig1_213_4	CG(2*6)	AAGATCACAGCGATGTTCAATTC	60.505	GGAGATCCAGAACATCCAGG	59.46	150
CL1636.Contig1_213_5	CG(2*6)	AAGATCACAGCGATGTTCAATTC	60.505	CGGAGATCCAGAACATCCAG	60.612	151
CL1652.Contig1_214_1	GC(2*8)	ATGAAAGTGTCCAGACTCTCGGT	61.447	AATATAGTCCCTTACGACCAAACG	59.716	158
CL1652.Contig1_214_2	GC(2*8)	ATGAAAGTGTCCAGACTCTCGGT	61.447	ATATAGTCCCTTACGACCAAACG	58.539	157
CL1652.Contig1_214_3	GC(2*8)	ATGAAAGTGTCCAGACTCTCGGT	61.447	TATAGTCCCTTACGACCAAACGC	61.522	156
CL1652.Contig1_214_4	GC(2*8)	GAAAGTGTCCAGACTCTCGGTG	61.246	AATATAGTCCCTTACGACCAAACG	59.716	156
CL1652.Contig1_214_5	GC(2*8)	TGAAAGTGTCCAGACTCTCGGT	61.246	AATATAGTCCCTTACGACCAAACG	59.716	157
CL1863.Contig1_222_1	AGCCA(5*4)	CTATCTCGACACATTCCCAACTC	60.012	ATTACGCTATGATTATGGAACCG	59.309	157
CL1863.Contig1_222_2	AGCCA(5*4)	ACCTCATTCCAGATTAGTCCACA	59.878	ATTACGCTATGATTATGGAACCG	59.309	133
CL1863.Contig1_222_3	AGCCA(5*4)	CATTCCAGATTAGTCCACATTCC	59.717	ATTACGCTATGATTATGGAACCG	59.309	129
CL1863.Contig1_222_4	AGCCA(5*4)	ATTCCAGATTAGTCCACATTCCC	60.429	ATTACGCTATGATTATGGAACCG	59.309	128
CL1863.Contig1_222_5	AGCCA(5*4)	CAACTCGACCTCATTCCAGATTA	60.489	ATTACGCTATGATTATGGAACCG	59.309	140
CL1902.Contig1_223_1	GCG(3*5)	CTATTGCGTCTTTCTCAGCCTC	60.522	GTAAGAGAGTTGTTCGAGCAGGA	60.068	154
CL1902.Contig1_223_2	GCG(3*5)	CTATTGCGTCTTTCTCAGCCTC	60.522	TAAGAGAGTTGTTCGAGCAGGAG	60.192	153
CL1902.Contig1_223_3	GCG(3*5)	CTATTGCGTCTTTCTCAGCCTC	60.522	AGTAAGAGAGTTGTTCGAGCAGG	59.244	155
CL1902.Contig1_223_4	GCG(3*5)	TATTGCGTCTTTCTCAGCCTC	59.606	GTAAGAGAGTTGTTCGAGCAGGA	60.068	153
CL1902.Contig1_223_5	GCG(3*5)	TATTGCGTCTTTCTCAGCCTC	59.606	TCCAGGAGTAAGAGAGTTGTTCG	59.929	160
CL1963.Contig1_224_1	TTAGT(5*4)	ACTTGGCCGGTTTTACAACTTAT	60.17	TCTCTACCTGTTTACCGGACTGA	60.171	128
CL1963.Contig1_224_2	TTAGT(5*4)	ACTTGGCCGGTTTTACAACTTAT	60.17	CTCTACCTGTTTACCGGACTGAA	59.698	127
CL1963.Contig1_224_3	TTAGT(5*4)	ACTTGGCCGGTTTTACAACTTAT	60.17	TTCTCTACCTGTTTACCGGACTG	59.698	129
CL1963.Contig1_224_4	TTAGT(5*4)	ACTTGGCCGGTTTTACAACTTAT	60.17	CCTGTTTACCGGACTGAATAGAA	59.548	122
CL1963.Contig1_224_5	TTAGT(5*4)	ACTTGGCCGGTTTTACAACTTAT	60.17	CATTTCTCTACCTGTTTACCGGA	59.548	132
CL2184.Contig2_240_1	ATT(3*5)	ATGTTCAGTCGTCTGTAGCGTG	60.378	TGCAATAACACAATTTACCCCTC	60.121	160
CL2184.Contig2_240_2	ATT(3*5)	ATGTTCAGTCGTCTGTAGCGTG	60.378	CACAATTTACCCCTCCTGTGTTA	60.149	152
CL2184.Contig2_240_3	ATT(3*5)	ATGTTCAGTCGTCTGTAGCGTG	60.378	TAACACAATTTACCCCTCCTGTG	60.149	155
CL2184.Contig2_240_4	ATT(3*5)	ATGTTCAGTCGTCTGTAGCGTG	60.378	CGTCGTGTCCGAAGTATCTTTTA	60.525	124
CL2184.Contig2_240_5	ATT(3*5)	ATGTTCAGTCGTCTGTAGCGTG	60.378	GCAATAACACAATTTACCCCTCC	60.789	159
CL222.Contig1_158_1	GC(2*6)	GTGGTGTCAGACGACGAGG	60.311	GTTTTGATATTCGCTCCCATTTT	60.527	152
CL222.Contig1_158_2	GC(2*6)	GGTGGTGTCAGACGACGAG	60.311	GTTTTGATATTCGCTCCCATTTT	60.527	153
CL222.Contig1_158_3	GC(2*6)	GTGGTGTCAGACGACGAGG	60.311	CATGATGTTTTGATATTCGCTCC	60.686	158
CL222.Contig1_158_4	GC(2*6)	GTGGTGTCAGACGACGAGG	60.311	CCATGATGTTTTGATATTCGCTC	60.686	159
CL222.Contig1_158_5	GC(2*6)	GGTGGTGTCAGACGACGAG	60.311	CATGATGTTTTGATATTCGCTCC	60.686	159
CL2750.Contig2_252_1	TAA(3*5)	AGCTAAATGACTGGAATGAACGA	60.143	TGTAATGAGCCCTAAAGGACAGA	60.136	158
CL2750.Contig2_252_2	TAA(3*5)	GAGCTAAATGACTGGAATGAACG	60.143	TGTAATGAGCCCTAAAGGACAGA	60.136	159
CL2750.Contig2_252_3	TAA(3*5)	GCTAAATGACTGGAATGAACGAT	59.519	TGTAATGAGCCCTAAAGGACAGA	60.136	157
CL2750.Contig2_252_4	TAA(3*5)	TAAATGACTGGAATGAACGATGA	59.465	TGTAATGAGCCCTAAAGGACAGA	60.136	155
CL2750.Contig2_252_5	TAA(3*5)	AGCTAAATGACTGGAATGAACGA	60.143	GTGTAATGAGCCCTAAAGGACAG	59.209	159
CL2852.Contig1_256_1	CG(2*6)	AGCCCCTACCTGATAACACTGAT	60.268	ACCGTCGGTTTGTTGAGAAAATA	61.894	150
CL2852.Contig1_256_2	CG(2*6)	AGCCCCTACCTGATAACACTGAT	60.268	CCGTCGGTTTGTTGAGAAAATA	61.205	149
CL2852.Contig1_256_3	CG(2*6)	CCCCTACCTGATAACACTGATGT	59.291	ACCGTCGGTTTGTTGAGAAAATA	61.894	148
CL2852.Contig1_256_4	CG(2*6)	AGCCCCTACCTGATAACACTGA	60.019	ACCGTCGGTTTGTTGAGAAAATA	61.894	150
CL2852.Contig1_256_5	CG(2*6)	CCCCTACCTGATAACACTGATGT	59.291	CCGTCGGTTTGTTGAGAAAATA	61.205	147
CL2852.Contig2_257_1	CG(2*6)	TCTCTATCGTCGTTCAACCTGAT	60.144	ACCGTCGGTTTGTTGAGAAAATA	61.894	159
CL2852.Contig2_257_2	CG(2*6)	ATCGTCGTTCAACCTGATAACAC	60.296	ACCGTCGGTTTGTTGAGAAAATA	61.894	154
CL2852.Contig2_257_3	CG(2*6)	CGTTCAACCTGATAACACTGATG	59.548	ACCGTCGGTTTGTTGAGAAAATA	61.894	149
CL2852.Contig2_257_4	CG(2*6)	TCTCTATCGTCGTTCAACCTGAT	60.144	CCGTCGGTTTGTTGAGAAAATA	61.205	158
CL2852.Contig2_257_5	CG(2*6)	GTTCTCTATCGTCGTTCAACCTG	60.178	CCGTCGGTTTGTTGAGAAAATA	61.205	160
CL303.Contig1_159_1	TCT(3*7)	GCTTTGAAACCACTAAAGGAGGT	60.05	TCAGAAGCACCCTATCGTTTTTA	60.134	146
CL303.Contig1_159_2	TCT(3*7)	AGGCTTTGAAACCACTAAAGGAG	60.165	TCAGAAGCACCCTATCGTTTTTA	60.134	148
CL303.Contig1_159_3	TCT(3*7)	GCTTTGAAACCACTAAAGGAGGT	60.05	ATCAGAAGCACCCTATCGTTTTT	60.365	147
CL303.Contig1_159_4	TCT(3*7)	GCTTTGAAACCACTAAAGGAGGT	60.05	AATCAGAAGCACCCTATCGTTTT	60.365	148
CL303.Contig1_159_5	TCT(3*7)	GCTTTGAAACCACTAAAGGAGGT	60.05	AAATCAGAAGCACCCTATCGTTT	60.365	149
CL3073.Contig1_263_1	GT(2*6)	GGAAGATGATTGAGGTATTCGAC	58.974	ATAGCCAGCAGTAAGGACAGCAG	62.118	160
CL3073.Contig1_263_2	GT(2*6)	CAGGAAGATGATTGAGGTATTCG	59.973	CAGCAGTAAGGACAGCAGCAC	61.18	157
CL3073.Contig1_263_3	GT(2*6)	GGAAGATGATTGAGGTATTCGAC	58.974	ATAGCCAGCAGTAAGGACAGCA	61.308	160
CL3073.Contig1_263_4	GT(2*6)	CAGGAAGATGATTGAGGTATTCG	59.973	CAGCAGTAAGGACAGCAGCA	60.347	157
CL3073.Contig1_263_5	GT(2*6)	CGTCAGGAAGATGATTGAGGTAT	59.496	CAGCAGTAAGGACAGCAGCAC	61.18	160
CL3315.Contig1_272_1	TTA(3*5)	TTTTCTCTGTTTGTATGGTGCAA	59.677	TGAAACCTCTGTATTTCTGAGCC	59.776	126
CL3315.Contig1_272_2	TTA(3*5)	TTTTCTCTGTTTGTATGGTGCAA	59.677	GGGGTTGAAACCTCTGTATTTCT	59.769	131
CL3315.Contig1_272_3	TTA(3*5)	TGTTTGTATGGTGCAATAAAGGA	59.415	TGAAACCTCTGTATTTCTGAGCC	59.776	119
CL3315.Contig1_272_4	TTA(3*5)	TGTTTGTATGGTGCAATAAAGGA	59.415	GGGGTTGAAACCTCTGTATTTCT	59.769	124
CL3315.Contig1_272_5	TTA(3*5)	TTTTCTCTGTTTGTATGGTGCAA	59.677	GGGTTGAAACCTCTGTATTTCTG	59.056	130
CL3494.Contig4_281_1	TTC(3*7)	GACAGAAGTCTTCACAAGGCACT	59.974	GGAGATGAACTCACCGAAGACTA	59.765	135
CL3494.Contig4_281_2	TTC(3*7)	GACAGAAGTCTTCACAAGGCACT	59.974	AAAAGGATAGCCGACCTTTACAA	60.35	109
CL3494.Contig4_281_3	TTC(3*7)	GACAGAAGTCTTCACAAGGCACT	59.974	AATCAACTGGAGTTGGAGGAGAT	60.363	152
CL3494.Contig4_281_4	TTC(3*7)	GACAGAAGTCTTCACAAGGCACT	59.974	ACTGGAGTTGGAGGAGATGAACT	60.537	147
CL3494.Contig4_281_5	TTC(3*7)	CTTCACAAGGCACTAATCCTCAT	59.666	GGAGATGAACTCACCGAAGACTA	59.765	126
CL350.Contig1_160_1	TGAATC(6*4)	CCTGTAATCGGAAGTGTTGACAT	60.289	CGCGCTGTAAAGCTATATTCATAA	59.843	198
CL350.Contig1_160_2	TGAATC(6*4)	CCTGTAATCGGAAGTGTTGACAT	60.289	CATAAGTATTTTTGTGCACGTTCC	59.842	222
CL350.Contig1_160_3	TGAATC(6*4)	CCTGTAATCGGAAGTGTTGACAT	60.289	CCGCGCTGTAAAGCTATATTCAT	61.7	199
CL350.Contig1_160_4	TGAATC(6*4)	TGTACCTGTAATCGGAAGTGTTG	59.074	CGCGCTGTAAAGCTATATTCATAA	59.843	202
CL350.Contig1_160_5	TGAATC(6*4)	TGTACCTGTAATCGGAAGTGTTG	59.074	CATAAGTATTTTTGTGCACGTTCC	59.842	226
CL3533.Contig1_282_1	CAA(3*6)	AACAGGAACTATTGCAGAAGCAG	59.961	AAGTTGCTGATGTTGTTGGATTT	59.926	158
CL3533.Contig1_282_2	CAA(3*6)	AACAGGAACTATTGCAGAAGCAG	59.961	GAAGTTGCTGATGTTGTTGGATT	60.407	159
CL3533.Contig1_282_3	CAA(3*6)	ACAGGAACTATTGCAGAAGCAGT	59.49	AAGTTGCTGATGTTGTTGGATTT	59.926	157
CL3533.Contig1_282_5	CAA(3*6)	TCAACAGGAACTATTGCAGAAGC	60.783	AAGTTGCTGATGTTGTTGGATTT	59.926	160
CL3572.Contig1_285_1	GGT(3*7)	CCTCTTTCAAAGCTGGGTTAGAT	60.134	GTAGTCCAAGCTGTGAGACCTGT	59.859	147
CL3572.Contig1_285_2	GGT(3*7)	GGGTTAGATGCACTACTTCCAGA	59.666	GTAGTCCAAGCTGTGAGACCTGT	59.859	133
CL3572.Contig1_285_3	GGT(3*7)	CCTCTTTCAAAGCTGGGTTAGAT	60.134	TAGTCCAAGCTGTGAGACCTGTT	60.35	146
CL3572.Contig1_285_4	GGT(3*7)	TGGTGGAGGTACTCTTTCAAATG	60.391	GTAGTCCAAGCTGTGAGACCTGT	59.859	98
CL3572.Contig1_285_5	GGT(3*7)	TGGTGGAGGTACTCTTTCAAATG	60.391	GGTTCTAGATACTCAAGGCACGA	59.797	139
CL3637.Contig1_298_1	AAT(3*5)	TGAGGCACACAAAGTGTTGTACT	59.756	CCGTGTACGTAGGAAAGTTAGGA	59.605	159
CL3637.Contig1_298_2	AAT(3*5)	CATTAGGTAAAGGTTGAACACGC	59.946	GCAACTTTATTTGAAACTGCGTTA	59.75	131
CL3637.Contig1_298_3	AAT(3*5)	AAAAGTGAGGCACACAAAGTGTT	60.123	GCAACTTTATTTGAAACTGCGTTA	59.75	107
CL3637.Contig1_298_4	AAT(3*5)	TGAGGCACACAAAGTGTTGTACT	59.756	GCCGTGTACGTAGGAAAGTTAGG	61.228	160
CL3637.Contig1_298_5	AAT(3*5)	TGAGGCACACAAAGTGTTGTACT	59.756	GCAACTTTATTTGAAACTGCGTTA	59.75	102
CL3684.Contig1_299_1	TA(2*6)	GGCTAGACCCTTTGTCTCAGAAT	60.142	TAATCCATTTAGCTTCGGCTGTA	60.121	145
CL3684.Contig1_299_2	TA(2*6)	GGCTAGACCCTTTGTCTCAGAAT	60.142	CATTTAGCTTCGGCTGTACAAGT	59.861	140
CL3684.Contig1_299_3	TA(2*6)	CGAAGTTTGCAGAGTCAGCTAGT	60.252	TTTGCGTTTGGAAAATAGACAAT	59.898	155
CL3684.Contig1_299_4	TA(2*6)	TTCACTATAGGATTGCGGCTAGA	60.245	CATTTAGCTTCGGCTGTACAAGT	59.861	156
CL3684.Contig1_299_5	TA(2*6)	TTCACTATAGGATTGCGGCTAGA	60.245	CTTCGGCTGTACAAGTTTGATTC	60.176	149
CL3729.Contig1_300_1	GC(2*6)	ACATCACATTTGTTGTTGATGCC	61.941	ATATGGGAGGCGTCAGTATCG	61.225	208
CL3729.Contig1_300_2	GC(2*6)	ACATCACATTTGTTGTTGATGCC	61.941	CGATATGGGAGGCGTCAGTAT	61.225	210
CL3729.Contig1_300_3	GC(2*6)	CATCACATTTGTTGTTGATGCC	61.188	ATATGGGAGGCGTCAGTATCG	61.225	207
CL3729.Contig1_300_4	GC(2*6)	CATCACATTTGTTGTTGATGCC	61.188	CGATATGGGAGGCGTCAGTAT	61.225	209
CL3729.Contig1_300_5	GC(2*6)	ACATCACATTTGTTGTTGATGC	58.407	ATATGGGAGGCGTCAGTATCG	61.225	208
CL3729.Contig2_301_1	GC(2*6)	CTATGGGGTTGGTACTGCG	59.01	CTGCAACGCGAGCGAGAG	64.622	160
CL3729.Contig2_301_2	GC(2*6)	TATGGGGTTGGTACTGCG	57.908	CTGCAACGCGAGCGAGAG	64.622	159
CL3729.Contig2_301_3	GC(2*6)	TCATCTGATCTATGGGGTTGGTA	60.568	ATATGGGAGGCGTCAGTATCG	61.225	205
CL3729.Contig2_301_4	GC(2*6)	TCATCTGATCTATGGGGTTGGTA	60.568	CGATATGGGAGGCGTCAGTAT	61.225	207
CL3729.Contig2_301_5	GC(2*6)	AGTTCATCTGATCTATGGGGTTG	59.362	ATATGGGAGGCGTCAGTATCG	61.225	208
CL3772.Contig2_304_1	AT(2*8)	AGGTGGCAATAAGTACGATTCCT	60.262	CAACGCAATAAAGTGAATAATGGA	60.247	152
CL3772.Contig2_304_2	AT(2*8)	AGGTGGCAATAAGTACGATTCCT	60.262	CCCTACTACAACGCAATAAAGTGA	59.633	160
CL3772.Contig2_304_3	AT(2*8)	GCATTAGGTGGCAATAAGTACGA	60.387	CAACGCAATAAAGTGAATAATGGA	60.247	157
CL3772.Contig2_304_4	AT(2*8)	AGCATTAGGTGGCAATAAGTACG	59.61	CAACGCAATAAAGTGAATAATGGA	60.247	158
CL3772.Contig2_304_5	AT(2*8)	AGGTGGCAATAAGTACGATTCCT	60.262	CAACGCAATAAAGTGAATAATGG	58.625	152
CL3775.Contig1_305_1	TTAGT(5*4)	ACTTGGCCGGTTTTACAACTTAT	60.17	TTGCGCTGTAATAAGACTAACCC	59.712	135
CL3775.Contig1_305_2	TTAGT(5*4)	ACTTGGCCGGTTTTACAACTTAT	60.17	CATCTCATTTTTGCGCTGTAATA	59.314	145
CL3775.Contig1_305_3	TTAGT(5*4)	ACTTGGCCGGTTTTACAACTTAT	60.17	ACATCTCATTTTTGCGCTGTAATA	60.051	146
CL3775.Contig1_305_4	TTAGT(5*4)	ACTTGGCCGGTTTTACAACTTA	59.933	TTGCGCTGTAATAAGACTAACCC	59.712	135
CL3775.Contig1_305_5	TTAGT(5*4)	ACTTGGCCGGTTTTACAACTTAT	60.17	ACATCTCATTTTTGCGCTGTAA	59.785	146
CL3801.Contig1_306_1	ATG(3*6)	CTATGTTCAGCAGTGGACTTCCT	59.824	TAGATTGTTACCAAGCCGATGTT	59.912	146
CL3801.Contig1_306_2	ATG(3*6)	CTATGTTCAGCAGTGGACTTCCT	59.824	TGAAAGAGACGAATTTTTAGGCA	60.238	112
CL3801.Contig1_306_3	ATG(3*6)	CTATGTTCAGCAGTGGACTTCCT	59.824	CTAGATTGTTACCAAGCCGATGT	59.573	147
CL3801.Contig1_306_4	ATG(3*6)	CTATGTTCAGCAGTGGACTTCCT	59.824	ACTAGATTGTTACCAAGCCGATG	59.573	148
CL3801.Contig1_306_5	ATG(3*6)	CTATGTTCAGCAGTGGACTTCCT	59.824	AGACTAGATTGTTACCAAGCCGA	59.338	150
CL3850.Contig1_307_1	TAAA(4*6)	TTAAGTCCGCCTTTTGTACGTTA	60.064	TATATCATTGGCTGAGTTCCCAC	60.218	158
CL3850.Contig1_307_2	TAAA(4*6)	TTAAGTCCGCCTTTTGTACGTTA	60.064	ATATATCATTGGCTGAGTTCCCA	59.714	159
CL3850.Contig1_307_3	TAAA(4*6)	ATTAAGTCCGCCTTTTGTACGTT	60.287	TATATCATTGGCTGAGTTCCCAC	60.218	159
CL3850.Contig1_307_4	TAAA(4*6)	ATTAAGTCCGCCTTTTGTACGTT	60.287	ATATATCATTGGCTGAGTTCCCA	59.714	160
CL3850.Contig1_307_5	TAAA(4*6)	TTAAGTCCGCCTTTTGTACGTTA	60.064	GGCTCAGTCAATCTGTGTAAGGA	60.675	107
CL3924.Contig1_308_1	ATG(3*6)	ATAGTGGGATGAGTGGGGTAGTC	60.492	ATATCTGGTCCCTATTTCACCGT	59.984	101
CL3924.Contig1_308_2	ATG(3*6)	GATAGTGGGATGAGTGGGGTAGT	60.492	ATATCTGGTCCCTATTTCACCGT	59.984	102
CL3924.Contig1_308_3	ATG(3*6)	ATAGTGGGATGAGTGGGGTAGTC	60.492	CAATTCACCTACAGATTTTTCCG	59.886	141
CL3924.Contig1_308_4	ATG(3*6)	GATAGTGGGATGAGTGGGGTAGT	60.492	CAATTCACCTACAGATTTTTCCG	59.886	142
CL3924.Contig1_308_5	ATG(3*6)	ATAGTGGGATGAGTGGGGTAGTC	60.492	GATTTTTCCGAGTTTTTGGTTTC	60.202	128
CL393.Contig2_163_1	GCG(3*5)	CGTCGTCGATGGAATTAGAATC	60.821	TCTGATCGTGGAGAGAACAGAG	59.598	155
CL393.Contig2_163_2	GCG(3*5)	CTTCGTCGTCGATGGAATTAG	59.716	TCTGATCGTGGAGAGAACAGAG	59.598	158
CL393.Contig2_163_3	GCG(3*5)	ATTAGAATCGATGCCAAAGCC	60.422	TCTGATCGTGGAGAGAACAGAG	59.598	142
CL393.Contig2_163_4	GCG(3*5)	CTTCGTCGTCGATGGAATTAGA	61.473	TCTGATCGTGGAGAGAACAGAG	59.598	158
CL393.Contig2_163_5	GCG(3*5)	TCTTCGTCGTCGATGGAATTAG	61.473	TCTGATCGTGGAGAGAACAGAG	59.598	159
CL4039.Contig1_312_1	CTGG(4*8)	GCGCCTAAAACTGAACTGAACTA	59.965	TGCACTGGAGAACATTATTACCT	57.84	159
CL4039.Contig1_312_2	CTGG(4*8)	GCGCCTAAAACTGAACTGAACTA	59.965	CTGCACTGGAGAACATTATTACC	57.84	160
CL4039.Contig1_312_3	CTGG(4*8)	GCGCCTAAAACTGAACTGAACTA	59.965	CTGCACTGGAGAACATTATTACCT	58.783	160
CL4039.Contig1_312_4	CTGG(4*8)	GCGCCTAAAACTGAACTGAACTA	59.965	TGCACTGGAGAACATTATTACCTA	57.924	159
CL4039.Contig1_312_5	CTGG(4*8)	GCGCCTAAAACTGAACTGAACTA	59.965	CTGCACTGGAGAACATTATTACCTA	58.833	160
CL4039.Contig1_313_1	TCCAG(5*5)	ATGTTCTCCAGTGCAGTGTTTGT	61.014	CTTTTGTTTTGACTGAACCGAAC	60.062	112
CL4039.Contig1_313_2	TCCAG(5*5)	TGCACACGTGGTACATTATTACA	58.949	CTTTTGTTTTGACTGAACCGAAC	60.062	155
CL4039.Contig1_313_3	TCCAG(5*5)	TAATGTTCTCCAGTGCAGTGTTT	58.827	CTTTTGTTTTGACTGAACCGAAC	60.062	114
CL4039.Contig1_313_4	TCCAG(5*5)	ATGTTCTCCAGTGCAGTGTTTG	60.215	CTTTTGTTTTGACTGAACCGAAC	60.062	112
CL4039.Contig1_313_5	TCCAG(5*5)	GTGCACACGTGGTACATTATTACA	59.755	CTTTTGTTTTGACTGAACCGAAC	60.062	156
CL404.Contig1_164_1	AC(2*7)	ATGGTAAGGTAAGCGAGTGCTTT	60.532	CGGTGTTCAAAATACCCAAATAG	59.667	145
CL404.Contig1_164_2	AC(2*7)	ATGGTAAGGTAAGCGAGTGCTTT	60.532	TTGGTGGTTATGGACCCTAGAAT	60.802	104
CL404.Contig1_164_3	AC(2*7)	ATGGTAAGGTAAGCGAGTGCTTT	60.532	ACTTGGTGGTTATGGACCCTAGA	60.977	106
CL404.Contig1_164_4	AC(2*7)	TGTCCAGGTTCCACATTATAACA	59.257	TTGGTGGTTATGGACCCTAGAAT	60.802	136
CL404.Contig1_164_5	AC(2*7)	TGGTAAGGTAAGCGAGTGCTTT	60.308	CGGTGTTCAAAATACCCAAATAG	59.667	144
CL408.Contig2_165_1	TCA(3*6)	ATTTTATCCCTCTAAGGCCCATT	60.379	GGACGTCTGTAGGCTGACAGTT	60.742	110
CL408.Contig2_165_2	TCA(3*6)	TATTTTATCCCTCTAAGGCCCAT	59.282	GGACGTCTGTAGGCTGACAGTT	60.742	111
CL408.Contig2_165_3	TCA(3*6)	ATATTTTATCCCTCTAAGGCCCA	59.282	GGACGTCTGTAGGCTGACAGTT	60.742	112
CL408.Contig2_165_4	TCA(3*6)	TCTAAGGCCCATTGTCCTAGTAA	59.194	GGACGTCTGTAGGCTGACAGTT	60.742	100
CL408.Contig2_165_5	TCA(3*6)	CTCTAAGGCCCATTGTCCTAGTAA	60.039	GGACGTCTGTAGGCTGACAGTT	60.742	101
CL4101.Contig1_315_1	TG(2*10)	TAAGGTAAACGTTGTTTGATGGG	60.147	TCTTAACAATCTCCTCCCTCCTC	60.082	82
CL4101.Contig1_315_2	TG(2*10)	GGTAAACGTTGTTTGATGGGTTA	60.03	ATGGCTTTGCTAAAGTACAAACG	59.747	151
CL4101.Contig1_315_3	TG(2*10)	GGTAAACGTTGTTTGATGGGTTA	60.03	GAACCAATGGCTTTGCTAAAGTA	59.692	157
CL4101.Contig1_315_4	TG(2*10)	TAAGGTAAACGTTGTTTGATGGG	60.147	ATGGCTTTGCTAAAGTACAAACG	59.747	154
CL4101.Contig1_315_5	TG(2*10)	GGTAAACGTTGTTTGATGGGTTA	60.03	ACAAACGGTTAGTCCAGAGACAC	59.6	135
CL4232.Contig1_320_1	ATC(3*5)	ACCGGATTTTGGTGTACTTTCTT	60.153	AGTGTCAAAGATCAAGGTGGTGT	59.952	132
CL4232.Contig1_320_2	ATC(3*5)	TCTGATAAAGGTGGCTTGTCATC	60.497	AGTGTCAAAGATCAAGGTGGTGT	59.952	83
CL4232.Contig1_320_3	ATC(3*5)	ACCGGATTTTGGTGTACTTTCTT	60.153	ATCAGTGTCAAAGATCAAGGTGG	60.409	135
CL4232.Contig1_320_4	ATC(3*5)	CCGGATTTTGGTGTACTTTCTTT	60.589	AGTGTCAAAGATCAAGGTGGTGT	59.952	131
CL4232.Contig1_320_5	ATC(3*5)	ACCGGATTTTGGTGTACTTTCTT	60.153	CGATCAGTGTCAAAGATCAAGGT	60.543	137
CL4269.Contig3_321_3	TTA(3*5)	AATCAGAGTCCCTATGATACCGT	58.065	AACTTAAGTGGTTTACGAACGCC	60.759	101
CL4383.Contig1_326_1	CCACCG(6*4)	GAATATACGTCGTCGTACTGCC	58.679	CTTCTCTGGTTGACTGTACGCTT	59.992	156
CL4383.Contig1_326_2	CCACCG(6*4)	GAATATACGTCGTCGTACTGCC	58.679	TTATCGTTTTTCTCCTGGACGTA	60.01	128
CL4383.Contig1_326_3	CCACCG(6*4)	GAATATACGTCGTCGTACTGCC	58.679	GGTTGACTGTACGCTTGAGATTT	59.709	149
CL4383.Contig1_326_4	CCACCG(6*4)	GAATATACGTCGTCGTACTGCC	58.679	CGTTTTTCTCCTGGACGTAGATA	59.675	124
CL4383.Contig1_326_5	CCACCG(6*4)	GAATATACGTCGTCGTACTGCC	58.679	TATCGTTTTTCTCCTGGACGTAG	59.675	127
CL4383.Contig2_327_1	CCACCG(6*4)	TGGCACTAATACCTCAGTGGAGT	60.068	GCGAAACAACTAGTATTCGAACTG	59.412	159
CL4383.Contig2_327_2	CCACCG(6*4)	TTGGCACTAATACCTCAGTGGAG	60.539	GCGAAACAACTAGTATTCGAACTG	59.412	160
CL4383.Contig2_327_3	CCACCG(6*4)	GAATATACGTCGTCGTACTGCC	58.679	AATACGAGAAACCCCTTCGTATC	59.765	151
CL4383.Contig2_327_4	CCACCG(6*4)	ACTAATACCTCAGTGGAGTTGCC	58.73	GCGAAACAACTAGTATTCGAACTG	59.412	155
CL4383.Contig2_327_5	CCACCG(6*4)	GGCACTAATACCTCAGTGGAGTT	58.73	GCGAAACAACTAGTATTCGAACTG	59.412	158
CL4426.Contig1_328_1	AAAT(4*5)	TTTTCTTTCCTAATGGTTGCACT	59.215	TTCGATTTGTGTAAGATTGTCCC	60.23	155
CL4426.Contig1_328_2	AAAT(4*5)	AATTAAGCTAGCTGTTCAACCCC	60.039	TCGTCGGCTAGTACCTATAACACA	60.095	128
CL4426.Contig1_328_3	AAAT(4*5)	AATTAAGCTAGCTGTTCAACCCC	60.039	CGTCGGCTAGTACCTATAACACAA	59.653	127
CL4426.Contig1_328_4	AAAT(4*5)	AATTTTCTTTCCTAATGGTTGCAC	59.8	TTCGATTTGTGTAAGATTGTCCC	60.23	157
CL4426.Contig1_328_5	AAAT(4*5)	ATTTTCTTTCCTAATGGTTGCAC	58.622	TTCGATTTGTGTAAGATTGTCCC	60.23	156
CL589.Contig1_175_1	TAATC(5*4)	TTTGATTAAGGCAAATTTGTACTGTT	59.457	GTGCATCCGGCCTTAGTAGTATT	60.724	140
CL589.Contig1_175_2	TAATC(5*4)	TTTGATTAAGGCAAATTTGTACTGTT	59.457	ACTAAGTCAAGCACTGTGCATCC	60.734	155
CL589.Contig1_175_3	TAATC(5*4)	TTGATTAAGGCAAATTTGTACTGTT	58.332	GTGCATCCGGCCTTAGTAGTATT	60.724	139
CL589.Contig1_175_4	TAATC(5*4)	TTGATTAAGGCAAATTTGTACTGTT	58.332	ACTAAGTCAAGCACTGTGCATCC	60.734	154
CL589.Contig1_175_5	TAATC(5*4)	TTTGATTAAGGCAAATTTGTACTGTT	59.457	TGCATCCGGCCTTAGTAGTATT	60.01	139
CL5.Contig1_1_1	GCC(3*5)	GACCGGGCACTTAACCTTACTAT	59.818	ATTACTCCGGATACCCCAATTAC	59.4	160
CL5.Contig1_1_2	GCC(3*5)	GACTGAGATGACTATTGGCAGGT	59.657	ATTACTCCGGATACCCCAATTAC	59.4	135
CL5.Contig1_1_3	GCC(3*5)	ATTGGACTGAGATGACTATTGGC	59.5	ATTACTCCGGATACCCCAATTAC	59.4	139
CL5.Contig1_1_4	GCC(3*5)	ACCGGGCACTTAACCTTACTATT	59.392	ATTACTCCGGATACCCCAATTAC	59.4	159
CL5.Contig1_1_5	GCC(3*5)	CGGGCACTTAACCTTACTATTGG	61.047	ATTACTCCGGATACCCCAATTAC	59.4	157
CL656.Contig1_178_1	AAATG(5*4)	CTCTGATCTCGGTCAATCGGT	61.569	GCATGCCTGTAAGGTAGATTTTG	60.036	128
CL656.Contig1_178_2	AAATG(5*4)	CTCTGATCTCGGTCAATCGGT	61.569	TGCATGCCTGTAAGGTAGATTTT	60.036	129
CL656.Contig1_178_3	AAATG(5*4)	CTCTGATCTCGGTCAATCGGT	61.569	TTGCATGCCTGTAAGGTAGATTT	60.036	130
CL656.Contig1_178_4	AAATG(5*4)	CTGATCTCGGTCAATCGGTC	60.622	GCATGCCTGTAAGGTAGATTTTG	60.036	126
CL656.Contig1_178_5	AAATG(5*4)	CTGATCTCGGTCAATCGGTC	60.622	TGCATGCCTGTAAGGTAGATTTT	60.036	127
CL696.Contig1_179_1	CATTAA(6*4)	ATCAGTGAGAATGCACACTACCC	60.438	AGCATATGGCTACTTTTTCATGC	59.682	153
CL696.Contig1_179_2	CATTAA(6*4)	AGTCAGGATCAGTGAGAATGCAC	60.705	GCATATGGCTACTTTTTCATGCT	59.682	159
CL696.Contig1_179_3	CATTAA(6*4)	AGTCAGGATCAGTGAGAATGCAC	60.705	AGCATATGGCTACTTTTTCATGC	59.682	160
CL696.Contig1_179_4	CATTAA(6*4)	AGAATGCACACTACCCGTTCTT	60.061	GCATATGGCTACTTTTTCATGCT	59.682	145
CL696.Contig1_179_5	CATTAA(6*4)	AGAATGCACACTACCCGTTCTT	60.061	AGCATATGGCTACTTTTTCATGC	59.682	146
CL696.Contig1_180_1	TAA(3*5)	TCGCAGTTTGGCAGTATACAATA	59.695	GCGTTCCATTTCCTTTACTTAGG	60.35	138
CL696.Contig1_180_2	TAA(3*5)	TCGCAGTTTGGCAGTATACAATA	59.695	AATCTAAGCGTTCCATTTCCTTT	59.556	145
CL696.Contig1_180_3	TAA(3*5)	TCGCAGTTTGGCAGTATACAATA	59.695	AGCTCAATCTAAGCGTTCCATTT	60.605	150
CL696.Contig1_180_4	TAA(3*5)	CGCAGTTTGGCAGTATACAATAA	59.247	GCGTTCCATTTCCTTTACTTAGG	60.35	137
CL696.Contig1_180_5	TAA(3*5)	TCGCAGTTTGGCAGTATACAATA	59.695	CAATCTAAGCGTTCCATTTCCTT	60.798	146
CL860.Contig1_188_1	AT(2*10)	TTCGAGAACGTGATATAGGTATTGA	59.122	TTCGATAGCTGAAGAGTATTGCC	59.897	151
CL860.Contig1_188_2	AT(2*10)	TTCGAGAACGTGATATAGGTATTGA	59.122	GATAGCTGAAGAGTATTGCCCCT	60.128	148
CL860.Contig1_188_3	AT(2*10)	TCGAGAACGTGATATAGGTATTGA	57.873	TTCGATAGCTGAAGAGTATTGCC	59.897	150
CL860.Contig1_188_4	AT(2*10)	TCGAGAACGTGATATAGGTATTGA	57.873	GATAGCTGAAGAGTATTGCCCCT	60.128	147
CL860.Contig1_188_5	AT(2*10)	TTTTCGAGAACGTGATATAGGTATTG	59.84	TTCGATAGCTGAAGAGTATTGCC	59.897	153
Unigene101_331_1	CCA(3*5)	GAATTCTAATCAGACAACGGCTG	60.143	TTTTTGTTAGGGCTATCGTTGAA	60.013	102
Unigene101_331_2	CCA(3*5)	GAATTCTAATCAGACAACGGCTG	60.143	GTTGAAAGGTTTTTGTTAGGGCT	59.933	111
Unigene101_331_3	CCA(3*5)	GAATTCTAATCAGACAACGGCTG	60.143	AGTTGAAAGGTTTTTGTTAGGGC	59.933	112
Unigene101_331_4	CCA(3*5)	GAATTCTAATCAGACAACGGCTG	60.143	AAAGGTTTTTGTTAGGGCTATCG	59.919	107
Unigene101_331_5	CCA(3*5)	GAATTCTAATCAGACAACGGCTG	60.143	GAGTTAGGAATTGGTGGAGGAAT	59.734	159
Unigene10808_402_1	AT(2*6)	CCTATTGACCAATACCTGCATAAA	59.335	GTATGCTGCGAAGGTTTCTAGGT	60.994	156
Unigene10808_402_2	AT(2*6)	AAAACCTATTGACCAATACCTGC	58.517	GTATGCTGCGAAGGTTTCTAGG	60.276	160
Unigene10808_402_3	AT(2*6)	CCTATTGACCAATACCTGCATAAA	59.335	AGTATGCTGCGAAGGTTTCTAGG	61.103	157
Unigene10808_402_4	AT(2*6)	CATTTCGACAAGCATACGTTAAA	59.226	AGCACTTCCTAGTCTTGCTACCT	57.97	146
Unigene10808_402_5	AT(2*6)	CCTATTGACCAATACCTGCATAAA	59.335	TATGCTGCGAAGGTTTCTAGGT	60.276	155
Unigene1101_345_1	TGT(3*35)	GGTTGTCCAACAGCAAGGTT	60.012	CAAATATAATACGCGTCACTCGG	60.723	240
Unigene1101_345_2	TGT(3*35)	GGTTGTCCAACAGCAAGGTT	60.012	AATATAATACGCGTCACTCGGG	60.239	238
Unigene1101_345_3	TGT(3*35)	GGTTGTCCAACAGCAAGGTT	60.012	AAATATAATACGCGTCACTCGGG	61.361	239
Unigene1101_345_4	TGT(3*35)	AGGTTGGGGTTGCTGTGTT	60.415	CAAATATAATACGCGTCACTCGG	60.723	225
Unigene1101_345_5	TGT(3*35)	AAGGTTGGGGTTGCTGTGT	60.415	CAAATATAATACGCGTCACTCGG	60.723	226
Unigene11044_403_1	GCC(3*5)	TAAGCCTAAAAGGATTCAAAGGC	60.101	GTGGTCTTCACAGGTTTGTTTTC	59.936	123
Unigene11044_403_2	GCC(3*5)	AAGGATTCAAAGGCGTGTATTTT	60.239	TACTTCACCATCATCCTCTTCGT	60.012	157
Unigene11044_403_3	GCC(3*5)	AAAGGATTCAAAGGCGTGTATTT	60.239	TACTTCACCATCATCCTCTTCGT	60.012	158
Unigene11044_403_4	GCC(3*5)	AAAAGGATTCAAAGGCGTGTATT	60.239	TACTTCACCATCATCCTCTTCGT	60.012	159
Unigene11044_403_5	GCC(3*5)	AAGGATTCAAAGGCGTGTATTTT	60.239	GTGGTCTTCACAGGTTTGTTTTC	59.936	114
Unigene11497_404_1	CG(2*6)	CGAGTTGTACTCCGTCTCTGTCT	59.989	CAATGTCTACTCGCCGAGACTTA	60.793	103
Unigene11497_404_2	CG(2*6)	AGTTGTACTCCGTCTCTGTCTCG	59.989	ACAGGAAATATTCACCCAACGAT	60.811	129
Unigene11497_404_3	CG(2*6)	CGAGTTGTACTCCGTCTCTGTCT	59.989	ACAGGAAATATTCACCCAACGAT	60.811	131
Unigene11497_404_4	CG(2*6)	AGTTGTACTCCGTCTCTGTCTCG	59.989	CAGGAAATATTCACCCAACGAT	60.075	128
Unigene11497_404_5	CG(2*6)	CGAGTTGTACTCCGTCTCTGTCT	59.989	CAGGAAATATTCACCCAACGAT	60.075	130
Unigene1155_346_1	CGG(3*6)	GATGAAGACGCAACCTTACCC	60.87	CCTGCAGCACGGACTTCT	60.138	151
Unigene1155_346_2	CGG(3*6)	GATGAAGACGCAACCTTACCC	60.87	CCTGCAGCACGGACTTCTC	62.149	151
Unigene1155_346_3	CGG(3*6)	CGATGAAGACGCAACCTTACC	61.91	CCTGCAGCACGGACTTCT	60.138	152
Unigene1155_346_4	CGG(3*6)	ATGAAGACGCAACCTTACCC	59.056	CCTGCAGCACGGACTTCT	60.138	150
Unigene1155_346_5	CGG(3*6)	GCGATGAAGACGCAACCTTAC	62.052	CCTGCAGCACGGACTTCT	60.138	153
Unigene11664_405_1	GT(2*6)	CTTTTTGTACGCCGCTTTTATAC	59.306	ATTCTCTTGGCCATGTGTTCTAA	60.014	160
Unigene11664_405_2	GT(2*6)	TAACTTTTTGTACGCCGCTTTTA	60.18	CATGTGTTCTAACCGAGGATTTT	59.424	152
Unigene11664_405_3	GT(2*6)	AACTTTTTGTACGCCGCTTTTAT	60.394	CATGTGTTCTAACCGAGGATTTT	59.424	151
Unigene11664_405_4	GT(2*6)	TAACTTTTTGTACGCCGCTTTTA	60.18	TCGACACATACACGCTCACTCTA	60.892	111
Unigene11664_405_5	GT(2*6)	TAACTTTTTGTACGCCGCTTTTA	60.18	GACACATACACGCTCACTCTAGC	59.094	109
Unigene1235_348_1	CG(2*6)	TAAAGCTCGATTGTTGTGTGGAG	61.533	GAATGTCAACCACGCGAAG	60.256	160
Unigene1235_348_2	CG(2*6)	TAAAGCTCGATTGTTGTGTGGA	60.669	GAATGTCAACCACGCGAAG	60.256	160
Unigene1235_348_3	CG(2*6)	CTCGATTGTTGTGTGGAGATTT	59.101	AGAATGTCAACCACGCGAAG	61.236	156
Unigene1235_348_4	CG(2*6)	CTCGATTGTTGTGTGGAGATTT	59.101	GAATGTCAACCACGCGAAG	60.256	155
Unigene1235_348_5	CG(2*6)	CTCGATTGTTGTGTGGAGATTT	59.101	AGAATGTCAACCACGCGAA	60.256	156
Unigene1251_349_1	CCTCCG(6*4)	CTCGACATGGACGACGACT	59.837	AAGACAACATGGCGAGCG	60.991	160
Unigene1251_349_2	CCTCCG(6*4)	TCGACATGGACGACGACTC	60.865	AAGACAACATGGCGAGCG	60.991	159
Unigene1251_349_3	CCTCCG(6*4)	CTCGACATGGACGACGACTC	61.877	AAGACAACATGGCGAGCG	60.991	160
Unigene1251_349_4	CCTCCG(6*4)	GACGACGACTCGATCCGC	63.04	AGCATGCAAAAGACAACATGG	61.076	160
Unigene1251_349_5	CCTCCG(6*4)	GACGACGACTCGATCCGC	63.04	CATGCAAAAGACAACATGGC	60.119	158
Unigene1256_350_1	TTA(3*5)	CATTCCTGATGCGTGTTCTTTAT	60.377	GGTAGATGAACATTTGCAACAAAA	60.27	138
Unigene1256_350_2	TTA(3*5)	TGATGCGTGTTCTTTATTAGTGC	59.333	GGTAGATGAACATTTGCAACAAAA	60.27	132
Unigene1256_350_3	TTA(3*5)	ATTCCTGATGCGTGTTCTTTATT	59.073	GGTAGATGAACATTTGCAACAAAA	60.27	137
Unigene1256_350_4	TTA(3*5)	ACTCAAAAGAATGAAACAGGTGC	59.688	TGCAACAAAAATAGATACGTTACGA	59.973	151
Unigene1256_350_5	TTA(3*5)	CCTGATGCGTGTTCTTTATTAGTG	60.076	GGTAGATGAACATTTGCAACAAAA	60.27	134
Unigene12705_407_1	AT(2*7)	CATAGCGTGCCGCTACTACAC	60.856	CGAACAAAGCATTTTAAGCAAAC	60.171	159
Unigene12705_407_2	AT(2*7)	CATAGCGTGCCGCTACTACA	60.059	CGAACAAAGCATTTTAAGCAAAC	60.171	159
Unigene12705_407_3	AT(2*7)	ATAGCGTGCCGCTACTACACC	61.557	CGAACAAAGCATTTTAAGCAAAC	60.171	158
Unigene12705_407_4	AT(2*7)	CATAGCGTGCCGCTACTACAC	60.856	GAACAAAGCATTTTAAGCAAACA	58.542	158
Unigene12705_407_5	AT(2*7)	ATCAGCAGAATAAGGTGCATAGC	59.797	CAAACAATAATAAACACACGTTGTAGC	60.153	137
Unigene12755_408_1	ATT(3*5)	GACCAACTTGGATCATTGTGTTA	58.871	GTACCTGTACAACTGCTGCATGA	60.247	142
Unigene12755_408_2	ATT(3*5)	GACCAACTTGGATCATTGTGTTA	58.871	ACCTGTACAACTGCTGCATGATA	59.713	140
Unigene12755_408_3	ATT(3*5)	GACCAACTTGGATCATTGTGTTA	58.871	TACCTGTACAACTGCTGCATGAT	59.713	141
Unigene12755_408_4	ATT(3*5)	GACCAACTTGGATCATTGTGTTAG	59.804	GTACCTGTACAACTGCTGCATGA	60.247	142
Unigene12755_408_5	ATT(3*5)	GACCAACTTGGATCATTGTGTTAG	59.804	ACCTGTACAACTGCTGCATGATA	59.713	140
Unigene1304_351_1	ATC(3*5)	TGGCTCTTAGACTACTGTTCCTTTT	59.109	TCAGTCACATAAGAGCTCACGAC	59.558	122
Unigene1304_351_2	ATC(3*5)	TGGCTCTTAGACTACTGTTCCTTTT	59.109	GTCAGTCACATAAGAGCTCACGA	59.558	123
Unigene1304_351_3	ATC(3*5)	TGGCTCTTAGACTACTGTTCCTTTT	59.109	TGTCAGTCACATAAGAGCTCACG	60.502	124
Unigene1304_351_4	ATC(3*5)	CTGGCTCTTAGACTACTGTTCCTTTT	59.917	TCAGTCACATAAGAGCTCACGAC	59.558	123
Unigene1304_351_5	ATC(3*5)	CTGGCTCTTAGACTACTGTTCCTTTT	59.917	GTCAGTCACATAAGAGCTCACGA	59.558	124
Unigene1313_352_1	AAATG(5*5)	AATATTGTGTGCCCTAACAGGGT	60.856	TCTTACTGTACCCAAAGTTATGCAA	59.199	147
Unigene1313_352_2	AAATG(5*5)	AATATTGTGTGCCCTAACAGGGT	60.856	TGTACCCAAAGTTATGCAATAAAA	57.802	141
Unigene1313_352_3	AAATG(5*5)	ATATTGTGTGCCCTAACAGGGT	59.658	TCTTACTGTACCCAAAGTTATGCAA	59.199	146
Unigene1313_352_4	AAATG(5*5)	AATATTGTGTGCCCTAACAGGGT	60.856	CTGTACCCAAAGTTATGCAATAAAA	58.669	142
Unigene1313_352_5	AAATG(5*5)	AATATTGTGTGCCCTAACAGGGT	60.856	TTACTGTACCCAAAGTTATGCAA	56.595	145
Unigene13159_409_1	GAC(3*5)	GAGTACGTCCTCTACGACGGC	61.214	TGTTCTTCGACGATCTCCTCTAT	59.384	113
Unigene13159_409_2	GAC(3*5)	GAGTACGTCCTCTACGACGGC	61.214	AATGTTCTTCGACGATCTCCTCT	60.619	115
Unigene13159_409_3	GAC(3*5)	AGTACGTCCTCTACGACGGC	59.381	TGTTCTTCGACGATCTCCTCTAT	59.384	112
Unigene13159_409_4	GAC(3*5)	AGTACGTCCTCTACGACGGC	59.381	AATGTTCTTCGACGATCTCCTCT	60.619	114
Unigene13159_409_5	GAC(3*5)	GAGTACGTCCTCTACGACGGC	61.214	ATGTTCTTCGACGATCTCCTCTAT	59.662	114
Unigene13166_410_1	GC(2*6)	TCTCCATGGTTTCTACCTCAATG	60.359	AGGAACTGGTCGAGTAGTTTGG	59.677	157
Unigene13166_410_2	GC(2*6)	TCTCCATGGTTTCTACCTCAATG	60.359	AACTGGTCGAGTAGTTTGGCAG	60.71	154
Unigene13166_410_3	GC(2*6)	TGTCTCCATGGTTTCTACCTCAA	60.889	AGGAACTGGTCGAGTAGTTTGG	59.677	159
Unigene13166_410_4	GC(2*6)	TTGTCTCCATGGTTTCTACCTCA	60.889	AGGAACTGGTCGAGTAGTTTGG	59.677	160
Unigene13166_410_5	GC(2*6)	CTTGTCTCCATGGTTTCTACCTC	59.157	AACTGGTCGAGTAGTTTGGCAG	60.71	158
Unigene13252_411_1	CTA(3*6)	ATATTCCCACAACTACTGCAAGG	59.445	CTGGTTGCTTCTGTTTGTTTTTC	60.188	94
Unigene13252_411_2	CTA(3*6)	ATATTCCCACAACTACTGCAAGG	59.445	TGCTTCTGTTTGTTTTTCGGTAG	60.658	89
Unigene13252_411_3	CTA(3*6)	CGATATTCCCACAACTACTGCAA	61.237	CTGGTTGCTTCTGTTTGTTTTTC	60.188	96
Unigene13252_411_4	CTA(3*6)	ATATTCCCACAACTACTGCAAGG	59.445	TTGCTTCTGTTTGTTTTTCGGTA	60.986	90
Unigene13252_411_5	CTA(3*6)	ATATTCCCACAACTACTGCAAGG	59.445	TGCTTCTGTTTGTTTTTCGGTA	59.795	89
Unigene13282_412_1	TG(2*6)	ATATACGATTAAGCCCACTGACG	59.449	AAGCAATGTTCAATAGTTGGTGG	60.282	153
Unigene13282_412_2	TG(2*6)	CACAACAATATACGATTAAGCCCA	60.146	AAGCAATGTTCAATAGTTGGTGG	60.282	160
Unigene13282_412_3	TG(2*6)	ATATACGATTAAGCCCACTGACG	59.449	TAAGCAATGTTCAATAGTTGGTGG	60.282	154
Unigene13282_412_4	TG(2*6)	AATATACGATTAAGCCCACTGACG	60.595	AAGCAATGTTCAATAGTTGGTGG	60.282	154
Unigene13282_412_5	TG(2*6)	CAATATACGATTAAGCCCACTGA	58.236	AAGCAATGTTCAATAGTTGGTGG	60.282	155
Unigene13408_413_1	TGT(3*5)	CTCTTAGACTCCCTTGGGTCACT	60.17	TGGACAGAAGAAGTGGAAAAGAA	60.261	140
Unigene13408_413_2	TGT(3*5)	CTCTTAGACTCCCTTGGGTCACT	60.17	TTGGACAGAAGAAGTGGAAAAGA	60.261	141
Unigene13408_413_3	TGT(3*5)	CTCTTAGACTCCCTTGGGTCACT	60.17	GATTGGACAGAAGAAGTGGAAAA	59.623	143
Unigene13408_413_4	TGT(3*5)	GGTCACTTGGTTTAATCTCGTGT	59.446	CGTCAAACCTTCTAGACATGACC	60.047	156
Unigene13408_413_5	TGT(3*5)	GACCTTCTCTTAGACTCCCTTGG	59.774	GATTGGACAGAAGAAGTGGAAAA	59.623	149
Unigene13599_414_1	GT(2*6)	CGTATGTGCGTCGTGATTATTTA	59.93	TTACACACCACAACATTACCAGC	59.842	144
Unigene13599_414_2	GT(2*6)	CGTATGTGCGTCGTGATTATTTA	59.93	ACACACCACAACATTACCAGCTT	60.744	142
Unigene13599_414_3	GT(2*6)	CGTATGTGCGTCGTGATTATTTA	59.93	CACACCACAACATTACCAGCTT	59.958	141
Unigene13599_414_4	GT(2*6)	CGTATGTGCGTCGTGATTATTT	59.917	TTACACACCACAACATTACCAGC	59.842	144
Unigene13599_414_5	GT(2*6)	CGTATGTGCGTCGTGATTATTTAT	60.171	TTACACACCACAACATTACCAGC	59.842	144
Unigene13703_415_1	GA(2*6)	GATGGAGGAATATGAAAGAACCA	59.324	GTGTGAACATCATTGAAGGCAT	59.866	156
Unigene13703_415_2	GA(2*6)	TGATGGAGGAATATGAAAGAACC	59.324	GTGTGAACATCATTGAAGGCAT	59.866	157
Unigene13703_415_3	GA(2*6)	GTGATGGAGGAATATGAAAGAACC	60.082	GTGTGAACATCATTGAAGGCAT	59.866	158
Unigene13703_415_4	GA(2*6)	TTGTGATGGAGGAATATGAAAGAA	59.844	GTGTGAACATCATTGAAGGCAT	59.866	160
Unigene13703_415_5	GA(2*6)	GATGGAGGAATATGAAAGAACCA	59.324	TTGGTGTGAACATCATTGAAGG	60.786	159
Unigene14458_416_1	GTG(3*5)	GGGTACTCCTCGTCTTCGTACTC	60.541	CTGTTGGCCAAGGGGAAG	61.597	80
Unigene14458_416_2	GTG(3*5)	ACCAACTTCTTGCCCTCTGTAG	59.81	CTGTTGGCCAAGGGGAAG	61.597	149
Unigene14458_416_3	GTG(3*5)	ACTTCTTGCCCTCTGTAGACGA	60.436	CTGTTGGCCAAGGGGAAG	61.597	145
Unigene14458_416_4	GTG(3*5)	GACCAACTTCTTGCCCTCTGTAG	61.514	CTGTTGGCCAAGGGGAAG	61.597	150
Unigene14458_416_5	GTG(3*5)	AACTTCTTGCCCTCTGTAGACGA	61.637	CTGTTGGCCAAGGGGAAG	61.597	146
Unigene14499_417_1	GTT(3*5)	TTAGTCGACGGCATTTCTTTTTA	60.133	TGAACAATGAAAATAATGGAACAAA	59.665	144
Unigene14499_417_2	GTT(3*5)	TTAGTCGACGGCATTTCTTTTTA	60.133	TTGAACAATGAAAATAATGGAACAA	59.665	145
Unigene14499_417_3	GTT(3*5)	TTAGTCGACGGCATTTCTTTTTA	60.133	TTTGAACAATGAAAATAATGGAACA	59.665	146
Unigene14499_417_4	GTT(3*5)	TTAGTCGACGGCATTTCTTTTTA	60.133	TGTTTGAACAATGAAAATAATGGAA	59.665	148
Unigene14499_417_5	GTT(3*5)	TTAGTCGACGGCATTTCTTTTTA	60.133	TGAACAATGAAAATAATGGAACAA	58.462	144
Unigene14499_418_1	AC(2*11)	ATTAAGGTAATATCCCAGTGCCC	59.521	AGCAAAGTGCCAAAAATGTGTAT	59.952	139
Unigene14499_418_2	AC(2*11)	GACACTGGCCAAATAGGTAGGTA	59.445	AGCAAAGTGCCAAAAATGTGTAT	59.952	116
Unigene14499_418_3	AC(2*11)	ATTAAGGTAATATCCCAGTGCCC	59.521	AAATGTTGCGTTGTATGTGAGTC	59.081	116
Unigene14499_418_4	AC(2*11)	ATTAAGGTAATATCCCAGTGCCC	59.521	TCTAAGTCAGACCAGCAAAGTGC	60.965	152
Unigene14499_418_5	AC(2*11)	GACACTGGCCAAATAGGTAGGTA	59.445	AAATGTTGCGTTGTATGTGAGTC	59.081	93
Unigene14502_419_1	GC(2*6)	GATGAGGAACTTGTGGTGCTC	59.718	AGCGATAAGGTCATCATAAAGGG	60.67	141
Unigene14502_419_2	GC(2*6)	GATGAGGAACTTGTGGTGCTC	59.718	GATAGCGATAGCGATAAGGTCAT	58.836	150
Unigene14502_419_3	GC(2*6)	GATGAGGAACTTGTGGTGCTC	59.718	CGATAAGGTCATCATAAAGGGC	59.829	139
Unigene14502_419_4	GC(2*6)	GATGAGGAACTTGTGGTGCTC	59.718	GCGATAAGGTCATCATAAAGGG	59.829	140
Unigene14502_419_5	GC(2*6)	GATGAGGAACTTGTGGTGCTC	59.718	CCCAGGTGAGGATGTAGAAAAAG	61.195	118
Unigene14528_420_1	CGCT(4*6)	GACAAGTAACGCGTGAGCG	60.612	TAATCCATTCACCAGTCAGTCAG	59.111	92
Unigene14528_420_2	CGCT(4*6)	GACGACGCGGACAAGTAAC	59.308	TAATCCATTCACCAGTCAGTCAG	59.111	101
Unigene14528_420_3	CGCT(4*6)	GACAAGTAACGCGTGAGCG	60.612	GTAATCCATTCACCAGTCAGTCA	58.972	93
Unigene14528_420_4	CGCT(4*6)	GACAAGTAACGCGTGAGCG	60.612	GTAATCCATTCACCAGTCAGTCAG	59.928	93
Unigene14528_420_5	CGCT(4*6)	GACAAGTAACGCGTGAGCG	60.612	AGTAATCCATTCACCAGTCAGTCA	59.928	94
Unigene14546_421_1	TGG(3*5)	GAACCCGGAGGTAGTCTCG	59.664	CAGTCCACTGACCACACTATTGA	60.081	159
Unigene14546_421_2	TGG(3*5)	ACCCGGAGGTAGTCTCGG	60.064	CAGTCCACTGACCACACTATTGA	60.081	157
Unigene14546_421_3	TGG(3*5)	AGGTAGTCTCGGCAGCCC	60.372	CAGTCCACTGACCACACTATTGA	60.081	151
Unigene14546_421_4	TGG(3*5)	AACCCGGAGGTAGTCTCGG	61.42	CAGTCCACTGACCACACTATTGA	60.081	158
Unigene14546_421_5	TGG(3*5)	GGAACCCGGAGGTAGTCTC	58.525	CAGTCCACTGACCACACTATTGA	60.081	160
Unigene14585_422_1	TCT(3*5)	AACAACAGCACAATTACAGCAGA	59.864	GTATCTCGAGTGCTCGGCTAAG	60.542	128
Unigene14585_422_2	TCT(3*5)	AAATCAGAGTCTCCCAACAACAG	59.668	GTATCTCGAGTGCTCGGCTAAG	60.542	143
Unigene14585_422_3	TCT(3*5)	GCGAACCATTCATAAATCAGAGT	59.519	GTATCTCGAGTGCTCGGCTAAG	60.542	156
Unigene14585_422_4	TCT(3*5)	CAGCACAATTACAGCAGAGAACA	60.488	GTATCTCGAGTGCTCGGCTAAG	60.542	123
Unigene14585_422_5	TCT(3*5)	CAACAGCACAATTACAGCAGAGA	60.488	GTATCTCGAGTGCTCGGCTAAG	60.542	126
Unigene14661_423_1	GC(2*6)	TAATACCTTGAACTGCGTGTTCC	60.408	AAGACAAAGGCTACGAGGAGTG	59.943	146
Unigene14661_423_2	GC(2*6)	TAATACCTTGAACTGCGTGTTCC	60.408	CAAGACAAAGGCTACGAGGAGT	59.943	147
Unigene14661_423_3	GC(2*6)	CCCGAAGTCTTCTAATACCTTGAA	60.02	AAGACAAAGGCTACGAGGAGTG	59.943	158
Unigene14661_423_4	GC(2*6)	CCCGAAGTCTTCTAATACCTTGAA	60.02	CAAGACAAAGGCTACGAGGAGT	59.943	159
Unigene14661_423_5	GC(2*6)	TCTTCTAATACCTTGAACTGCGTG	59.848	AAGACAAAGGCTACGAGGAGTG	59.943	151
Unigene14807_427_1	AC(2*44)	TCATTATTTCACTTATGCACCGT	58.579	CCCAATTTTATCAGTCACCAAAA	60.095	152
Unigene14807_427_2	AC(2*44)	AATCATTATTTCACTTATGCACCG	59.338	CCCAATTTTATCAGTCACCAAAA	60.095	154
Unigene14807_427_3	AC(2*44)	ATCATTATTTCACTTATGCACCG	58.103	CCCAATTTTATCAGTCACCAAAA	60.095	153
Unigene14807_427_4	AC(2*44)	TTTCACTTATGCACCGTAAACTT	57.961	CCCAATTTTATCAGTCACCAAAA	60.095	146
Unigene14807_427_5	AC(2*44)	AATCATTATTTCACTTATGCACCGT	60.046	CCCAATTTTATCAGTCACCAAAA	60.095	154
Unigene14838_428_1	AT(2*8)	AGTTTTCACAAATCTCACCGAAA	60.028	GTAACACCACCTTAACCGTCAAT	59.231	143
Unigene14838_428_2	AT(2*8)	AAGTTTTCACAAATCTCACCGAA	60.028	GTAACACCACCTTAACCGTCAAT	59.231	144
Unigene14838_428_3	AT(2*8)	AAAGTTTTCACAAATCTCACCGA	60.028	GTAACACCACCTTAACCGTCAAT	59.231	145
Unigene14838_428_4	AT(2*8)	GAAAGTTTTCACAAATCTCACCG	60.028	GTAACACCACCTTAACCGTCAAT	59.231	146
Unigene14838_428_5	AT(2*8)	CGAAAGTTTTCACAAATCTCACC	60.028	GTAACACCACCTTAACCGTCAAT	59.231	147
Unigene14875_430_1	CAT(3*5)	TTCAGATTCAGCCTTTTCTTGAG	60.008	ATGAACAAGCAGAAGAAAGCAAC	59.947	80
Unigene14875_430_2	CAT(3*5)	CTTCAGATTCAGCCTTTTCTTGA	60.008	ATGAACAAGCAGAAGAAAGCAAC	59.947	81
Unigene14875_430_3	CAT(3*5)	TCTTCAGATTCAGCCTTTTCTTG	60.008	ATGAACAAGCAGAAGAAAGCAAC	59.947	82
Unigene14875_430_4	CAT(3*5)	TTCAGATTCAGCCTTTTCTTGAG	60.008	AAATCTGATGAAGCTACTGCTGC	60.062	108
Unigene14875_430_5	CAT(3*5)	CTTCAGATTCAGCCTTTTCTTGA	60.008	AAATCTGATGAAGCTACTGCTGC	60.062	109
Unigene15066_432_1	CCG(3*5)	CATGTCCACGTCCATCATGT	60.255	AGTCCTTCTCGTACACGTTCCAC	61.831	146
Unigene15066_432_2	CCG(3*5)	CATGTCCACGTCCATCATGT	60.255	GTCCTTCTCGTACACGTTCCAC	60.971	145
Unigene15066_432_3	CCG(3*5)	CATGTCCACGTCCATCATGT	60.255	AGTCCTTCTCGTACACGTTCCA	61.094	146
Unigene15066_432_4	CCG(3*5)	CATGTCCACGTCCATCATGT	60.255	CAGTCCTTCTCGTACACGTTCC	61.094	147
Unigene15066_432_5	CCG(3*5)	CATGTCCACGTCCATCATGT	60.255	CCAGTCCTTCTCGTACACGTTC	61.094	148
Unigene15108_433_1	ATTC(4*5)	CGCTTAATAGGTTTTGTGGAAGA	59.687	GTCAAGAGGATGGCAGTGAATAG	60.144	129
Unigene15108_433_2	ATTC(4*5)	CGCTTAATAGGTTTTGTGGAAGA	59.687	AGTCAAGAGGATGGCAGTGAATA	60.144	130
Unigene15108_433_3	ATTC(4*5)	CGCTTAATAGGTTTTGTGGAAGA	59.687	TATGAAGAAGTCAAGAGGATGGC	59.739	138
Unigene15108_433_4	ATTC(4*5)	CGCTTAATAGGTTTTGTGGAAGA	59.687	CAAGAGGATGGCAGTGAATAGAG	60.268	127
Unigene15108_433_5	ATTC(4*5)	CGCTTAATAGGTTTTGTGGAAGA	59.687	CGTCGTATGAAGAAGTCAAGAGG	60.301	143
Unigene15239_435_1	TTC(3*5)	GACAGAAGTCTTCACAAGGCACT	59.974	AAGTAATGAAGGAAGCCATGGAG	60.82	137
Unigene15239_435_2	TTC(3*5)	CTTCACAAGGCACTAATCCTCAT	59.666	AAGTAATGAAGGAAGCCATGGAG	60.82	128
Unigene15239_435_3	TTC(3*5)	CAAGGCACTAATCCTCATCCATA	60.338	AAGTAATGAAGGAAGCCATGGAG	60.82	123
Unigene15239_435_4	TTC(3*5)	TTCACAAGGCACTAATCCTCATC	60.497	AAGTAATGAAGGAAGCCATGGAG	60.82	127
Unigene15239_435_5	TTC(3*5)	CTTCACAAGGCACTAATCCTCAT	59.666	AACGCTACTCAGGAGTTGGAAG	59.943	96
Unigene15342_440_1	CGG(3*5)	TGGTGTAGCCACTCCAGTTCT	59.777	GAAGGGAGAAGATACCGTACTCAA	60.024	158
Unigene15342_440_2	CGG(3*5)	TGGTGTAGCCACTCCAGTTCT	59.777	GAAGGGAGAAGATACCGTACTCA	58.794	158
Unigene15342_440_3	CGG(3*5)	TGGTGTAGCCACTCCAGTTCT	59.777	ATACCGTACTCAAAAGGATAGCG	58.791	147
Unigene15342_440_4	CGG(3*5)	TGGTGTAGCCACTCCAGTTCT	59.777	GGGAGAAGATACCGTACTCAAAA	58.705	155
Unigene15342_440_5	CGG(3*5)	TGGTGTAGCCACTCCAGTTCT	59.777	GATACCGTACTCAAAAGGATAGCG	60.38	148
Unigene15511_443_1	TCG(3*5)	GTGGTTCACTTGGGTTTCTTTTT	60.623	GAGGAACGACTACGAATACGAGA	59.797	97
Unigene15511_443_2	TCG(3*5)	GTGGTTCACTTGGGTTTCTTTTT	60.623	GAATCGAGGAACGACTACGAATA	59.643	102
Unigene15511_443_4	TCG(3*5)	GTGGTTCACTTGGGTTTCTTTTT	60.623	CGACTACGAATACGAGAACAACA	59.344	91
Unigene15511_443_5	TCG(3*5)	GTGGTTCACTTGGGTTTCTTTTT	60.623	AGGAACGACTACGAATACGAGAA	59.338	96
Unigene15590_444_1	CGC(3*8)	ACGAGCCCGTCATAAACAAG	60.132	GGGACTATCGTCGGTGAAGTA	59.066	128
Unigene15590_444_2	CGC(3*8)	GAGACGAGCCCGTCATAAAC	59.7	GGGACTATCGTCGGTGAAGTA	59.066	131
Unigene15590_444_3	CGC(3*8)	ACGAGCCCGTCATAAACAAGAC	62.609	GGGACTATCGTCGGTGAAGTA	59.066	128
Unigene15590_444_4	CGC(3*8)	AGACGAGCCCGTCATAAACA	60.657	GGGACTATCGTCGGTGAAGTA	59.066	130
Unigene15590_444_5	CGC(3*8)	AGACGAGCCCGTCATAAACAAG	62.712	GGGACTATCGTCGGTGAAGTA	59.066	130
Unigene15631_445_1	GC(2*7)	TATTCTGCAGCCTACTCCCG	60.365	GTGCTTGTGCTCGTGGTAGTG	61.89	160
Unigene15631_445_2	GC(2*7)	CTATTCTGCAGCCTACTCCCG	61.257	TGCTTGTGCTCGTGGTAGTG	61.075	160
Unigene15631_445_3	GC(2*7)	GCTATTCTGCAGCCTACTCCC	60.374	GCTTGTGCTCGTGGTAGTGC	62.005	160
Unigene15631_445_4	GC(2*7)	TATTCTGCAGCCTACTCCCG	60.365	GTGCTTGTGCTCGTGGTAGT	58.962	160
Unigene15631_445_5	GC(2*7)	TATTCTGCAGCCTACTCCCG	60.365	TGCTTGTGCTCGTGGTAGTG	61.075	159
Unigene15742_446_1	TATCC(5*4)	CGACTTGCTTTGCTTTGTGTTAT	60.685	CGCATAAATATCTGACGCGAT	60.096	155
Unigene15742_446_2	TATCC(5*4)	CTTGCTTTGCTTTGTGTTATCTG	59.13	CGCATAAATATCTGACGCGAT	60.096	152
Unigene15742_446_3	TATCC(5*4)	ACTTGCTTTGCTTTGTGTTATCTG	59.888	CGCATAAATATCTGACGCGAT	60.096	153
Unigene15742_446_4	TATCC(5*4)	CACATGTGTGATTTGCTTTTATTTT	59.404	TGTAGGTACAGTCACCAGCATCA	60.619	137
Unigene15742_446_5	TATCC(5*4)	GCAATACTTGGTAAAAATTGTCCG	60.912	AGGTACAGTCACCAGCATCAATA	58.665	160
Unigene15745_447_1	TATCC(5*4)	CACATGTGTGATTTGCTTTTATTTT	59.404	CCCATATTCCAAATTTCAACGA	60.876	156
Unigene15745_447_3	TATCC(5*4)	CACATGTGTGATTTGCTTTTATTT	58.188	CCCATATTCCAAATTTCAACGA	60.876	156
Unigene15761_448_1	ATG(3*6)	CCTATGCTCAGCAGTGATTACG	59.926	TTTTGGAGAGCAAAATCAATCAT	59.963	159
Unigene15761_448_2	ATG(3*6)	GCCTGACGACATTAAAAGCATAC	60.043	AAACAAAATTGGATGTTTGATGA	58.397	160
Unigene15761_448_3	ATG(3*6)	CCTGACGACATTAAAAGCATACC	59.912	AAACAAAATTGGATGTTTGATGA	58.397	159
Unigene15761_448_4	ATG(3*6)	CCTATGCTCAGCAGTGATTACG	59.926	TTTTTGGAGAGCAAAATCAATCA	60.916	160
Unigene15761_448_5	ATG(3*6)	CCTATGCTCAGCAGTGATTACG	59.926	TGGAGAGCAAAATCAATCATAAAA	59.974	156
Unigene15816_449_1	GCAGTA(6*4)	AAATGGTTAGCGTTTCTTACCGT	60.287	GGTGACCACTACATAGGACACCA	61.089	153
Unigene15816_449_2	GCAGTA(6*4)	AAATGGTTAGCGTTTCTTACCGT	60.287	ACCACTACATAGGACACCAGGG	60.167	149
Unigene15816_449_3	GCAGTA(6*4)	AAATGGTTAGCGTTTCTTACCGT	60.287	TGACCACTACATAGGACACCAGG	61.21	151
Unigene15816_449_4	GCAGTA(6*4)	TCAAATGGTTAGCGTTTCTTACC	59.569	GGTGACCACTACATAGGACACCA	61.089	155
Unigene15816_449_5	GCAGTA(6*4)	TCAAATGGTTAGCGTTTCTTACC	59.569	ACCACTACATAGGACACCAGGG	60.167	151
Unigene15817_450_1	CG(2*6)	TTGGCTGTACCTCTCCTTTTACC	60.847	TCCAGACAGAACATCCGTAAGAT	60.012	149
Unigene15817_450_2	CG(2*6)	TTGGCTGTACCTCTCCTTTTACC	60.847	AACTCCAGACAGAACATCCGTAA	60.047	152
Unigene15817_450_3	CG(2*6)	TTGGCTGTACCTCTCCTTTTACC	60.847	AACACCAACTCCAGACAGAACAT	59.952	158
Unigene15817_450_4	CG(2*6)	TGTACCTCTCCTTTTACCGAAGC	60.967	TCCAGACAGAACATCCGTAAGAT	60.012	144
Unigene15817_450_5	CG(2*6)	GCTGTACCTCTCCTTTTACCGAA	60.967	TCCAGACAGAACATCCGTAAGAT	60.012	146
Unigene15821_451_1	TGA(3*5)	CAGCAGTGGGAATTAAATAGGCT	60.816	TTAACAACCAGGCTTTGACAGTT	60.082	100
Unigene15821_451_2	TGA(3*5)	CAGCAGTGGGAATTAAATAGGCT	60.816	TTTAACAACCAGGCTTTGACAGT	60.082	101
Unigene15821_451_3	TGA(3*5)	CAGCAGTGGGAATTAAATAGGCT	60.816	GGCTTTGACAGTTGTCACCTTAG	60.212	90
Unigene15821_451_4	TGA(3*5)	CAGCAGTGGGAATTAAATAGGCT	60.816	AGGCTTTGACAGTTGTCACCTTA	60.212	91
Unigene15821_451_5	TGA(3*5)	CAGCAGTGGGAATTAAATAGGC	59.99	TTAACAACCAGGCTTTGACAGTT	60.082	100
Unigene15925_452_1	TG(2*6)	CGCAAAAGAGGGGTGTTATAAGT	60.725	AAATTGGTTCACCCGATTAAGAG	60.561	97
Unigene15925_452_2	TG(2*6)	CGCAAAAGAGGGGTGTTATAAGT	60.725	CGCTAGAAAACTTGCTTTCAACT	59.296	134
Unigene15925_452_3	TG(2*6)	GAGGGGTGTTATAAGTTTGACTGC	60.287	AAATTGGTTCACCCGATTAAGAG	60.561	90
Unigene15925_452_4	TG(2*6)	CGCAAAAGAGGGGTGTTATAAGT	60.725	GTTCACCCGATTAAGAGCTACG	60.149	91
Unigene15925_452_5	TG(2*6)	GGGGTGTTATAAGTTTGACTGCT	58.643	AAATTGGTTCACCCGATTAAGAG	60.561	88
Unigene16071_454_1	TACA(4*5)	GCCCAACTTATGTGACATGTTTA	58.935	AACCTAATGCCCAAATTATGTGA	59.637	156
Unigene16071_454_2	TACA(4*5)	GCCCAACTTATGTGACATGTTTAT	59.231	AACCTAATGCCCAAATTATGTGA	59.637	156
Unigene16071_454_3	TACA(4*5)	GCCCAACTTATGTGACATGTTTA	58.935	CGACAACCTAATGCCCAAATTAT	61.23	160
Unigene16071_454_4	TACA(4*5)	GCCCAACTTATGTGACATGTTTAT	59.231	CGACAACCTAATGCCCAAATTAT	61.23	160
Unigene16071_454_5	TACA(4*5)	GCCCAACTTATGTGACATGTTTA	58.935	CGACAACCTAATGCCCAAATTA	61.042	160
Unigene16138_456_1	CCA(3*5)	CTACGTTTATGTGAGGCCGAGTA	60.543	GTAGCCAGTTGTTCTGAATACGG	60.069	154
Unigene16138_456_2	CCA(3*5)	CTACGTTTATGTGAGGCCGAGTA	60.543	AGTTGTTCTGAATACGGGGAGTT	60.28	148
Unigene16138_456_3	CCA(3*5)	TACGTTTATGTGAGGCCGAGTA	59.669	GTAGCCAGTTGTTCTGAATACGG	60.069	153
Unigene16138_456_4	CCA(3*5)	TACGTTTATGTGAGGCCGAGTA	59.669	GGTATTCGTAGCCAGTTGTTCTG	60.069	160
Unigene16138_456_5	CCA(3*5)	TACGTTTATGTGAGGCCGAGTA	59.669	AGTTGTTCTGAATACGGGGAGTT	60.28	147
Unigene16267_457_1	GGC(3*5)	TAAACATGTCCGGTAATTGGAAC	59.997	ACCTCCCGTGAAGTCCTTCTT	61.393	146
Unigene16267_457_2	GGC(3*5)	CTAAACATGTCCGGTAATTGGAA	60.115	ACCTCCCGTGAAGTCCTTCTT	61.393	147
Unigene16267_457_3	GGC(3*5)	TAAACATGTCCGGTAATTGGAAC	59.997	ATGTTCTGACCTCCCGTGAA	60.51	154
Unigene16267_457_4	GGC(3*5)	TAAACATGTCCGGTAATTGGAAC	59.997	CCTCCCGTGAAGTCCTTCTT	60.619	145
Unigene16267_457_5	GGC(3*5)	CTAAACATGTCCGGTAATTGGAA	60.115	ATGTTCTGACCTCCCGTGAA	60.51	155
Unigene16289_460_1	GAT(3*7)	GAGGAACTAGACTTCCTGGCAGA	61.26	TCAGTTCTCCGTCTTCACTATCG	60.797	160
Unigene16289_460_2	GAT(3*7)	GAACTAGACTTCCTGGCAGACG	60.436	TCAGTTCTCCGTCTTCACTATCG	60.797	157
Unigene16289_460_3	GAT(3*7)	AGGAACTAGACTTCCTGGCAGA	59.525	TCAGTTCTCCGTCTTCACTATCG	60.797	159
Unigene16289_460_4	GAT(3*7)	GAGGAACTAGACTTCCTGGCAGA	61.26	AGTTCTCCGTCTTCACTATCGC	59.913	158
Unigene16289_460_5	GAT(3*7)	GAGGAACTAGACTTCCTGGCAGA	61.26	GTCTTCACTATCGCCATCATCA	60.103	150
Unigene17851_462_1	TG(2*6)	TTTGTTTATTTATCGCACAAGAGG	59.592	GACGACGATATAATTTTCGAGGA	59.496	157
Unigene17851_462_2	TG(2*6)	TTGTTTATTTATCGCACAAGAGG	58.39	GACGACGATATAATTTTCGAGGA	59.496	156
Unigene17851_462_3	TG(2*6)	TTGTTTATTTATCGCACAAGAGGT	59.152	GACGACGATATAATTTTCGAGGA	59.496	156
Unigene17851_462_4	TG(2*6)	TTTGTTTATTTATCGCACAAGAGG	59.592	GGACGACGATATAATTTTCGAGG	60.991	158
Unigene17851_462_5	TG(2*6)	TTTGTTTATTTATCGCACAAGAGG	59.592	CGACGATATAATTTTCGAGGACTT	59.899	155
Unigene18526_466_1	AGC(3*5)	ATGTAGTTCAACAGCTGCGACTT	60.369	GCACGAGGACGTCAAGAAG	59.561	144
Unigene18526_466_2	AGC(3*5)	ATGTAGTTCAACAGCTGCGACTT	60.369	AGATCTACGGGCACGAGGAC	61.585	154
Unigene18526_466_3	AGC(3*5)	ATGTAGTTCAACAGCTGCGACTT	60.369	CACGAGGACGTCAAGAAGG	59.399	143
Unigene18526_466_4	AGC(3*5)	ATGTAGTTCAACAGCTGCGACTT	60.369	GATCTACGGGCACGAGGAC	60.639	153
Unigene18526_466_5	AGC(3*5)	ATGTAGTTCAACAGCTGCGACTT	60.369	GAGATCTACGGGCACGAGG	60.774	155
Unigene18690_468_1	ATG(3*5)	TGCCTCTCAACAAGATTAACTTCA	60.288	TTCTCCTTTATCGTTTACATCGG	59.528	104
Unigene18690_468_2	ATG(3*5)	TGCCTCTCAACAAGATTAACTTCA	60.288	TATCGTTTACATCGGCTTCTACG	60.501	96
Unigene18690_468_3	ATG(3*5)	TGCCTCTCAACAAGATTAACTTCA	60.288	CTCCTTTATCGTTTACATCGGCT	60.816	102
Unigene18690_468_4	ATG(3*5)	TGCCTCTCAACAAGATTAACTTCA	60.288	TCCTTTATCGTTTACATCGGCT	59.99	101
Unigene18690_468_5	ATG(3*5)	TGCCTCTCAACAAGATTAACTTCA	60.288	CTCCTTTATCGTTTACATCGGC	59.99	102
Unigene18816_469_1	TCT(3*5)	CTTCTTGGTTTTCCTTCTCTCGT	60.273	CCAAAAAGAAACAGCAGAAACTG	60.307	125
Unigene18816_469_2	TCT(3*5)	CTTCTTGGTTTTCCTTCTCTCGT	60.273	CAAAAAGAAACAGCAGAAACTGAA	59.966	124
Unigene18816_469_3	TCT(3*5)	TTCTTGGTTTTCCTTCTCTCGTC	61.082	CCAAAAAGAAACAGCAGAAACTG	60.307	124
Unigene18816_469_4	TCT(3*5)	TCTTGGTTTTCCTTCTCTCGTC	59.864	CCAAAAAGAAACAGCAGAAACTG	60.307	123
Unigene18816_469_5	TCT(3*5)	CTTCTTGGTTTTCCTTCTCTCGT	60.273	CAAAAAGAAACAGCAGAAACTGA	58.732	124
Unigene18846_470_1	CCT(3*5)	ACCTTTAAAGATGCTGAACATGC	59.685	GGAGGTGGAGTCTGAGGAAAG	60.237	97
Unigene18846_470_2	CCT(3*5)	ACCTTTAAAGATGCTGAACATGC	59.685	GTGACTTGGAGGTGGAGTCTG	59.741	104
Unigene18846_470_3	CCT(3*5)	ACCTTTAAAGATGCTGAACATGC	59.685	GAGGTGGAGTCTGAGGAAAGC	60.386	96
Unigene18846_470_4	CCT(3*5)	ACCTTTAAAGATGCTGAACATGC	59.685	GTGACTTGGAGGTGGAGTCTGAG	62.542	104
Unigene18846_470_5	CCT(3*5)	ACCTTTAAAGATGCTGAACATGC	59.685	GTGACTTGGAGGTGGAGTCTGA	61.67	104
Unigene18871_471_1	CGC(3*5)	CTCATTTAGCCCAGTACGCTCAT	61.805	AATAAAGTCAGGCAGTGTTGAGG	59.703	128
Unigene18871_471_2	CGC(3*5)	CTCATTTAGCCCAGTACGCTCAT	61.805	TGTTGAGGCTAAGGTCAGAGGTA	60.301	113
Unigene18871_471_3	CGC(3*5)	CTCATTTAGCCCAGTACGCTCAT	61.805	CAGTGTTGAGGCTAAGGTCAGAG	60.474	116
Unigene18871_471_4	CGC(3*5)	TCATTTAGCCCAGTACGCTCAT	60.994	AATAAAGTCAGGCAGTGTTGAGG	59.703	127
Unigene18871_471_5	CGC(3*5)	TCATTTAGCCCAGTACGCTCAT	60.994	TGTTGAGGCTAAGGTCAGAGGTA	60.301	112
Unigene18_329_1	GC(2*6)	GAGTTATGGGAGATGAACCACTG	59.878	GGATCAAGATCATTGCGTATCC	60.671	148
Unigene18_329_2	GC(2*6)	GAGTTATGGGAGATGAACCACTG	59.878	GGGATCAAGATCATTGCGTATC	60.671	149
Unigene18_329_3	GC(2*6)	CAGAGTTATGGGAGATGAACCAC	59.878	GGATCAAGATCATTGCGTATCC	60.671	150
Unigene18_329_4	GC(2*6)	CAGAGTTATGGGAGATGAACCAC	59.878	GGGATCAAGATCATTGCGTATC	60.671	151
Unigene18_329_5	GC(2*6)	AGCAGAGTTATGGGAGATGAACC	60.853	GGATCAAGATCATTGCGTATCC	60.671	152
Unigene19063_472_1	TGG(3*5)	CTAAGCTGTCTTCATTGTCAGGG	60.301	CAATCAGAACTACACTGTGCCAA	60.218	134
Unigene19063_472_2	TGG(3*5)	GTCGGCTCCTCTGTCTTCTCTAC	60.926	CAAGAAACAGAAGACTAAGCCCA	59.935	156
Unigene19063_472_3	TGG(3*5)	TCGGCTCCTCTGTCTTCTCTACT	61.043	CAAGAAACAGAAGACTAAGCCCA	59.935	155
Unigene19063_472_4	TGG(3*5)	GTCGGCTCCTCTGTCTTCTCTAC	60.926	GAAACAGAAGACTAAGCCCACAA	59.812	153
Unigene19063_472_5	TGG(3*5)	GTCGGCTCCTCTGTCTTCTCTAC	60.926	CAATCAGAACTACACTGTGCCAA	60.218	105
Unigene20906_473_1	AG(2*6)	AACTCAAGACAAGCAAGAATTGG	59.812	GTGTTACACTCTCGGGGTAGGAG	61.284	137
Unigene20906_473_2	AG(2*6)	AACTCAAGACAAGCAAGAATTGG	59.812	GTGTTACACTCTCGGGGTAGGA	60.415	137
Unigene20906_473_3	AG(2*6)	CAGAACAAACTCAAGACAAGCAA	59.588	GTGTTACACTCTCGGGGTAGGAG	61.284	144
Unigene20906_473_4	AG(2*6)	AACTCAAGACAAGCAAGAATTGG	59.812	TGTTACACTCTCGGGGTAGGAG	60.54	136
Unigene20906_473_5	AG(2*6)	CAGAACAAACTCAAGACAAGCAA	59.588	GTGTTACACTCTCGGGGTAGGA	60.415	144
Unigene21129_474_1	CGG(3*5)	AGTGACTGGCTGTTTTTGTTTGT	60.123	GTTTTCTACGACAAGATGCGAGA	60.783	123
Unigene21129_474_2	CGG(3*5)	AGTGACTGGCTGTTTTTGTTTGT	60.123	TTTCTACGACAAGATGCGAGAAG	60.9	121
Unigene21129_474_3	CGG(3*5)	AGTGACTGGCTGTTTTTGTTTGT	60.123	TTTTCTACGACAAGATGCGAGA	60.018	122
Unigene21129_474_4	CGG(3*5)	AGTGACTGGCTGTTTTTGTTTGT	60.123	AAAGGTTTTCTACGACAAGATGC	58.879	127
Unigene21129_474_5	CGG(3*5)	GTCAGTGACTGGCTGTTTTTGTT	60.614	GTTTTCTACGACAAGATGCGAGA	60.783	126
Unigene21134_475_1	AGG(3*5)	CGAACCTGCACCAGTTGTAAT	60.045	AGTCCCATTCCGTGTAGAAGATT	60.248	158
Unigene21134_475_2	AGG(3*5)	CGAACCTGCACCAGTTGTAAT	60.045	AAGTCCCATTCCGTGTAGAAGAT	60.248	159
Unigene21134_475_3	AGG(3*5)	CGAACCTGCACCAGTTGTAAT	60.045	CGTGTAGAAGATTGAGTTGCACA	60.353	148
Unigene21134_475_4	AGG(3*5)	ACCTGCACCAGTTGTAATGGAAC	62.397	GATTGAGTTGCACACATCACACT	60.096	136
Unigene21134_475_5	AGG(3*5)	CGAACCTGCACCAGTTGTAAT	60.045	CCATTCCGTGTAGAAGATTGAGT	59.535	154
Unigene21377_476_3	TCA(3*6)	AATCTTCTGAATGCTCTGCTGTC	60.04	ATGAACAGGAACAAGAACCTGAA	60.026	102
Unigene21377_476_4	TCA(3*6)	GAATCTTCTGAATGCTCTGCTGT	60.04	ATGAACAGGAACAAGAACCTGAA	60.026	103
Unigene21377_476_5	TCA(3*6)	CTGTCATTTGATTGCTTTCATCA	60.124	ATGAACAGGAACAAGAACCTGAA	60.026	84
Unigene21592_477_1	ACA(3*5)	CAACGACACTCTCACACCCTA	58.79	ATACTGGGAGTTGTTGGTCCTGT	61.043	160
Unigene21592_477_2	ACA(3*5)	CAACGACACTCTCACACCCTA	58.79	ATACTGGGAGTTGTTGGTCCTG	60.281	160
Unigene21592_477_3	ACA(3*5)	CAACGACACTCTCACACCCTA	58.79	AGTGTTCCTGGTCGTAGATGGAG	61.797	131
Unigene21592_477_4	ACA(3*5)	CAACGACACTCTCACACCCTA	58.79	TACTGGGAGTTGTTGGTCCTGT	60.827	159
Unigene21592_477_5	ACA(3*5)	CAACGACACTCTCACACCCTA	58.79	GTTGTACTCGTCCTTGGAGTCGT	61.831	97
Unigene21667_478_1	ATC(3*7)	GAACACTCACACGAAGAACTCCT	59.837	TTCATTTACCTCGACGTTTGTTT	59.926	152
Unigene21667_478_2	ATC(3*7)	GAACACTCACACGAAGAACTCCT	59.837	TTTCATTTACCTCGACGTTTGTT	59.926	153
Unigene21667_478_3	ATC(3*7)	AGAACACTCACACGAAGAACTCC	59.837	TTCATTTACCTCGACGTTTGTTT	59.926	153
Unigene21667_478_4	ATC(3*7)	AGAACACTCACACGAAGAACTCC	59.837	TTTCATTTACCTCGACGTTTGTT	59.926	154
Unigene21667_478_5	ATC(3*7)	CTCACACGAAGAACTCCTAATGG	60.171	TTCATTTACCTCGACGTTTGTTT	59.926	147
Unigene21981_479_1	AAC(3*6)	CCCAATATTGTGATGATGGTGA	60.448	CTTCAGGATCCGCTTGTACTG	59.883	141
Unigene21981_479_2	AAC(3*6)	AGCCCAATATTGTGATGATGGT	60.46	CTTCAGGATCCGCTTGTACTG	59.883	143
Unigene21981_479_3	AAC(3*6)	CCCAATATTGTGATGATGGTGA	60.448	CGTTTACGTAGAGAAGGGGCT	59.791	115
Unigene21981_479_4	AAC(3*6)	AGCCCAATATTGTGATGATGGT	60.46	CGTTTACGTAGAGAAGGGGCT	59.791	117
Unigene21981_479_5	AAC(3*6)	CCCAATATTGTGATGATGGTGA	60.448	CGTTTACGTAGAGAAGGGGCTC	61.45	115
Unigene242_332_1	GCC(3*6)	TGTAACCTCGTGTTTTCTTTGAA	58.842	CATTTCAGAAGTCTTCGGGTG	59.72	160
Unigene242_332_2	GCC(3*6)	TTGTAACCTCGTGTTTTCTTTGAA	60.069	ATTTCAGAAGTCTTCGGGTGC	60.625	160
Unigene242_332_3	GCC(3*6)	TGTAACCTCGTGTTTTCTTTGAA	58.842	ATTTCAGAAGTCTTCGGGTGC	60.625	159
Unigene242_332_4	GCC(3*6)	TTGTAACCTCGTGTTTTCTTTGA	58.842	ATTTCAGAAGTCTTCGGGTGC	60.625	160
Unigene242_332_5	GCC(3*6)	TTGTAACCTCGTGTTTTCTTTGAA	60.069	TTTCAGAAGTCTTCGGGTGC	60.375	159
Unigene2443_353_1	TA(2*6)	TGATAATTTTTAAAGCCTGCACC	59.549	TTGAGTGTATTGTTTGAGTTGGC	59.191	155
Unigene2443_353_2	TA(2*6)	TGATAATTTTTAAAGCCTGCACC	59.549	TATTGTTTGAGTTGGCCGAAGTA	60.857	148
Unigene2443_353_3	TA(2*6)	TCGAATTAATTTTTGGATATGGG	59.13	TTGAGTGTATTGTTTGAGTTGGC	59.191	130
Unigene2443_353_4	TA(2*6)	TCGAATTAATTTTTGGATATGGG	59.13	TATTGTTTGAGTTGGCCGAAGTA	60.857	123
Unigene2443_353_5	TA(2*6)	CTCGAATTAATTTTTGGATATGGG	59.945	TTGAGTGTATTGTTTGAGTTGGC	59.191	131
Unigene25153_481_1	CGG(3*6)	TTTTGAATATGTTAGAGACGGGC	59.533	CAGAACTTGGACGCGGAC	60.402	154
Unigene25153_481_2	CGG(3*6)	TTTTGAATATGTTAGAGACGGGC	59.533	CTGGCAGAACTTGGACGC	60.557	158
Unigene25153_481_3	CGG(3*6)	TTTTGAATATGTTAGAGACGGGC	59.533	GCTGGCAGAACTTGGACG	60.557	159
Unigene25153_481_4	CGG(3*6)	TTTTGAATATGTTAGAGACGGGC	59.533	CGCTGGCAGAACTTGGAC	60.557	160
Unigene25153_481_5	CGG(3*6)	ATTTTGAATATGTTAGAGACGGGC	59.786	CAGAACTTGGACGCGGAC	60.402	155
Unigene25809_482_1	TCGCGG(6*4)	GTAGCTGTAAGGCGGTTTGG	59.769	CATCGACCCACCTCTAATGG	60.331	153
Unigene25809_482_2	TCGCGG(6*4)	GTAGCTGTAAGGCGGTTTGG	59.769	AGCATCGACCCACCTCTAATG	61.404	155
Unigene25809_482_3	TCGCGG(6*4)	GTAGCTGTAAGGCGGTTTGG	59.769	CAGCATCGACCCACCTCTAAT	61.404	156
Unigene25809_482_4	TCGCGG(6*4)	GTAGCTGTAAGGCGGTTTGG	59.769	GCATCGACCCACCTCTAATG	60.483	154
Unigene25809_482_5	TCGCGG(6*4)	CGTAGCTGTAAGGCGGTTTG	60.812	CATCGACCCACCTCTAATGG	60.331	154
Unigene25877_483_1	GAA(3*7)	AAAGTCCGTACAGCCCTTATGAT	60.262	AGCGAACATAGCTCTTCCTTTCT	60.057	121
Unigene25877_483_2	GAA(3*7)	AAAGTCCGTACAGCCCTTATGAT	60.262	TCTCTATTCCTCGTCATTTTCCA	60.082	156
Unigene25877_483_3	GAA(3*7)	AAAGTCCGTACAGCCCTTATGAT	60.262	AAGCGAACATAGCTCTTCCTTTC	60.383	122
Unigene25877_483_4	GAA(3*7)	AAAGTCCGTACAGCCCTTATGAT	60.262	GAAGCGAACATAGCTCTTCCTTT	60.383	123
Unigene25877_483_5	GAA(3*7)	AAAGTCCGTACAGCCCTTATGAT	60.262	GAACATAGCTCTTCCTTTCTCCG	60.717	118
Unigene27379_486_1	TG(2*8)	GGAATGCTGATTTTTCTCTTTCA	59.729	GCCCAGTATTTAGGACCAGTTTA	58.643	160
Unigene27379_486_2	TG(2*8)	GCTGATTTTTCTCTTTCAGCCTT	60.365	GCCCAGTATTTAGGACCAGTTTA	58.643	155
Unigene27379_486_3	TG(2*8)	GCTGATTTTTCTCTTTCAGCCTT	60.365	GGCCCAGTATTTAGGACCAGTT	60.589	156
Unigene27379_486_4	TG(2*8)	GCTGATTTTTCTCTTTCAGCCTT	60.365	GGCCCAGTATTTAGGACCAGTTT	61.702	156
Unigene27379_486_5	TG(2*8)	AATGCTGATTTTTCTCTTTCAGC	59.073	GCCCAGTATTTAGGACCAGTTTA	58.643	158
Unigene27616_488_1	CG(2*7)	AGATGGAGCTGGACGAAGTG	60.408	GCTTTATCATCATCTGCAACACA	60.152	114
Unigene27616_488_2	CG(2*7)	CAGATGGAGCTGGACGAAGT	60.408	GCTTTATCATCATCTGCAACACA	60.152	115
Unigene27616_488_3	CG(2*7)	AGATGGAGCTGGACGAAGTG	60.408	ATAGGCTCCGCTTTATCATCATC	60.771	123
Unigene27616_488_4	CG(2*7)	CAGATGGAGCTGGACGAAGT	60.408	ATAGGCTCCGCTTTATCATCATC	60.771	124
Unigene27616_488_5	CG(2*7)	CAGATGGAGCTGGACGAAG	59.509	GCTTTATCATCATCTGCAACACA	60.152	115
Unigene27618_489_1	TCC(3*5)	CTGTTCTTCCTCGATCACTTCC	60.247	AAGAGATAAAATCGAAGGGCTTG	60.101	124
Unigene27618_489_2	TCC(3*5)	CTGTTCTTCCTCGATCACTTCC	60.247	CAAAGAGATAAAATCGAAGGGCT	60.101	126
Unigene27618_489_3	TCC(3*5)	AACCTCATATTCTGCTTCTTCGT	58.49	GCAAGTGAAAAGTAGGCAGTTTC	59.488	157
Unigene27618_489_4	TCC(3*5)	AACCTCATATTCTGCTTCTTCGT	58.49	GAAAAGTAGGCAGTTTCTCGTTG	59.484	151
Unigene27618_489_5	TCC(3*5)	AACCTCATATTCTGCTTCTTCGT	58.49	TGAAAAGTAGGCAGTTTCTCGTT	59.484	152
Unigene27644_490_1	CAT(3*5)	CAGCTTTATCCTTAATAACGACCG	60.365	GGAGAAGAAAAAGAAAAAGGCTG	59.894	158
Unigene27644_490_2	CAT(3*5)	AGTTGATGATTCACCATCCCAT	60.452	GGAGAAGAAAAAGAAAAAGGCTG	59.894	94
Unigene27644_490_3	CAT(3*5)	AGTTGATGATTCACCATCCCAT	60.452	AGACGGTGAAGGAGAAAGAAAAG	60.273	134
Unigene27644_490_4	CAT(3*5)	TAACGACCGTTTTATCTTCTTCG	59.687	GAAAAAGAAAAAGGCTGAAAAGAA	59.478	137
Unigene27644_490_5	CAT(3*5)	AACGACCGTTTTATCTTCTTCGT	60.395	GAAAAAGAAAAAGGCTGAAAAGAA	59.478	136
Unigene27671_491_1	TGA(3*5)	CAGACTTGGTTTCACATTGACAT	59.018	TATTCTGCATGGCCATTACATTT	60.564	155
Unigene27671_491_2	TGA(3*5)	TTCTGCAGACTTGGTTTCACATT	61.056	TATTCTGCATGGCCATTACATTT	60.564	160
Unigene27671_491_3	TGA(3*5)	TCTGCAGACTTGGTTTCACATT	59.78	TATTCTGCATGGCCATTACATTT	60.564	159
Unigene27671_491_4	TGA(3*5)	TTCTGCAGACTTGGTTTCACAT	59.78	TATTCTGCATGGCCATTACATTT	60.564	160
Unigene27671_491_5	TGA(3*5)	CAGACTTGGTTTCACATTGACATT	60.315	TATTCTGCATGGCCATTACATTT	60.564	155
Unigene27716_492_1	GCA(3*5)	TATCGAGTCCCTACAACATACCG	60.263	AGCGGGGAACTCATGGTC	61.052	157
Unigene27716_492_2	GCA(3*5)	TATCGAGTCCCTACAACATACCG	60.263	GAGCGATGGCATCTGTGG	61.42	137
Unigene27716_492_3	GCA(3*5)	TATCGAGTCCCTACAACATACCG	60.263	GATGGCATCTGTGGCTGC	61.435	133
Unigene27716_492_4	GCA(3*5)	CTACAACATACCGGGGATAGGTA	59.194	AGCGGGGAACTCATGGTC	61.052	147
Unigene27716_492_5	GCA(3*5)	GATGCTATCGAGTCCCTACAACA	60.517	GAGCGATGGCATCTGTGG	61.42	142
Unigene27735_493_1	AC(2*7)	CGATAAACTCAGGAATCCGTGTA	60.369	ATATATCATAATTTGCCGCGTTG	60.095	158
Unigene27735_493_2	AC(2*7)	CTCAGGAATCCGTGTAGTGTACG	60.955	ATATATCATAATTTGCCGCGTTG	60.095	151
Unigene27735_493_3	AC(2*7)	TCAGGAATCCGTGTAGTGTACG	60.052	ATATATCATAATTTGCCGCGTTG	60.095	150
Unigene27735_493_4	AC(2*7)	AGGAATCCGTGTAGTGTACGGT	59.816	ATATATCATAATTTGCCGCGTTG	60.095	148
Unigene27735_493_5	AC(2*7)	CGATAAACTCAGGAATCCGTGTA	60.369	TATATATCATAATTTGCCGCGTTG	60.101	159
Unigene27826_494_1	TGC(3*5)	CCTTCTGGTGCATCTGCG	61.586	AACAACAGCAGCAACAACAAGT	59.886	159
Unigene27826_494_2	TGC(3*5)	TTGTTGGACTTGTTGTTGTACTTGT	59.923	CCCTTGCTCCAGCAACAAC	61.794	138
Unigene27826_494_3	TGC(3*5)	TGTTGTTGGACTTGTTGTTGTACTT	59.923	CCCTTGCTCCAGCAACAAC	61.794	140
Unigene27826_494_4	TGC(3*5)	TGTTGGACTTGTTGTTGTACTTGT	58.657	CCCTTGCTCCAGCAACAAC	61.794	137
Unigene27826_494_5	TGC(3*5)	CTTCTGGTGCATCTGCGG	61.586	ACAAGTGCAACAGCAACAACAG	61.347	142
Unigene27850_495_1	CG(2*6)	ACAGCTTCTTGCAGGATGAGAT	60.411	GTCGGGGTACGAGTTGGAG	60.517	131
Unigene27850_495_2	CG(2*6)	GAGTTGACTCGAAGGACCTCAG	60.427	GTCGGGGTACGAGTTGGAG	60.517	155
Unigene27850_495_3	CG(2*6)	AACAGCTTCTTGCAGGATGAGAT	61.628	GTCGGGGTACGAGTTGGAG	60.517	132
Unigene27850_495_4	CG(2*6)	ACAGCTTCTTGCAGGATGAGA	60.149	GTCGGGGTACGAGTTGGAG	60.517	131
Unigene27850_495_5	CG(2*6)	ACAGCTTCTTGCAGGATGAGAT	60.411	GGGGTACGAGTTGGAGGG	60.317	128
Unigene27876_496_1	AT(2*6)	GTACGTTTATCTTGCACCTACGG	59.965	TTGGCTAGTACACCACAGGAAGT	60.102	133
Unigene27876_496_2	AT(2*6)	GTACGTTTATCTTGCACCTACGG	59.965	TGTGTCACGATTGGCTAGTACAC	60.11	143
Unigene27876_496_3	AT(2*6)	GTACGTTTATCTTGCACCTACGG	59.965	TCTTGTGTCACGATTGGCTAGTA	59.821	146
Unigene27876_496_4	AT(2*6)	GTACGTTTATCTTGCACCTACGG	59.965	ATTGGCTAGTACACCACAGGAAG	59.595	134
Unigene27876_496_5	AT(2*6)	GTACGTTTATCTTGCACCTACGG	59.965	GATTGGCTAGTACACCACAGGAA	60.419	135
Unigene28287_497_1	CG(2*6)	TGTACATGATGTTGACGAAGACG	60.988	TACTGAACACATCAGTGGAGCTG	60.363	156
Unigene28287_497_2	CG(2*6)	TGTACATGATGTTGACGAAGACG	60.988	CTTACTGAACACATCAGTGGAGC	58.925	158
Unigene28287_497_3	CG(2*6)	GTACATGATGTTGACGAAGACGC	61.847	TACTGAACACATCAGTGGAGCTG	60.363	155
Unigene28287_497_4	CG(2*6)	TGTACATGATGTTGACGAAGACG	60.988	ACTTACTGAACACATCAGTGGAGC	59.748	159
Unigene28287_497_5	CG(2*6)	TGTACATGATGTTGACGAAGACG	60.988	ACTGAACACATCAGTGGAGCTG	60.366	155
Unigene28309_498_1	CG(2*6)	GATCTGCATCTGCTCGGTG	60.537	GTGACGTCAGCAATATGGACG	61.51	132
Unigene28309_498_2	CG(2*6)	GATCTGCATCTGCTCGGTG	60.537	CGTGACGTCAGCAATATGGAC	61.51	133
Unigene28309_498_3	CG(2*6)	ATTTCCGAGGAGGAGGTGAAG	61.835	ACCTCGTATCGCTTCAGGC	60.377	149
Unigene28309_498_4	CG(2*6)	GATCTGCATCTGCTCGGTG	60.537	TGACGTCAGCAATATGGACG	60.687	131
Unigene28309_498_5	CG(2*6)	GATCTGCATCTGCTCGGTG	60.537	CGTGACGTCAGCAATATGGA	60.687	133
Unigene28470_499_1	GCG(3*5)	GCTATGAGCTCTATCGGCG	58.738	TTAGTGGTGTAGTCCATGAGCGT	60.965	143
Unigene28470_499_2	GCG(3*5)	GCTATGAGCTCTATCGGCG	58.738	CTTAGTGGTGTAGTCCATGAGCG	61.083	144
Unigene28470_499_3	GCG(3*5)	GCTATGAGCTCTATCGGCG	58.738	TTAGTGGTGTAGTCCATGAGCG	60.19	143
Unigene28470_499_4	GCG(3*5)	GCTATGAGCTCTATCGGCG	58.738	TTCTTAGTGGTGTAGTCCATGAGC	59.717	146
Unigene28470_499_5	GCG(3*5)	GCTATGAGCTCTATCGGCG	58.738	GTGTAGTCCATGAGCGTGGTAG	59.685	137
Unigene30670_500_1	CT(2*8)	CACGACAACTCTCTTAGCTGACC	60.482	CGATATCGCCTTACGTTTTTATC	59.112	160
Unigene30670_500_2	CT(2*8)	TGACACGACAACTCTCTTAGCTG	59.733	TGAGACGACTATGAAAGAAATGC	58.529	101
Unigene30670_500_3	CT(2*8)	CAACTCTCTTAGCTGACCGTACA	58.735	CCGATATCGCCTTACGTTTTTAT	60.541	156
Unigene30670_500_4	CT(2*8)	TGACACGACAACTCTCTTAGCTG	59.733	TGAGACGACTATGAAAGAAATGCT	59.458	101
Unigene30670_500_5	CT(2*8)	TGACACGACAACTCTCTTAGCTG	59.733	CTGAGACGACTATGAAAGAAATGC	59.458	102
Unigene30680_501_1	TCT(3*5)	AGACGCAGCTCCTCATCAGTAT	60.432	CGTTGTCCAAACACAGATCTAAA	59.187	127
Unigene30680_501_2	TCT(3*5)	AAGACGCAGCTCCTCATCAGTAT	61.645	CGTTGTCCAAACACAGATCTAAA	59.187	128
Unigene30680_501_3	TCT(3*5)	AGACGCAGCTCCTCATCAGTAT	60.432	TCCAAACACAGATCTAAAAGCAGA	60.288	122
Unigene30680_501_4	TCT(3*5)	AGACGCAGCTCCTCATCAGTAT	60.432	TTGTCCAAACACAGATCTAAAAGC	59.708	125
Unigene30680_501_5	TCT(3*5)	AGACGCAGCTCCTCATCAGTAT	60.432	GCGTTGTCCAAACACAGATCTAA	61.42	128
Unigene30701_502_1	CG(2*6)	CCTTGGTGTGTATCTCGGCTAT	60.393	CACGTTCACTCTCAACTGCG	60.651	116
Unigene30701_502_2	CG(2*6)	CCTTGGTGTGTATCTCGGCTAT	60.393	CGCACGTTCACTCTCAACTG	60.651	118
Unigene30701_502_3	CG(2*6)	CCTTGGTGTGTATCTCGGCTA	60.139	CACGTTCACTCTCAACTGCG	60.651	116
Unigene30701_502_4	CG(2*6)	CCTTGGTGTGTATCTCGGCTA	60.139	CGCACGTTCACTCTCAACTG	60.651	118
Unigene30701_502_5	CG(2*6)	CCTTGGTGTGTATCTCGGCTAT	60.393	GCGCACGTTCACTCTCAACT	61.605	119
Unigene30761_503_1	GC(2*6)	AAGCTCTTCAATCGTAATGCAAC	59.812	CTTCTGTCGCGTCGAGGT	60.138	122
Unigene30761_503_2	GC(2*6)	TAAACGGAAGCTCTTCAATCGTA	60.257	CTTCTGTCGCGTCGAGGT	60.138	129
Unigene30761_503_3	GC(2*6)	AACGGAAGCTCTTCAATCGTAAT	60.485	CTTCTGTCGCGTCGAGGT	60.138	127
Unigene30761_503_4	GC(2*6)	GTCTTCTCGTCGTGGTCTTGT	59.365	CGCCTGCTTCTTCTACTCGT	59.78	153
Unigene30761_503_5	GC(2*6)	GAAGCTCTTCAATCGTAATGCAA	60.734	CTTCTGTCGCGTCGAGGT	60.138	123
Unigene30768_504_1	AT(2*6)	TTTATAGGCAAAAGCACCCAATA	59.884	ATGGGAATAGATTGTGACGATTG	60.089	150
Unigene30768_504_2	AT(2*6)	TATAGGCAAAAGCACCCAATATG	60.222	ATGGGAATAGATTGTGACGATTG	60.089	148
Unigene30768_504_3	AT(2*6)	ATGTTTTATAGGCAAAAGCACCC	60.572	ATGGGAATAGATTGTGACGATTG	60.089	154
Unigene30768_504_4	AT(2*6)	TTTATAGGCAAAAGCACCCAATA	59.884	GGGAATAGATTGTGACGATTGTG	60.607	148
Unigene30768_504_5	AT(2*6)	TATAGGCAAAAGCACCCAATATG	60.222	GGGAATAGATTGTGACGATTGTG	60.607	146
Unigene30897_506_1	TCA(3*5)	GTTGGGCGGCTATAAGATAAAAT	59.77	GCATTGAACCGATAAATATTCCA	60.057	125
Unigene30897_506_2	TCA(3*5)	AGTTGGGCGGCTATAAGATAAAA	60.331	GCATTGAACCGATAAATATTCCA	60.057	126
Unigene30897_506_3	TCA(3*5)	AAGTTGGGCGGCTATAAGATAAA	60.331	GCATTGAACCGATAAATATTCCA	60.057	127
Unigene30897_506_4	TCA(3*5)	AAAGTTGGGCGGCTATAAGATAA	60.331	GCATTGAACCGATAAATATTCCA	60.057	128
Unigene30897_506_5	TCA(3*5)	AAAAGTTGGGCGGCTATAAGATA	60.331	GCATTGAACCGATAAATATTCCA	60.057	129
Unigene30946_507_1	CGTGGT(6*4)	CCTAGCCGGGTAATAGTAGTCGT	59.952	TCAACAGGAACGAAGCTCTCTAC	60.068	158
Unigene30946_507_2	CGTGGT(6*4)	TCCCTAGCCGGGTAATAGTAGTC	59.9	TCAACAGGAACGAAGCTCTCTAC	60.068	160
Unigene30946_507_3	CGTGGT(6*4)	CCTAGCCGGGTAATAGTAGTCGT	59.952	ACAGGAACGAAGCTCTCTACAAA	59.595	155
Unigene30946_507_4	CGTGGT(6*4)	CCTAGCCGGGTAATAGTAGTCGT	59.952	AACAGGAACGAAGCTCTCTACAA	59.595	156
Unigene30946_507_5	CGTGGT(6*4)	TCCCTAGCCGGGTAATAGTAGTC	59.9	ACAGGAACGAAGCTCTCTACAAA	59.595	157
Unigene30972_508_1	TC(2*6)	TGCCTCAATCTATCTCTTGCTTC	60	ACGTCATCTGGTTTATCGTTGTT	59.818	151
Unigene30972_508_2	TC(2*6)	TGCCTCAATCTATCTCTTGCTTC	60	AACGTCATCTGGTTTATCGTTGT	59.818	152
Unigene30972_508_3	TC(2*6)	TGCCTCAATCTATCTCTTGCTTC	60	GGTTTAGCACTGTGTCTCGTTTT	59.746	119
Unigene30972_508_4	TC(2*6)	TGCCTCAATCTATCTCTTGCTTC	60	AGGTTTAGCACTGTGTCTCGTTT	59.398	120
Unigene30972_508_5	TC(2*6)	TTGCCTCAATCTATCTCTTGCTT	59.536	ACGTCATCTGGTTTATCGTTGTT	59.818	152
Unigene31190_509_1	GC(2*6)	ATGATCGTTATGGAGCTGGTCT	59.99	CAGTTCTTGGACTCGAGGTAGC	60.436	140
Unigene31190_509_2	GC(2*6)	ATGATCGTTATGGAGCTGGTCT	59.99	GCAGTTCTTGGACTCGAGGTAG	60.436	141
Unigene31190_509_3	GC(2*6)	CATCATGATCGTTATGGAGCTG	60.49	CAGTTCTTGGACTCGAGGTAGC	60.436	144
Unigene31190_509_4	GC(2*6)	CATCATGATCGTTATGGAGCTG	60.49	GCAGTTCTTGGACTCGAGGTAG	60.436	145
Unigene31190_509_5	GC(2*6)	ATCGTTATGGAGCTGGTCTCAG	60.65	CAGTTCTTGGACTCGAGGTAGC	60.436	137
Unigene31203_510_1	AT(2*8)	TACGCTCTTCGTACAAATTGGAT	60.036	TTTTACGCGGAAGACTAGTTTGA	60.288	157
Unigene31203_510_2	AT(2*8)	TTCGTACAAATTGGATTTCAACA	59.394	TTTTACGCGGAAGACTAGTTTGA	60.288	150
Unigene31203_510_3	AT(2*8)	CCAACTCACATTTCGTACAACAC	59.457	GCAAGAGGATCAACCAGGTATAA	59.515	124
Unigene31203_510_4	AT(2*8)	ATTTCAACACTCATTTCGTCCAA	60.745	TTTTACGCGGAAGACTAGTTTGA	60.288	136
Unigene31203_510_5	AT(2*8)	TTGGATTTCAACACTCATTTCGT	60.745	TTTTACGCGGAAGACTAGTTTGA	60.288	140
Unigene31213_511_1	GGC(3*5)	GTCGGGTTCATCAGGGTCTA	59.927	TTATGATCCGAAACCGTTCAGT	60.721	160
Unigene31213_511_2	GGC(3*5)	GTCGGGTTCATCAGGGTCTA	59.927	TTATGATCCGAAACCGTTCAG	59.946	160
Unigene31213_511_3	GGC(3*5)	GGTTCATCAGGGTCTAGGGG	60.704	GTTATGATCCGAAACCGTTCAGT	61.442	157
Unigene31213_511_4	GGC(3*5)	GGTTCATCAGGGTCTAGGGG	60.704	ACAGTTATGATCCGAAACCGTTC	61.442	160
Unigene31213_511_5	GGC(3*5)	GGGTTCATCAGGGTCTAGGG	60.704	GTTATGATCCGAAACCGTTCAGT	61.442	158
Unigene31310_512_1	GAG(3*5)	ATTATGACCCCATAGTGTCGTTG	60.014	GATCAGCCGTGTCGTATCTGTAG	61.067	111
Unigene31310_512_2	GAG(3*5)	ATTATGACCCCATAGTGTCGTTG	60.014	GATCAGCCGTGTCGTATCTGTA	60.162	111
Unigene31310_512_3	GAG(3*5)	ATTATGACCCCATAGTGTCGTTG	60.014	ATCAGCCGTGTCGTATCTGTAG	59.29	110
Unigene31310_512_4	GAG(3*5)	ATTATGACCCCATAGTGTCGTTG	60.014	AGCCGTGTCGTATCTGTAGAGC	60.841	107
Unigene31310_512_5	GAG(3*5)	ATTATGACCCCATAGTGTCGTTG	60.014	GTTCCTTCCACTCATGATCAGC	61.029	126
Unigene31343_513_1	TG(2*9)	ATTTTACCCAAAATGTGACGGTT	60.698	TAAAACTTCCACCAGTCTTTCCA	60.022	148
Unigene31343_513_2	TG(2*9)	CCTCCCCATAGAATATCAGAGGA	60.633	CTTCAAGTCAACAGGGTTCTGAC	60.195	152
Unigene31343_513_3	TG(2*9)	CCTCCCCATAGAATATCAGAGGA	60.633	ACTTCAAGTCAACAGGGTTCTGA	60.195	153
Unigene31343_513_4	TG(2*9)	TCCTCCCCATAGAATATCAGAGG	60.633	CTTCAAGTCAACAGGGTTCTGAC	60.195	153
Unigene31343_513_5	TG(2*9)	TCCTCCCCATAGAATATCAGAGG	60.633	ACTTCAAGTCAACAGGGTTCTGA	60.195	154
Unigene31420_514_1	TCA(3*6)	CTGTCCTCTCGTTCTTCCTCTTC	60.897	TTTAGATGGTGCACTTGATTCCT	60.014	141
Unigene31420_514_2	TCA(3*6)	CTGTCCTCTCGTTCTTCCTCTTC	60.897	CTTTAGATGGTGCACTTGATTCC	60.014	142
Unigene31420_514_3	TCA(3*6)	TGTCCTCTCGTTCTTCCTCTTC	59.994	TTTAGATGGTGCACTTGATTCCT	60.014	140
Unigene31420_514_4	TCA(3*6)	TGTCCTCTCGTTCTTCCTCTTC	59.994	CTTTAGATGGTGCACTTGATTCC	60.014	141
Unigene31420_514_5	TCA(3*6)	CTGTCCTCTCGTTCTTCCTCTTC	60.897	GATGAAGGGTCAAATGTAGGTGA	60.235	113
Unigene31651_517_1	GCG(3*5)	ACCGTGAACTTGATGGGTTGT	61.611	GAGTGTTGTGTTGGTGTTCAGAC	59.581	153
Unigene31651_517_2	GCG(3*5)	ACCGTGAACTTGATGGGTTGT	61.611	TAGTGGAGTGTTGTGTTGGTGTT	59.476	158
Unigene31651_517_3	GCG(3*5)	CCGTGAACTTGATGGGTTGT	60.812	GAGTGTTGTGTTGGTGTTCAGAC	59.581	152
Unigene31651_517_4	GCG(3*5)	ACCGTGAACTTGATGGGTTG	60.812	GAGTGTTGTGTTGGTGTTCAGAC	59.581	153
Unigene31651_517_5	GCG(3*5)	CACCGTGAACTTGATGGGTT	60.812	GAGTGTTGTGTTGGTGTTCAGAC	59.581	154
Unigene31972_518_1	GGC(3*5)	TTCCTCAAGTATGTTGATCTCGC	60.626	GTGAACGACTTCCAGCGG	60.402	159
Unigene31972_518_2	GGC(3*5)	CGGGTTATCTCTTGGATTTCTG	59.96	GAGATGGAGCGCAAGCTG	60.829	152
Unigene31972_518_3	GGC(3*5)	TTTCCTCAAGTATGTTGATCTCG	58.39	GTGAACGACTTCCAGCGG	60.402	160
Unigene31972_518_4	GGC(3*5)	TCCTCAAGTATGTTGATCTCGC	59.34	GTGAACGACTTCCAGCGG	60.402	158
Unigene31972_518_5	GGC(3*5)	TTCCTCAAGTATGTTGATCTCGC	60.626	CTACGTCACGGAGGTGCG	61.483	139
Unigene32681_521_1	CGG(3*5)	CAGTTGTTGCGAGGTCTGAG	59.616	GAGCTGGTAGGTGTAGAGCAGC	60.597	108
Unigene32681_521_2	CGG(3*5)	AGTTGTTGCGAGGTCTGAGC	60.599	GAGCTGGTAGGTGTAGAGCAGC	60.597	107
Unigene32681_521_3	CGG(3*5)	ATGGCGTTCGAGCAACATAG	61.188	GAGCTGGTAGGTGTAGAGCAGC	60.597	156
Unigene32681_521_4	CGG(3*5)	ATGGCGTTCGAGCAACATA	60.235	GAGCTGGTAGGTGTAGAGCAGC	60.597	156
Unigene32681_521_5	CGG(3*5)	CAGTTGTTGCGAGGTCTGAG	59.616	CGAGCTGGTAGGTGTAGAGCAG	61.491	109
Unigene32774_523_1	GTATC(5*5)	TTTTGAGCATTATGTGAAGTGTTG	59.229	TTAGTCTACCAGTGCTGTGCAGT	59.135	160
Unigene32774_523_2	GTATC(5*5)	TTTGAGCATTATGTGAAGTGTTG	57.904	TTAGTCTACCAGTGCTGTGCAGT	59.135	159
Unigene32774_523_3	GTATC(5*5)	TTTGAGCATTATGTGAAGTGTTG	57.904	ATTAGTCTACCAGTGCTGTGCAGT	59.433	160
Unigene32774_523_4	GTATC(5*5)	TTTTGAGCATTATGTGAAGTGTTG	59.229	GTCTACCAGTGCTGTGCAGTGAC	62.282	157
Unigene32774_523_5	GTATC(5*5)	TTGTTTTGAGCATTATGTGAAGTG	59.229	GTCTACCAGTGCTGTGCAGTGAC	62.282	160
Unigene32896_524_1	GGC(3*6)	CTCCACCGTGTGCAGGCT	63.577	AATGACACGGAATACACTTCGTC	60.296	159
Unigene32896_524_2	GGC(3*6)	CTCCACCGTGTGCAGGCT	63.577	ACACGGAATACACTTCGTCTCAC	60.47	155
Unigene32896_524_3	GGC(3*6)	CTCCACCGTGTGCAGGCT	63.577	CACGGAATACACTTCGTCTCAC	59.662	154
Unigene32896_524_4	GGC(3*6)	CTCCACCGTGTGCAGGCT	63.577	ACACGGAATACACTTCGTCTCA	59.662	155
Unigene32896_524_5	GGC(3*6)	CTCCACCGTGTGCAGGCT	63.577	GACACGGAATACACTTCGTCTCA	61.465	156
Unigene32928_525_1	TCT(3*5)	ATGATGGTGACCTTCTTTTCCAT	60.942	ACCAAAACGCGACCATACTACT	59.954	130
Unigene32928_525_2	TCT(3*5)	ATGATGGTGACCTTCTTTTCCAT	60.942	AACCAAAACGCGACCATACTACT	61.12	131
Unigene32928_525_3	TCT(3*5)	ATGATGGTGACCTTCTTTTCCAT	60.942	ATACTACTGGAGGAGCTGGACG	59.795	116
Unigene32928_525_4	TCT(3*5)	ATGATGGTGACCTTCTTTTCCAT	60.942	AACCAAAACGCGACCATACTAC	60.296	131
Unigene32928_525_5	TCT(3*5)	ATGATGGTGACCTTCTTTTCCAT	60.942	CCATACTACTGGAGGAGCTGGAC	61.385	118
Unigene32984_526_1	ATC(3*6)	ACATGTACAGTCGACGTCAAAAA	59.593	GGGACCTTAACGACCAACTTAAC	60.153	158
Unigene32984_526_2	ATC(3*6)	AACATGTACAGTCGACGTCAAAA	59.593	GGGACCTTAACGACCAACTTAAC	60.153	159
Unigene32984_526_3	ATC(3*6)	ACATGTACAGTCGACGTCAAAAA	59.593	CTCGAAGAGAGGTCTATGCTCAG	59.803	114
Unigene32984_526_4	ATC(3*6)	AACATGTACAGTCGACGTCAAAA	59.593	CTCGAAGAGAGGTCTATGCTCAG	59.803	115
Unigene32984_526_5	ATC(3*6)	ACATGTACAGTCGACGTCAAAAA	59.593	ACTCGAAGAGAGGTCTATGCTCA	59.674	115
Unigene33117_527_1	TA(2*8)	GTTGATCGTGTGATTGAATGATG	60.25	TGAGAGTATCGCCTCAGAGATTC	59.997	128
Unigene33117_527_2	TA(2*8)	GTTGATCGTGTGATTGAATGATG	60.25	TCTGAGAGTATCGCCTCAGAGAT	59.635	130
Unigene33117_527_3	TA(2*8)	ATCGTGTGATTGAATGATGAGC	59.969	TGAGAGTATCGCCTCAGAGATTC	59.997	124
Unigene33117_527_4	TA(2*8)	TGATCGTGTGATTGAATGATGA	59.931	TGAGAGTATCGCCTCAGAGATTC	59.997	126
Unigene33117_527_5	TA(2*8)	GTTGATCGTGTGATTGAATGATG	60.25	CTGAGAGTATCGCCTCAGAGATT	59.16	129
Unigene33238_529_1	ATCTT(5*5)	AATGGGTAAGCTGATGGACTTCT	60.373	ATGGCGTATACACCCTCTACACT	58.995	156
Unigene33238_529_2	ATCTT(5*5)	TATTATTGTACGCCTGAAATGGG	60.102	ACAGTACCGACAACCTTAATCCG	61.469	141
Unigene33238_529_3	ATCTT(5*5)	AATGGGTAAGCTGATGGACTTCT	60.373	TGGCGTATACACCCTCTACACTG	61.318	155
Unigene33238_529_4	ATCTT(5*5)	AAATGGGTAAGCTGATGGACTTC	60.707	ATGGCGTATACACCCTCTACACT	58.995	157
Unigene33238_529_5	ATCTT(5*5)	GAAATGGGTAAGCTGATGGACTT	60.707	ATGGCGTATACACCCTCTACACT	58.995	158
Unigene33288_530_1	TCA(3*5)	TACTTGGATTGTGAAGATTCGGT	59.885	GAATGACACGTCACTTTCCTCTC	60.168	115
Unigene33288_530_2	TCA(3*5)	TACTTGGATTGTGAAGATTCGGT	59.885	ATGACACGTCACTTTCCTCTCAC	60.6	113
Unigene33288_530_3	TCA(3*5)	ATACTTGGATTGTGAAGATTCGG	59.385	GAATGACACGTCACTTTCCTCTC	60.168	116
Unigene33288_530_4	TCA(3*5)	TACTTGGATTGTGAAGATTCGGT	59.885	AATGACACGTCACTTTCCTCTCA	61.089	114
Unigene33288_530_5	TCA(3*5)	ATACTTGGATTGTGAAGATTCGG	59.385	ATGACACGTCACTTTCCTCTCAC	60.6	114
Unigene33466_531_1	TCT(3*7)	AATCAGCTCATTTCTGTGTCTCC	59.771	ACGAGGAGATCGAAGAGGAAATA	60.565	102
Unigene33466_531_2	TCT(3*7)	TCAGCTCATTTCTGTGTCTCCTT	60.43	ACGAGGAGATCGAAGAGGAAATA	60.565	100
Unigene33466_531_3	TCT(3*7)	CGGTACGAGTGCGACTAGAGTAA	60.839	ACGAGGAGATCGAAGAGGAAATA	60.565	124
Unigene33466_531_4	TCT(3*7)	AATCAGCTCATTTCTGTGTCTCC	59.771	CGAGGAGATCGAAGAGGAAATA	59.814	101
Unigene33466_531_5	TCT(3*7)	CGGTACGAGTGCGACTAGAGTAA	60.839	CGAGGAGATCGAAGAGGAAATAG	60.68	123
Unigene33543_532_1	AAG(3*6)	AGAGCTGATACTCCTGAACCTCC	60.274	TTTCTGTTTGGACTCTTCTCTGC	60.047	129
Unigene33543_532_2	AAG(3*6)	AGAGCTGATACTCCTGAACCTCC	60.274	GCTGTTTGTTTCTGTTTGGACTC	60.199	137
Unigene33543_532_3	AAG(3*6)	TGACAACAGAGCTGATACTCCTG	59.553	TTTCTGTTTGGACTCTTCTCTGC	60.047	136
Unigene33543_532_4	AAG(3*6)	CAGAGCTGATACTCCTGAACCTC	59.538	TTTCTGTTTGGACTCTTCTCTGC	60.047	130
Unigene33543_532_5	AAG(3*6)	CTTGAGGGTCAAAGCAGAGTAAA	59.935	GTTGTTTGGCTGTTTGTTTCTGT	60.469	109
Unigene33717_534_1	GC(2*6)	GAATCTCCGTTACTTCCTCTTCC	59.628	ATGTACCCGAGCCACGAG	59.656	160
Unigene33717_534_2	GC(2*6)	GTATGAGTTCGCCGTAGTCGTC	61.063	CTGCTTCAAGAGCAACAAGC	58.952	86
Unigene33717_534_3	GC(2*6)	GTATGAGTTCGCCGTAGTCGTC	61.063	GCTGCTTCAAGAGCAACAAG	58.952	87
Unigene33717_534_4	GC(2*6)	GTATGAGTTCGCCGTAGTCGTC	61.063	GCTTCAAGAGCAACAAGCG	59.879	84
Unigene33717_534_5	GC(2*6)	TATGAGTTCGCCGTAGTCGTC	60.285	CTGCTTCAAGAGCAACAAGC	58.952	85
Unigene33924_535_1	AC(2*6)	GCATATGTTCGCTCAGTTATCCT	59.669	TACATGCTGGCTCCTGAACTTAT	60.163	105
Unigene33924_535_2	AC(2*6)	AGGCATATGTTCGCTCAGTTATC	59.669	TACATGCTGGCTCCTGAACTTAT	60.163	107
Unigene33924_535_3	AC(2*6)	GAGGCATATGTTCGCTCAGTTAT	59.669	TACATGCTGGCTCCTGAACTTAT	60.163	108
Unigene33924_535_4	AC(2*6)	GCATATGTTCGCTCAGTTATCCT	59.669	AAAATTCCCCATTCTGAGAAAAA	60.164	159
Unigene33924_535_5	AC(2*6)	GCATATGTTCGCTCAGTTATCCT	59.669	AAAAATTCCCCATTCTGAGAAAA	60.164	160
Unigene33983_536_1	TC(2*9)	TGTTACAAAAACGGTCGAAAAAC	60.288	CTCCTTCGTGTATTTCGGTCTC	60.13	151
Unigene33983_536_2	TC(2*9)	GTGTTACAAAAACGGTCGAAAAA	60.288	CTCCTTCGTGTATTTCGGTCTC	60.13	152
Unigene33983_536_3	TC(2*9)	AAACGGTCGAAAAACTCTGCTAT	60.514	AGTAAGCTCCTTCGTGTATTTCG	59.027	149
Unigene33983_536_4	TC(2*9)	TTACAAAAACGGTCGAAAAACTC	59.585	CTCCTTCGTGTATTTCGGTCTC	60.13	149
Unigene33983_536_5	TC(2*9)	GTGTTACAAAAACGGTCGAAAAA	60.288	TAAGCTCCTTCGTGTATTTCGGT	61.305	156
Unigene34046_537_1	ATC(3*5)	TTAACATCCACAGATGGGTTTTC	60.102	ATCTCCTGCCAATAAATCTGATG	59.476	159
Unigene34046_537_2	ATC(3*5)	CACAGATGGGTTTTCAATCTCTT	59.513	CCTGCCAATAAATCTGATGATGT	60.218	147
Unigene34046_537_3	ATC(3*5)	TCTTTAACATCCACAGATGGGTT	59.755	AAGATATTGAACCCAAAACCGAG	60.561	85
Unigene34046_537_4	ATC(3*5)	TTAACATCCACAGATGGGTTTTC	60.102	GTTGGAAGATATTGAACCCAAAA	59.26	87
Unigene34046_537_5	ATC(3*5)	CACAGATGGGTTTTCAATCTCTT	59.513	AGCAGAATCTCCTGCCAATAAAT	60.456	157
Unigene3466_357_1	GCT(3*6)	CACCACTGTAACGGAAACTTTGT	60.353	CCAGGTTCTCGTATGTGTAGTAGG	59.151	158
Unigene3466_357_2	GCT(3*6)	ACTGTAACGGAAACTTTGTCACC	59.485	CCAGGTTCTCGTATGTGTAGTAGG	59.151	154
Unigene3466_357_3	GCT(3*6)	ACCACTGTAACGGAAACTTTGTC	59.485	CCAGGTTCTCGTATGTGTAGTAGG	59.151	157
Unigene3466_357_4	GCT(3*6)	ACTGTAACGGAAACTTTGTCACC	59.485	GAGTATCCAGGTTCTCGTATGTG	57.764	160
Unigene3466_357_5	GCT(3*6)	ACTGTAACGGAAACTTTGTCACC	59.485	GAGTATCCAGGTTCTCGTATGTGT	58.609	160
Unigene34729_541_1	GA(2*6)	GTCTCTCAGACCGAAGTGCTCTC	61.999	CACCACCACAGTTAAGAAGATGC	60.946	155
Unigene34729_541_2	GA(2*6)	GTCTCTCAGACCGAAGTGCTCTC	61.999	GCACCACCACAGTTAAGAAGATG	60.946	156
Unigene34729_541_3	GA(2*6)	GTCTCTCAGACCGAAGTGCTCTC	61.999	TGCACCACCACAGTTAAGAAGAT	60.946	157
Unigene34729_541_4	GA(2*6)	GTCTCTCAGACCGAAGTGCTCTC	61.999	CTGCACCACCACAGTTAAGAAG	59.835	158
Unigene34729_541_5	GA(2*6)	TCTCTCAGACCGAAGTGCTCTC	61.239	CACCACCACAGTTAAGAAGATGC	60.946	154
Unigene34743_542_1	AT(2*6)	GTCATTGTCGGGTGACAAATAAT	60	GCCTAAAACGAAAGGAACTAAGC	59.826	159
Unigene34743_542_2	AT(2*6)	GTCATTGTCGGGTGACAAATAAT	60	GGCCTAAAACGAAAGGAACTAAG	59.704	160
Unigene34743_542_3	AT(2*6)	GTCATTGTCGGGTGACAAATAAT	60	AGGAACTAAGCTTTGGCGATAAT	59.694	147
Unigene34743_542_4	AT(2*6)	GTCATTGTCGGGTGACAAATAAT	60	TTTGCCCTAGTTATACTTGTGGG	59.461	117
Unigene34743_542_5	AT(2*6)	GTCATTGTCGGGTGACAAATAAT	60	AAGGAACTAAGCTTTGGCGATAA	60.582	148
Unigene34818_543_1	CT(2*6)	CTCTCCCTATCCCTTTTTACAGC	59.657	AGAGAGTGCGCGAAAAAGAAC	61.048	115
Unigene34818_543_2	CT(2*6)	GCTCTCCCTATCCCTTTTTACAG	59.657	AGAGAGTGCGCGAAAAAGAAC	61.048	116
Unigene34818_543_3	CT(2*6)	CTCTCCCTATCCCTTTTTACAGC	59.657	GAGAGTGCGCGAAAAAGAAC	60.14	114
Unigene34818_543_4	CT(2*6)	GCTCTCCCTATCCCTTTTTACAG	59.657	GAGAGTGCGCGAAAAAGAAC	60.14	115
Unigene34818_543_5	CT(2*6)	CTCTCCCTATCCCTTTTTACAGC	59.657	AGAGAGTGCGCGAAAAAGAA	60.27	115
Unigene35076_544_1	TA(2*6)	GCAAACAGTTCAAAATCGATACC	59.897	ACATATTTGATCACCTGGCAGAG	60.387	98
Unigene35076_544_2	TA(2*6)	CAAGACGTGAATATGGAACATGA	59.875	ACATATTTGATCACCTGGCAGAG	60.387	156
Unigene35076_544_3	TA(2*6)	CAAGACGTGAATATGGAACATGA	59.875	CCTGGCAGAGGAATATATTTTGA	59.491	143
Unigene35076_544_4	TA(2*6)	TTTCAAGACGTGAATATGGAACA	59.505	ACATATTTGATCACCTGGCAGAG	60.387	159
Unigene35076_544_5	TA(2*6)	TTTCAAGACGTGAATATGGAACA	59.505	CCTGGCAGAGGAATATATTTTGA	59.491	146
Unigene35085_545_1	TA(2*6)	CCAAACACTCAAAACATTCACTG	59.566	GTAGATTCAGAATAAGCTCGCGT	59.116	150
Unigene35085_545_2	TA(2*6)	TTTCCAAACACTCAAAACATTCA	59.522	GTAGATTCAGAATAAGCTCGCGT	59.116	153
Unigene35085_545_3	TA(2*6)	CCAAACACTCAAAACATTCACTG	59.566	AGTAGATTCAGAATAAGCTCGCGT	59.97	151
Unigene35085_545_4	TA(2*6)	CCAAACACTCAAAACATTCACTG	59.566	CGTGTTTCCACTTGAACGTAAA	60.068	130
Unigene35085_545_5	TA(2*6)	TTTCCAAACACTCAAAACATTCA	59.522	AGTAGATTCAGAATAAGCTCGCGT	59.97	154
Unigene36573_547_1	GAT(3*5)	TGGATGAAAGGGATTTGTATTTG	60.062	CTTCATCAGCACCTTCTATTGGT	59.666	153
Unigene36573_547_2	GAT(3*5)	TGGATGAAAGGGATTTGTATTTG	60.062	ACTTCATCAGCACCTTCTATTGG	59.666	154
Unigene36573_547_3	GAT(3*5)	ATTTGAAAAGGGAAGGCAATAAA	60.18	CCGGTTCACAGGTTAATACTTCA	60.275	144
Unigene36573_547_4	GAT(3*5)	AATTTGAAAAGGGAAGGCAATAA	60.18	CCGGTTCACAGGTTAATACTTCA	60.275	145
Unigene36573_547_5	GAT(3*5)	ATTTGAAAAGGGAAGGCAATAAA	60.18	AGCCGGTTCACAGGTTAATACTT	60.293	146
Unigene36646_548_1	CTT(3*5)	GTTGCTCCGATAAACTCTTCTCA	59.906	CAGACCTTCAAAAACAGGAAGAA	59.785	150
Unigene36646_548_2	CTT(3*5)	TTTTTCTCTTCCAACTGCTTCTG	60.042	TAGCAGACCTTCAAAAACAGGAA	60.275	97
Unigene36646_548_3	CTT(3*5)	TTTTTCTCTTCCAACTGCTTCTG	60.042	TTAGCAGACCTTCAAAAACAGGA	60.275	98
Unigene36646_548_4	CTT(3*5)	GTTGCTCCGATAAACTCTTCTCA	59.906	TAGCAGACCTTCAAAAACAGGAA	60.275	153
Unigene36646_548_5	CTT(3*5)	GTTGCTCCGATAAACTCTTCTCA	59.906	TTAGCAGACCTTCAAAAACAGGA	60.275	154
Unigene36680_549_1	GC(2*6)	GTACACGTCTAGCCAACCAGC	59.817	TAAGACAACATGGCTGATGACAC	60.052	157
Unigene36680_549_2	GC(2*6)	GTACACGTCTAGCCAACCAGC	59.817	GTAAGACAACATGGCTGATGACA	60.052	158
Unigene36680_549_3	GC(2*6)	GTACACGTCTAGCCAACCAGC	59.817	TGATGACACACATGATTTGGACT	60.292	143
Unigene36680_549_4	GC(2*6)	GTACACGTCTAGCCAACCAGC	59.817	CTGATGACACACATGATTTGGAC	60.292	144
Unigene36680_549_5	GC(2*6)	CGTACACGTCTAGCCAACCAG	60.746	TAAGACAACATGGCTGATGACAC	60.052	158
Unigene37073_550_1	CTT(3*5)	CTTCTTGAGCTGTATCTTGCGAC	60.567	GGTGTACACGTACTGGATCAACA	59.834	130
Unigene37073_550_2	CTT(3*5)	ATCCTTCTTGAGCTGTATCTTGC	59.062	GGTGTACACGTACTGGATCAACA	59.834	133
Unigene37073_550_3	CTT(3*5)	CTTCTTGAGCTGTATCTTGCGA	59.791	GGTGTACACGTACTGGATCAACA	59.834	130
Unigene37073_550_4	CTT(3*5)	CGGAATCCTTCTTGAGCTGTAT	59.747	GGTGTACACGTACTGGATCAACA	59.834	137
Unigene37073_550_5	CTT(3*5)	AATCCTTCTTGAGCTGTATCTTGC	60.275	GGTGTACACGTACTGGATCAACA	59.834	134
Unigene37420_551_1	AC(2*7)	CAAATAACACATTCATTCACCCA	59.617	TGTAGAAAGAGGTGTTAGGTCCG	59.698	158
Unigene37420_551_2	AC(2*7)	CAAATAACACATTCATTCACCCA	59.617	GTAGAAAGAGGTGTTAGGTCCGC	60.527	157
Unigene37420_551_3	AC(2*7)	AATAACACATTCATTCACCCACA	59.124	TGTAGAAAGAGGTGTTAGGTCCG	59.698	156
Unigene37420_551_4	AC(2*7)	AATAACACATTCATTCACCCACAC	59.919	TGTAGAAAGAGGTGTTAGGTCCG	59.698	156
Unigene37420_551_5	AC(2*7)	TAACACATTCATTCACCCACACA	61.084	TGTAGAAAGAGGTGTTAGGTCCG	59.698	154
Unigene37490_552_1	GCG(3*5)	ACAGTGAAGACGAGGAGAGAGC	60.199	GGAATAGAGGTCCAAAGGAAGG	60.302	159
Unigene37490_552_2	GCG(3*5)	ACAGTGAAGACGAGGAGAGAGC	60.199	GGGAATAGAGGTCCAAAGGAAG	60.302	160
Unigene37490_552_3	GCG(3*5)	CAGCGAGAAGGAGAGGTTAGG	60.514	AACGTTGAAGTGTGAAGGGAATA	59.92	148
Unigene37490_552_4	GCG(3*5)	CAGCGAGAAGGAGAGGTTAGG	60.514	AAGTGTGAAGGGAATAGAGGTCC	59.888	141
Unigene37490_552_5	GCG(3*5)	ACAGTGAAGACGAGGAGAGAGC	60.199	GAATAGAGGTCCAAAGGAAGGC	60.435	158
Unigene37551_553_1	TTC(3*5)	TAGTCTCTTTGCCTTCAGAGTGG	60.061	GAAGATCCAAATAGCGCAGACTA	59.897	142
Unigene37551_553_2	TTC(3*5)	TAGTCTCTTTGCCTTCAGAGTGG	60.061	TCTTGCGAAGAAGATCCAAATAG	59.871	151
Unigene37551_553_3	TTC(3*5)	TAGTCTCTTTGCCTTCAGAGTGG	60.061	GTCTTGCGAAGAAGATCCAAATA	59.75	152
Unigene37551_553_4	TTC(3*5)	TAGTCTCTTTGCCTTCAGAGTGG	60.061	AGTCTTGCGAAGAAGATCCAAAT	60.603	153
Unigene37551_553_5	TTC(3*5)	TAGTCTCTTTGCCTTCAGAGTGG	60.061	AGAAGATCCAAATAGCGCAGACT	60.744	143
Unigene37818_554_1	CAA(3*5)	AACAAGAGTTCCATCAGCAACAG	60.705	AAGTACAACTACCCCAACGGAAT	60.05	121
Unigene37818_554_2	CAA(3*5)	AACAAGAGTTCCATCAGCAACAG	60.705	GCTCTTGGAAGTACAACTACCCC	60.404	129
Unigene37818_554_3	CAA(3*5)	AACAAGAGTTCCATCAGCAACAG	60.705	CTCTTGGAAGTACAACTACCCCA	59.568	128
Unigene37818_554_4	CAA(3*5)	AACAAGAGTTCCATCAGCAACA	59.78	AAGTACAACTACCCCAACGGAAT	60.05	121
Unigene37818_554_5	CAA(3*5)	CAACAAGAGTTCCATCAGCAAC	59.78	AAGTACAACTACCCCAACGGAAT	60.05	122
Unigene37933_555_3	CGG(3*5)	GCAGGAACATCGGGAACTG	61.628	GCTCATCCCTTTCGACCAG	60.753	152
Unigene37933_555_4	CGG(3*5)	CAGGAACATCGGGAACTGG	61.47	GCTCATCCCTTTCGACCA	59.718	151
Unigene37933_556_1	GGC(3*6)	CCTGGTCGAAAGGGATGAG	60.596	GCAAGATGAAATGTCTAGGTTCG	60.143	155
Unigene37933_556_2	GGC(3*6)	CTGGTCGAAAGGGATGAGC	60.753	GCAAGATGAAATGTCTAGGTTCG	60.143	154
Unigene37933_556_3	GGC(3*6)	CTGGTCGAAAGGGATGAGC	60.753	GCAGATGCAAGATGAAATGTCTA	59.379	160
Unigene37933_556_4	GGC(3*6)	TGGTCGAAAGGGATGAGC	59.718	GCAAGATGAAATGTCTAGGTTCG	60.143	153
Unigene37933_556_5	GGC(3*6)	TGGTCGAAAGGGATGAGC	59.718	AGCAGATGCAAGATGAAATGTCT	60.284	160
Unigene37953_557_1	GGC(3*5)	ATTTGTTCGTTGATCATGACTGC	61.28	AAGAACTTGTCCACCAAAGTGAA	60.061	157
Unigene37953_557_2	GGC(3*5)	ATTTGTTCGTTGATCATGACTGC	61.28	AGAAGAACTTGTCCACCAAAGTG	59.707	159
Unigene37953_557_3	GGC(3*5)	ATTTGTTCGTTGATCATGACTGC	61.28	CAGAAGAACTTGTCCACCAAAGT	59.707	160
Unigene37953_557_4	GGC(3*5)	GTTCGTTGATCATGACTGCTTG	60.699	AAGAACTTGTCCACCAAAGTGAA	60.061	153
Unigene37953_557_5	GGC(3*5)	TGTTCGTTGATCATGACTGCTT	60.699	AAGAACTTGTCCACCAAAGTGAA	60.061	154
Unigene37957_558_1	TTG(3*5)	TTCGTCGTAATAAACATCCTCGT	59.912	ATTGTCTACTCCTTCCGGTTCTC	60.015	133
Unigene37957_558_2	TTG(3*5)	GTTCGTCGTAATAAACATCCTCG	59.912	ATTGTCTACTCCTTCCGGTTCTC	60.015	134
Unigene37957_558_3	TTG(3*5)	TTCACTACTTTCTGGTTCGTCGT	60.212	ATTGTCTACTCCTTCCGGTTCTC	60.015	148
Unigene37957_558_4	TTG(3*5)	TGGTTCGTCGTAATAAACATCCT	59.786	ATTGTCTACTCCTTCCGGTTCTC	60.015	136
Unigene37957_558_5	TTG(3*5)	CTGGTTCGTCGTAATAAACATCC	59.786	ATTGTCTACTCCTTCCGGTTCTC	60.015	137
Unigene38151_559_1	TCA(3*5)	CTAGCGAACCAAAACAATCATTC	60.017	GTAACAGTATGCCGTTGGGATTA	60.141	157
Unigene38151_559_2	TCA(3*5)	GACTAGCGAACCAAAACAATCAT	59.557	GTAACAGTATGCCGTTGGGATTA	60.141	159
Unigene38151_559_3	TCA(3*5)	TAAATACTTTCCAAATGCTTGCG	60.471	CCTTATTTTGGATGATCGTTTCA	60.187	149
Unigene38151_559_4	TCA(3*5)	GACTAGCGAACCAAAACAATCAT	59.557	TTGGCATTTGTCATGGAAAGTAT	60.59	81
Unigene38151_559_5	TCA(3*5)	TAAATACTTTCCAAATGCTTGCG	60.471	GGATGATCGTTTCAGATTGTTTT	59.368	140
Unigene38826_560_1	CT(2*6)	CTGTAGTTTCAGCTTCAGCATCA	59.707	CATTGATTATGCCAGAGGAGAAG	60.102	131
Unigene38826_560_2	CT(2*6)	CTGTAGTTTCAGCTTCAGCATCA	59.707	ATTATGCCAGAGGAGAAGGAGTC	60.109	126
Unigene38826_560_3	CT(2*6)	CTGTAGTTTCAGCTTCAGCATCA	59.707	GATTATGCCAGAGGAGAAGGAGT	60.109	127
Unigene38826_560_4	CT(2*6)	CTTTATGTTGTCCCAGTCCATGT	60.158	GGATAGTTCATCAGACGAGGAGA	59.727	148
Unigene38826_560_5	CT(2*6)	CTGTAGTTTCAGCTTCAGCATCA	59.707	GGATAGTTCATCAGACGAGGAGA	59.727	95
Unigene38864_561_1	CTC(3*5)	TTATTTCCTTGGGAAGAGAAAGG	59.957	AATTCTTCTCTCCTGGTGTCGTT	60.522	154
Unigene38864_561_2	CTC(3*5)	TTATTTCCTTGGGAAGAGAAAGG	59.957	TCTCTCCTGGTGTCGTTGAGTAG	60.851	148
Unigene38864_561_3	CTC(3*5)	TATTTCCTTGGGAAGAGAAAGGA	60.404	AATTCTTCTCTCCTGGTGTCGTT	60.522	153
Unigene38864_561_4	CTC(3*5)	TTATTTCCTTGGGAAGAGAAAGG	59.957	GTGGAATTCTTCTCTCCTGGTGT	60.888	158
Unigene38864_561_5	CTC(3*5)	AAGAGAAAGGAACACATCAGACG	59.803	TCTCTCCTGGTGTCGTTGAGTAG	60.851	135
Unigene4002_358_1	CGG(3*5)	CAAGTGCCGACAAATTTAACAAC	60.771	GTAGGGTCGACGAGAAATGTG	59.607	159
Unigene4002_358_2	CGG(3*5)	ACAAGTGCCGACAAATTTAACAA	60.771	GTAGGGTCGACGAGAAATGTG	59.607	160
Unigene4002_358_3	CGG(3*5)	CAAGTGCCGACAAATTTAACAA	60.034	GTAGGGTCGACGAGAAATGTG	59.607	159
Unigene4002_358_4	CGG(3*5)	ACAAGTGCCGACAAATTTAACA	59.558	GTAGGGTCGACGAGAAATGTG	59.607	160
Unigene4002_358_5	CGG(3*5)	CAAGTGCCGACAAATTTAACAAC	60.771	AGAAATGTGCCAGATGGGAG	60.073	147
Unigene4697_359_1	GC(2*6)	CACTTGTCGACGAGGTGGT	59.721	CGACATGTACTTAGAATGCGACA	60.2	132
Unigene4697_359_2	GC(2*6)	CACTTGTCGACGAGGTGGT	59.721	ACTTAGAATGCGACAGTAAACCG	59.736	124
Unigene4697_359_3	GC(2*6)	CACTTGTCGACGAGGTGGT	59.721	CCTACCGCGACATGTACTTAGAA	60.543	139
Unigene4697_359_4	GC(2*6)	GTATGATGGCCGGGTTGAT	60.564	ACTTAGAATGCGACAGTAAACCG	59.736	159
Unigene4697_359_5	GC(2*6)	CCCTCTCGACCCACTTGTC	60.662	ACTTAGAATGCGACAGTAAACCG	59.736	135
Unigene5047_360_1	ATCTT(5*4)	ATTAAGACATTTGTGTGCCCTGA	60.764	CGAGGGCACATAGTTAAAGTCAA	60.525	159
Unigene5047_360_2	ATCTT(5*4)	TATTAAGACATTTGTGTGCCCTG	59.065	CGAGGGCACATAGTTAAAGTCAA	60.525	160
Unigene5047_360_3	ATCTT(5*4)	TAAGACATTTGTGTGCCCTGAC	60.037	CGAGGGCACATAGTTAAAGTCAA	60.525	157
Unigene5047_360_4	ATCTT(5*4)	TTAAGACATTTGTGTGCCCTGAC	61.293	CGAGGGCACATAGTTAAAGTCAA	60.525	158
Unigene5047_360_5	ATCTT(5*4)	ATTAAGACATTTGTGTGCCCTGA	60.764	GCGAGGGCACATAGTTAAAGTC	60.156	160
Unigene551_334_1	AAATCT(6*4)	TATTCCTCATTTGTGACATTCAT	56.162	ATAAATCTCGCATCACACATGAC	58.992	160
Unigene551_334_2	AAATCT(6*4)	TTATTCCTCATTTGTGACATTCAT	57.575	TAAATCTCGCATCACACATGAC	58.653	160
Unigene551_334_3	AAATCT(6*4)	AACTTTGACATTGTAGCAAACTTA	55.212	TTGACATAAATCTCGCATCACAC	60.017	127
Unigene551_334_4	AAATCT(6*4)	AACTTTGACATTGTAGCAAACTTA	55.212	CAATTGACATAAATCTCGCATCA	59.978	130
Unigene551_334_5	AAATCT(6*4)	ATTCCTCATTTGTGACATTCAT	56.003	ATAAATCTCGCATCACACATGAC	58.992	159
Unigene6133_361_1	TCA(3*5)	AGTTTTTCGGATGAGGATTGTCT	60.354	TCTGAGACTGAGTCAAAAGCTCC	60.181	93
Unigene6133_361_2	TCA(3*5)	ACTTGGCTTTATTTGGCTTAGGT	59.61	TCTGAGACTGAGTCAAAAGCTCC	60.181	127
Unigene6133_361_3	TCA(3*5)	AGTTTTTCGGATGAGGATTGTCT	60.354	GATAGTAAACCCAAAGCTCCCAC	60.243	129
Unigene6133_361_4	TCA(3*5)	GACTTGGCTTTATTTGGCTTAGG	60.466	TCTGAGACTGAGTCAAAAGCTCC	60.181	128
Unigene6133_361_5	TCA(3*5)	AGTTTTTCGGATGAGGATTGTCT	60.354	GACTGAGTCAAAAGCTCCATCAC	60.303	88
Unigene639_336_1	GT(2*10)	CAGTTTCTGGACGCATTTTACC	60.877	CCACAATCAGCTGGTAATCTGTA	59.167	95
Unigene639_336_2	GT(2*10)	CCAGTTTCTGGACGCATTTTAC	60.877	CCACAATCAGCTGGTAATCTGTA	59.167	96
Unigene639_336_3	GT(2*10)	CAGTTTCTGGACGCATTTTACC	60.877	AATACCTAGCCTCCACAATCAGC	60.847	107
Unigene639_336_4	GT(2*10)	CCAGTTTCTGGACGCATTTTAC	60.877	AATACCTAGCCTCCACAATCAGC	60.847	108
Unigene639_336_5	GT(2*10)	GACGCATTTTACCGGGTTTAT	60.089	CCACAATCAGCTGGTAATCTGTA	59.167	86
Unigene6742_362_1	CCG(3*5)	CAAAAAGGCTAGAGCGAGATGT	60.042	TATGTATCATGAAGGAGGCGAAG	60.465	160
Unigene6742_362_2	CCG(3*5)	CAAAAAGGCTAGAGCGAGATGT	60.042	GTATCATGAAGGAGGCGAAGAC	60.103	157
Unigene6742_362_3	CCG(3*5)	CTAGAGCGAGATGTCTCACGG	60.164	ATATGTATCATGAAGGAGGCGAA	59.842	153
Unigene6742_362_4	CCG(3*5)	CAAAAAGGCTAGAGCGAGATGT	60.042	TATGTATCATGAAGGAGGCGAA	59.569	160
Unigene6742_362_5	CCG(3*5)	CAAAAAGGCTAGAGCGAGATGT	60.042	ATGTATCATGAAGGAGGCGAAG	60.471	159
Unigene6756_363_1	TGAA(4*5)	AAAACATCCTCTCCAATGGATTA	58.876	TTTGTCATGATGTGTTATCCGAA	60.237	124
Unigene6756_363_2	TGAA(4*5)	AAAACATCCTCTCCAATGGATTA	58.876	ATTTGTCATGATGTGTTATCCGA	59.219	125
Unigene6756_363_3	TGAA(4*5)	AAAACATCCTCTCCAATGGATTAT	59.167	TTTGTCATGATGTGTTATCCGAA	60.237	124
Unigene6756_363_4	TGAA(4*5)	TAAAACATCCTCTCCAATGGATTA	58.924	TTTGTCATGATGTGTTATCCGAA	60.237	125
Unigene6756_363_5	TGAA(4*5)	AAACATCCTCTCCAATGGATTAT	57.922	TTTGTCATGATGTGTTATCCGAA	60.237	123
Unigene6794_365_1	CAG(3*5)	GAGCAGCTGGTTGAGGTAGC	60.164	ACACAACGGCAGTGACACG	61.893	160
Unigene6794_365_2	CAG(3*5)	AGAGCAGCTGGTTGAGGTAGC	61.1	CACAACGGCAGTGACACG	60.989	160
Unigene6794_365_3	CAG(3*5)	GAGCAGCTGGTTGAGGTAGC	60.164	CACAACGGCAGTGACACG	60.989	159
Unigene6794_365_4	CAG(3*5)	GTAGCCCTCTCTGTTCCTCTCCT	61.596	GAGCGCTGCTCGCTGTTC	63.611	126
Unigene6794_365_5	CAG(3*5)	AGTAGAACTGGTCGAACGGATTG	61.742	GAGCGCTGCTCGCTGTTC	63.611	160
Unigene6858_366_1	ATC(3*6)	AGCTGTGTAAATGCAAAGAAAGC	59.971	GAAGCAACTGGATGCGTAAAG	59.897	160
Unigene6858_366_2	ATC(3*6)	TGTGTAAATGCAAAGAAAGCTCA	59.939	GAAGCAACTGGATGCGTAAAG	59.897	157
Unigene6858_366_3	ATC(3*6)	AGCTGTGTAAATGCAAAGAAAGC	59.971	GAGAGGCCTATGTTCAGCAGTG	61.331	109
Unigene6858_366_4	ATC(3*6)	TGTGTAAATGCAAAGAAAGCTCA	59.939	GAGAGGCCTATGTTCAGCAGTG	61.331	106
Unigene6858_366_5	ATC(3*6)	AGCTGTGTAAATGCAAAGAAAGC	59.971	AACTGGATGCGTAAAGCAGAG	59.531	155
Unigene6936_368_1	TGTC(4*5)	CACGACTGTTTGTAAATGAGTGC	59.729	GCTTCTGAGAAAAATGCCTGTAA	59.912	156
Unigene6936_368_2	TGTC(4*5)	TAGAGTTCCGTAGTCAAAATGGC	59.68	GCTTCTGAGAAAAATGCCTGTAA	59.912	99
Unigene6936_368_3	TGTC(4*5)	GCAAAAACGGAACCCTAATAGTT	59.807	TAGCTTCTGAGAAAAATGCCTGT	59.573	80
Unigene6936_368_4	TGTC(4*5)	CACGACTGTTTGTAAATGAGTGC	59.729	AGCTTCTGAGAAAAATGCCTGTA	59.573	157
Unigene6936_368_5	TGTC(4*5)	CACGACTGTTTGTAAATGAGTGC	59.729	TAGCTTCTGAGAAAAATGCCTGT	59.573	158
Unigene6947_369_1	GAC(3*6)	TAGTGAGCGTAAAAATGATCGCT	60.284	AGGTCGAATATGTCGTAGTCCAA	59.906	118
Unigene6947_369_2	GAC(3*6)	TTCCTGACTGTTTTAGTGAGCGT	60.341	AGGTCGAATATGTCGTAGTCCAA	59.906	131
Unigene6947_369_3	GAC(3*6)	GTTCCTGACTGTTTTAGTGAGCG	60.341	AGGTCGAATATGTCGTAGTCCAA	59.906	132
Unigene6947_369_4	GAC(3*6)	CGTTCCTGACTGTTTTAGTGAGC	60.341	AGGTCGAATATGTCGTAGTCCAA	59.906	133
Unigene6947_369_5	GAC(3*6)	GCGTTCCTGACTGTTTTAGTGAG	60.341	AGGTCGAATATGTCGTAGTCCAA	59.906	134
Unigene6970_370_1	GATG(4*5)	GCTGAAGTTTGTATGTGGTGACA	60.088	AACCTTATAGCCCAGCTCATTCT	59.682	117
Unigene6970_370_2	GATG(4*5)	GCTGAAGTTTGTATGTGGTGACA	60.088	ACTTCTTCCAACCTTATAGCCCA	60.357	126
Unigene6970_370_3	GATG(4*5)	GCTGAAGTTTGTATGTGGTGACA	60.088	CTTGGGACTGACACAAATCTTTT	59.552	153
Unigene6970_370_4	GATG(4*5)	GCTGAAGTTTGTATGTGGTGACA	60.088	CTTCTTCCAACCTTATAGCCCAG	60.47	125
Unigene6970_370_5	GATG(4*5)	GGTAATGGTGAAGGAAATTGAGA	59.363	AACCTTATAGCCCAGCTCATTCT	59.682	159
Unigene6985_371_1	CGA(3*5)	AGTGACGTGGACAGAGACTTTGA	61.288	GACAGTTGTCGTCGATATCCAGT	60.438	160
Unigene6985_371_2	CGA(3*5)	GTGACGTGGACAGAGACTTTGA	60.343	GACAGTTGTCGTCGATATCCAGT	60.438	159
Unigene6985_371_3	CGA(3*5)	TTGTGATAGTGACGTGGACAGAG	60.222	GTCGATATCCAGTATACCGTCGC	61.901	157
Unigene6985_371_4	CGA(3*5)	CTTGTGATAGTGACGTGGACAGA	60.222	GTCGATATCCAGTATACCGTCGC	61.901	158
Unigene6985_371_5	CGA(3*5)	TCTTGTGATAGTGACGTGGACAG	60.222	GTCGATATCCAGTATACCGTCGC	61.901	159
Unigene6987_372_1	GC(2*6)	TCAGGAAGTAGAAGGCCAGC	59.574	TAAACACGGAACGGTTTAACAAC	60.185	186
Unigene6987_372_2	GC(2*6)	CAGGAAGTAGAAGGCCAGCAG	61.435	TAAACACGGAACGGTTTAACAAC	60.185	185
Unigene6987_372_3	GC(2*6)	CAGGAAGTAGAAGGCCAGCA	60.529	TAAACACGGAACGGTTTAACAAC	60.185	185
Unigene6987_372_4	GC(2*6)	CAGCGTGAGCGAGTAGAAGAG	60.48	AATTGGAGCGCAAAGTCTTAAA	60.251	185
Unigene6987_372_5	GC(2*6)	TCAGGAAGTAGAAGGCCAGCAG	63.132	TAAACACGGAACGGTTTAACAAC	60.185	186
Unigene6995_373_1	TA(2*6)	GGGTGGTACTTTTACTGCATTTG	59.821	GTCTTCCTCCCCCATTATATTCT	58.783	147
Unigene6995_373_2	TA(2*6)	TTTCACGGGTGGTACTTTTACTG	60.307	GTCTTCCTCCCCCATTATATTCT	58.783	153
Unigene6995_373_3	TA(2*6)	CAGTTTCACGGGTGGTACTTTTA	60.307	GTCTTCCTCCCCCATTATATTCT	58.783	156
Unigene6995_373_4	TA(2*6)	TGGTACTTTTACTGCATTTGTCG	59.238	GTCTTCCTCCCCCATTATATTCT	58.783	144
Unigene6995_373_5	TA(2*6)	GGGTGGTACTTTTACTGCATTTG	59.821	CGTCTTCCTCCCCCATTATATTC	61.964	148
Unigene7065_374_1	CA(2*6)	GTGCCTGACACACTAAAAGATGG	60.946	CTCGATTTCGAGTCAGCTTAAAA	60.03	160
Unigene7065_374_5	CA(2*6)	TGCCTGACACACTAAAAGATGG	60.168	CTCGATTTCGAGTCAGCTTAAAA	60.03	159
Unigene7100_375_1	GGT(3*5)	AAAGCCATGAAACAATACAATGG	60.121	TAGAATTTCTTCTGATTGGACCG	59.617	157
Unigene7100_375_2	GGT(3*5)	TTGGCAACATCAGAAATAACAAA	59.524	TAGAATTTCTTCTGATTGGACCG	59.617	100
Unigene7100_375_3	GGT(3*5)	TTGAAAGCCATGAAACAATACAA	59.524	TAGAATTTCTTCTGATTGGACCG	59.617	160
Unigene7100_375_4	GGT(3*5)	GTTGGCAACATCAGAAATAACAA	59.046	TAGAATTTCTTCTGATTGGACCG	59.617	101
Unigene7100_375_5	GGT(3*5)	CATGAAACAATACAATGGGGTG	59.975	TAGAATTTCTTCTGATTGGACCG	59.617	152
Unigene7140_376_1	GC(2*6)	TCTTAGCGAAAGGCGACATATAG	59.917	GTGTTCGACAACGTGCCC	61.184	160
Unigene7140_376_2	GC(2*6)	ATATAGCAGCCGTCGAATGAGAG	61.904	ACTGACGGCGTGTTCGAC	60.917	152
Unigene7140_376_3	GC(2*6)	ATATAGCAGCCGTCGAATGAGA	61.094	ACTGACGGCGTGTTCGAC	60.917	152
Unigene7140_376_4	GC(2*6)	ATATAGCAGCCGTCGAATGAGAG	61.904	GTGTTCGACAACGTGCCC	61.184	143
Unigene7140_376_5	GC(2*6)	ATATAGCAGCCGTCGAATGAGA	61.094	GTGTTCGACAACGTGCCC	61.184	143
Unigene7149_377_1	GC(2*6)	ATAAGATGCTGCTCAGTGGACA	59.904	TCGATTTACTTGATCTTGACGGT	60.014	148
Unigene7149_377_2	GC(2*6)	ATAAGATGCTGCTCAGTGGACA	59.904	GATTTACTTGATCTTGACGGTGG	59.885	146
Unigene7149_377_3	GC(2*6)	ATAAGATGCTGCTCAGTGGACA	59.904	TACTTGATCTTGACGGTGGGTAG	60.41	142
Unigene7149_377_4	GC(2*6)	ATAAGATGCTGCTCAGTGGACA	59.904	ATCGATTTACTTGATCTTGACGG	59.515	149
Unigene7149_377_5	GC(2*6)	GATAAGATGCTGCTCAGTGGACA	61.702	TCGATTTACTTGATCTTGACGGT	60.014	149
Unigene7162_378_1	GT(2*6)	GCAGAGACTTTCACGCAACTAAG	60.597	GTTAGAAAATTTTTGATGCACGC	60.025	145
Unigene7162_378_2	GT(2*6)	TTTCACGCAACTAAGAAGAAACG	60.78	GTTAGAAAATTTTTGATGCACGC	60.025	137
Unigene7162_378_3	GT(2*6)	CAACTAAGAAGAAACGGCATGTG	61.033	GTTAGAAAATTTTTGATGCACGC	60.025	130
Unigene7162_378_4	GT(2*6)	CAGAGACTTTCACGCAACTAAGAA	60.109	GTTAGAAAATTTTTGATGCACGC	60.025	144
Unigene7162_378_5	GT(2*6)	GCAGAGACTTTCACGCAACTAAG	60.597	TAAAATTAAAATGTGCCATGCGT	60.578	93
Unigene7199_379_1	GC(2*6)	GCATGAAAATGGAAAGCTCC	59.651	AATACTCTTTGCCTTTCGTTTGA	59.341	156
Unigene7199_379_2	GC(2*6)	CATGAAAATGGAAAGCTCCG	60.576	AATACTCTTTGCCTTTCGTTTGA	59.341	155
Unigene7199_379_3	GC(2*6)	GCATGAAAATGGAAAGCTCC	59.651	ACCGTGAAGGAGATGTCTGTGTA	60.976	124
Unigene7199_379_4	GC(2*6)	GCATGAAAATGGAAAGCTCC	59.651	ATACTCTTTGCCTTTCGTTTGAG	59.005	155
Unigene7199_379_5	GC(2*6)	CGCATGAAAATGGAAAGCTC	60.721	AATACTCTTTGCCTTTCGTTTGA	59.341	157
Unigene7199_380_1	GC(2*6)	GGTCTGTTCGACAACAGGTACG	61.9	GATCCACTTTTTCGATGTTGAAG	59.994	151
Unigene7199_380_2	GC(2*6)	GTCTGTTCGACAACAGGTACGC	62.044	GATCCACTTTTTCGATGTTGAAG	59.994	150
Unigene7199_380_3	GC(2*6)	CGGTCTGTTCGACAACAGGTA	61.129	GATCCACTTTTTCGATGTTGAAG	59.994	152
Unigene7199_380_4	GC(2*6)	TCTGTTCGACAACAGGTACGC	61.279	GATCCACTTTTTCGATGTTGAAG	59.994	149
Unigene7199_380_5	GC(2*6)	ACCTGAACCTGAGGAAGAAGAAG	60.279	AACTGGTTGCCGACGTAGAG	60.312	160
Unigene7203_381_1	GC(2*6)	TAAACATGGACGTAGTGTTCGAG	59.21	GTATGTACACGGGTTCTGGGAT	60.004	122
Unigene7203_381_2	GC(2*6)	GCGTAAACATGGACGTAGTGTTC	60.821	GTATGTACACGGGTTCTGGGAT	60.004	125
Unigene7203_381_3	GC(2*6)	GTAAACATGGACGTAGTGTTCGAG	59.989	GTATGTACACGGGTTCTGGGAT	60.004	123
Unigene7203_381_4	GC(2*6)	TAAACATGGACGTAGTGTTCGAG	59.21	TCGCTACACTACGATTAGTATCCG	59.74	146
Unigene7203_381_5	GC(2*6)	TAAACATGGACGTAGTGTTCGAG	59.21	TATCCGGTATGTACACGGGTTCT	61.67	128
Unigene7237_382_1	GCG(3*5)	GAGGAGACAGTTTTGCCACATAC	60.054	GACGACTACCAGGACACCAAC	59.489	160
Unigene7237_382_2	GCG(3*5)	GCCACATACCTACGTAAAAGCAA	60.417	GACGACTACCAGGACACCAAC	59.489	146
Unigene7237_382_3	GCG(3*5)	TTGCCACATACCTACGTAAAAGC	60.417	GACGACTACCAGGACACCAAC	59.489	148
Unigene7237_382_4	GCG(3*5)	GAGGAGACAGTTTTGCCACATAC	60.054	AGGACACCAACGCCTACCTCTA	62.26	150
Unigene7237_382_5	GCG(3*5)	GACAGTTTTGCCACATACCTACG	60.811	GACGACTACCAGGACACCAAC	59.489	155
Unigene7314_383_1	CGC(3*6)	TCATAGTCAAGATCATGGAGTGC	59.212	GTTGTGAAATATGAAAGTGGCG	59.519	116
Unigene7314_383_2	CGC(3*6)	TCATAGTCAAGATCATGGAGTGCT	60.158	GTTGTGAAATATGAAAGTGGCG	59.519	116
Unigene7314_383_3	CGC(3*6)	TCATAGTCAAGATCATGGAGTGC	59.212	ATGTTGTGAAATATGAAAGTGGC	58.063	118
Unigene7314_383_4	CGC(3*6)	TCATAGTCAAGATCATGGAGTGC	59.212	TGTTGTGAAATATGAAAGTGGCG	62.097	117
Unigene7314_383_5	CGC(3*6)	TTCATAGTCAAGATCATGGAGTGC	60.511	GTTGTGAAATATGAAAGTGGCG	59.519	117
Unigene7362_384_1	AC(2*6)	GTTGTCCATGAGCTAACACTCCT	59.696	GGTGTCTCATATCAGGAAAGCAG	60.144	98
Unigene7362_384_2	AC(2*6)	GTTGTCCATGAGCTAACACTCCT	59.696	GTGTCTCATATCAGGAAAGCAGC	60.284	97
Unigene7362_384_3	AC(2*6)	AGTTGTCCATGAGCTAACACTCC	59.696	GTGTCTCATATCAGGAAAGCAGC	60.284	98
Unigene7362_384_4	AC(2*6)	GTTGTCCATGAGCTAACACTCCT	59.696	AAGATTGCACTAACGTTGACACC	60.458	125
Unigene7362_384_5	AC(2*6)	AGTTGTCCATGAGCTAACACTCC	59.696	AAGATTGCACTAACGTTGACACC	60.458	126
Unigene7450_385_1	AT(2*9)	TCTTCGTCTTATTGCTTTACTAATTGA	59.062	TGGTCAAAACCGTATTTACTTGG	60.147	160
Unigene7450_385_2	AT(2*9)	TCTTCGTCTTATTGCTTTACTAATTGAA	60.095	TGGTCAAAACCGTATTTACTTGG	60.147	160
Unigene7450_385_3	AT(2*9)	TTCGTCTTATTGCTTTACTAATTGAA	57.881	TGGTCAAAACCGTATTTACTTGG	60.147	158
Unigene7450_385_4	AT(2*9)	CTTCGTCTTATTGCTTTACTAATTGAA	58.689	TGGTCAAAACCGTATTTACTTGG	60.147	159
Unigene7450_385_5	AT(2*9)	TCGTCTTATTGCTTTACTAATTGAA	56.683	TGGTCAAAACCGTATTTACTTGG	60.147	157
Unigene7550_386_1	GCG(3*5)	AATGAGGTCGTTTAGGGTGAAGT	60.28	CTGTCGCTCACGACTACGACTAC	61.414	105
Unigene7550_386_2	GCG(3*5)	AATGAGGTCGTTTAGGGTGAAGT	60.28	TGTCGCTCACGACTACGACTAC	60.517	104
Unigene7550_386_3	GCG(3*5)	AATGAGGTCGTTTAGGGTGAAGT	60.28	CTGTCGCTCACGACTACGACTA	60.645	105
Unigene7550_386_4	GCG(3*5)	AATGAGGTCGTTTAGGGTGAAGT	60.28	TGTCGCTCACGACTACGACTA	59.673	104
Unigene7550_386_5	GCG(3*5)	GTCGTTTAGGGTGAAGTGGGT	60.274	TACTACAACTATGGCTCCATCCC	59.407	157
Unigene7621_387_1	GCT(3*5)	GCTTCACCTCCTTAGGCTTCTC	60.858	CTGCAAGGAGGACCCACA	60.836	154
Unigene7621_387_2	GCT(3*5)	GCTTCACCTCCTTAGGCTTCTC	60.858	CAGGTGCTGCAAGGAGGA	61.148	160
Unigene7621_387_3	GCT(3*5)	CTTCACCTCCTTAGGCTTCTCG	61.711	TGCAAGGAGGACCCACAG	60.836	152
Unigene7621_387_4	GCT(3*5)	CTTCACCTCCTTAGGCTTCTCG	61.711	CTGCAAGGAGGACCCACA	60.836	153
Unigene7621_387_5	GCT(3*5)	CTTCACCTCCTTAGGCTTCTCG	61.711	CTGCAAGGAGGACCCACAG	61.844	153
Unigene7648_388_1	TGC(3*5)	CTGCCGAGCCTACTGGTG	60.57	GTTCAACTTAGTGTTGACGACGA	59.342	132
Unigene7648_388_2	TGC(3*5)	CTGCCGAGCCTACTGGTG	60.57	GGAAATCCTTAGCGTTCAACTTA	58.873	145
Unigene7648_388_3	TGC(3*5)	CTGCCGAGCCTACTGGTG	60.57	GGAAATCCTTAGCGTTCAACTTAG	59.716	145
Unigene7648_388_4	TGC(3*5)	ATCCAAGACGAGCGCTTAATTT	61.398	GTTGACGTGCAGCAGGAAC	60.466	153
Unigene7648_388_5	TGC(3*5)	GCCGAGCCTACTGGTGGT	61.251	GTTCAACTTAGTGTTGACGACGA	59.342	130
Unigene7678_389_1	GGC(3*5)	GACGGAGAGGTTGGAGAAGTC	60.245	CTTACGTCAAGCAATACCACACC	60.811	134
Unigene7678_389_2	GGC(3*5)	GACGGAGAGGTTGGAGAAGTC	60.245	GCTTACGTCAAGCAATACCACAC	60.946	135
Unigene7678_389_3	GGC(3*5)	GACGGAGAGGTTGGAGAAGTC	60.245	TTACGTCAAGCAATACCACACC	59.926	133
Unigene7678_389_4	GGC(3*5)	GACGGAGAGGTTGGAGAAGTC	60.245	GCTTACGTCAAGCAATACCACA	60.194	135
Unigene7678_389_5	GGC(3*5)	GACGGAGAGGTTGGAGAAGTC	60.245	AGGCTTACGTCAAGCAATACCAC	61.718	137
Unigene7807_390_1	TGC(3*5)	GTATTGCTGGTATTGCTGTGGTT	60.309	ACAATTCACAATTACAAGGAGCC	59.428	149
Unigene7807_390_2	TGC(3*5)	GTATTGCTGGTATTGCTGTGGTT	60.309	ATTCACAATTACAAGGAGCCATC	59.389	146
Unigene7807_390_3	TGC(3*5)	GTATTGCTGTGGTTGCTGGTATT	60.309	CAAGGAGCTCCAACAGTGACTTA	60.826	96
Unigene7807_390_4	TGC(3*5)	GTATTGCTGGTATTGCTGTGGTT	60.309	CAAGGAGCTCCAACAGTGACTTA	60.826	105
Unigene7807_390_5	TGC(3*5)	GTATTGCTGGTATTGCTGTGGTT	60.309	AATTCACAATTACAAGGAGCCAT	58.944	147
Unigene7820_391_1	CG(2*6)	GACAGGTACAGCGGCGAC	60.436	GCTACTCGGCCTGGTCGG	64.251	133
Unigene7820_391_2	CG(2*6)	GGCGACAGCCAGAGCTAC	59.688	CACGGAGAGCTCGGGTCC	64.399	145
Unigene7820_391_3	CG(2*6)	GACAGGTACAGCGGCGAC	60.436	CACGGAGAGCTCGGGTCC	64.399	157
Unigene7820_391_4	CG(2*6)	GACAGGTACAGCGGCGAC	60.436	CCACGGAGAGCTCGGGTC	64.399	158
Unigene7820_391_5	CG(2*6)	GACAGGTACAGCGGCGAC	60.436	GCGCTACTCGGCCTGGTC	64.405	135
Unigene7868_392_1	GCC(3*5)	TTGAAGTGTTGGTGTTCTCTTCC	60.554	GGTACCAGTATCCAAGCTGATGA	60.387	128
Unigene7868_392_2	GCC(3*5)	CGTTGAAGTGTTGGTGTTCTCTT	60.605	GGTACCAGTATCCAAGCTGATGA	60.387	130
Unigene7868_392_3	GCC(3*5)	TTGAAGTGTTGGTGTTCTCTTCC	60.554	AGGTACCAGTATCCAAGCTGATG	59.556	129
Unigene7868_392_4	GCC(3*5)	CGTTGAAGTGTTGGTGTTCTCTT	60.605	AGGTACCAGTATCCAAGCTGATG	59.556	131
Unigene7868_392_5	GCC(3*5)	TTGAAGTGTTGGTGTTCTCTTCC	60.554	TATCCAAGCTGATGATGCTAGTG	59.397	120
Unigene7884_393_1	TTC(3*5)	TTTCACATTTGGCAAGTTTTTCT	60.03	TACTATACAGCCTATACCGGGCA	59.917	107
Unigene7884_393_2	TTC(3*5)	ATTTCACATTTGGCAAGTTTTTC	59.428	TACTATACAGCCTATACCGGGCA	59.917	108
Unigene7884_393_3	TTC(3*5)	TCAGTTATTTCACATTTGGCAAG	59.175	TACTATACAGCCTATACCGGGCA	59.917	114
Unigene7884_393_4	TTC(3*5)	AGCTTCTTCAGCACCTGATTTCT	60.899	TACTATACAGCCTATACCGGGCA	59.917	82
Unigene7884_393_5	TTC(3*5)	CTTCTTCAGCACCTGATTTCTTT	59.078	TACTATACAGCCTATACCGGGCA	59.917	80
Unigene793_339_1	ATC(3*6)	TCCTGTTGTATTTATTGCGACCT	59.912	AATTTGAACTACGTGGAATGACG	60.282	159
Unigene793_339_2	ATC(3*6)	GTCCTGTTGTATTTATTGCGACC	59.791	AATTTGAACTACGTGGAATGACG	60.282	160
Unigene793_339_3	ATC(3*6)	TCCTGTTGTATTTATTGCGACCT	59.912	TTGAACTACGTGGAATGACGATA	59.527	156
Unigene793_339_4	ATC(3*6)	GTCCTGTTGTATTTATTGCGACC	59.791	TTGAACTACGTGGAATGACGATA	59.527	157
Unigene793_339_5	ATC(3*6)	TCCTGTTGTATTTATTGCGACCT	59.912	CTACGTGGAATGACGATATACGC	60.752	151
Unigene7963_394_1	CCG(3*5)	CCTTGAAGGTTAGAGTTAGCGGT	60.184	GTTCATACGGCGGCAATTAT	59.822	154
Unigene7963_394_2	CCG(3*5)	ACCCTTGAAGGTTAGAGTTAGCG	60.184	GTTCATACGGCGGCAATTAT	59.822	156
Unigene7963_394_3	CCG(3*5)	CTTGAAGGTTAGAGTTAGCGGTG	59.5	GTTCATACGGCGGCAATTAT	59.822	153
Unigene7963_394_4	CCG(3*5)	CGTGACCCTTGAAGGTTAGAGTT	60.898	GTTCATACGGCGGCAATTAT	59.822	160
Unigene7963_394_5	CCG(3*5)	TGACCCTTGAAGGTTAGAGTTAGC	60.178	GTTCATACGGCGGCAATTAT	59.822	158
Unigene8157_395_1	GT(2*6)	GGTATGTGCTTCCATCTTGAGTG	60.918	GAAGCAGCAGACGTTTCATTATT	59.812	133
Unigene8157_395_2	GT(2*6)	GGTATGTGCTTCCATCTTGAGTG	60.918	AGCAGCAGACGTTTCATTATTGT	60.203	131
Unigene8157_395_3	GT(2*6)	ATGAGGGTATGTGCTTCCATCTT	61.085	GAAGCAGCAGACGTTTCATTATT	59.812	138
Unigene8157_395_4	GT(2*6)	AATGAGGGTATGTGCTTCCATCT	61.085	GAAGCAGCAGACGTTTCATTATT	59.812	139
Unigene8157_395_5	GT(2*6)	GGTATGTGCTTCCATCTTGAGTG	60.918	AATAGTGTGAAGCAGCAGACGTT	60.369	141
Unigene8165_396_1	TA(2*6)	ACAAAAATATGCGACCATGACTT	59.791	AAAACTCGTGATGGTTTGAAATG	60.263	152
Unigene8165_396_2	TA(2*6)	GACAAAAATATGCGACCATGACT	60.258	AAAACTCGTGATGGTTTGAAATG	60.263	153
Unigene8165_396_3	TA(2*6)	ACAAAAATATGCGACCATGACTT	59.791	AACTCGTGATGGTTTGAAATGAG	60.399	150
Unigene8165_396_4	TA(2*6)	GACAAAAATATGCGACCATGACT	60.258	AACTCGTGATGGTTTGAAATGAG	60.399	151
Unigene8165_396_5	TA(2*6)	TTAGTGACAAAAATATGCGACCA	59.545	AAAACTCGTGATGGTTTGAAATG	60.263	158
Unigene829_342_1	TAT(3*5)	AATAATACAAAAGCGCAGTGTTA	56.047	GAAATTAGTATAGCCCGCCACTT	59.911	160
Unigene829_342_2	TAT(3*5)	AAAATAATAATACAAAAGCGCAGTG	58.104	TGCATACAAAGAGTCGAAATGTG	60.18	134
Unigene829_342_3	TAT(3*5)	AAAATAATAATACAAAAGCGCAGTG	58.104	CACATGCATACAAAGAGTCGAAA	60.18	138
Unigene829_342_4	TAT(3*5)	AATAATACAAAAGCGCAGTGTTA	56.047	TGCATACAAAGAGTCGAAATGTG	60.18	129
Unigene829_342_5	TAT(3*5)	AATAATACAAAAGCGCAGTGTTA	56.047	CACATGCATACAAAGAGTCGAAA	60.18	133
Unigene8795_398_1	GCT(3*7)	ACTTTTGCTGCTGGATCTGTATT	59.342	TGCAGAAGTTTATAGCGTCACAA	59.96	159
Unigene8795_398_2	GCT(3*7)	AACTTTTGCTGCTGGATCTGTAT	59.342	TGCAGAAGTTTATAGCGTCACAA	59.96	160
Unigene8795_398_3	GCT(3*7)	ACTTTTGCTGCTGGATCTGTATT	59.342	CGTCACAAGCCAATATGAATGTA	59.903	144
Unigene8795_398_4	GCT(3*7)	AACTTTTGCTGCTGGATCTGTAT	59.342	CGTCACAAGCCAATATGAATGTA	59.903	145
Unigene8795_398_5	GCT(3*7)	ACTTTTGCTGCTGGATCTGTATT	59.342	AGCCAATATGAATGTAAGCCAAA	59.884	137
Unigene928_344_1	CCG(3*5)	CGAGCGATACGTTTAGTTGAAGT	59.861	GAGAAGCGAGCACAGTTCG	59.871	156
Unigene928_344_2	CCG(3*5)	GCGATACGTTTAGTTGAAGTGGA	60.533	AGAAGCGAGCACAGTTCGAC	60.743	152
Unigene928_344_3	CCG(3*5)	AGCGATACGTTTAGTTGAAGTGG	59.736	GAGAAGCGAGCACAGTTCG	59.871	154
Unigene928_344_4	CCG(3*5)	TGAAGTGGAACTTGAACTGGAAG	60.677	AGAAGCGAGCACAGTTCGAC	60.743	138
Unigene928_344_5	CCG(3*5)	AAGTGGTGGAAGGGGTTGTT	60.64	AGAAGGTAGCCGAGAAGAAGTTT	59.143	160
Unigene92_330_1	ACA(3*5)	AACCACAACAGCAACAACAATAA	59.477	GTTTGGTATAGAGCGATCTGCC	60.123	155
Unigene92_330_2	ACA(3*5)	CCACAACAGCAACAACAATAACA	60.855	GTTTGGTATAGAGCGATCTGCC	60.123	153
Unigene92_330_3	ACA(3*5)	CAACCACAACAGCAACAACAATA	60.855	GTTTGGTATAGAGCGATCTGCC	60.123	156
Unigene92_330_4	ACA(3*5)	CCACAACAGCAACAACAATAACA	60.855	CGTCTGTGTTTGGTATAGAGCG	59.828	160
Unigene92_330_5	ACA(3*5)	GATGAAGAGGACAGGAACGATTA	59.607	GATTAGGGTTGTTGCGTACCAC	60.651	157
Unigene9659_400_1	CCG(3*6)	GTGTTGTGGTCGATGAAGAAAAT	60.276	ACCAGAAGACGACAACTTGGATA	60.047	160
Unigene9659_400_2	CCG(3*6)	GTGTTGTGGTCGATGAAGAAAAT	60.276	CCAGAAGACGACAACTTGGATAG	60.171	159
Unigene9659_400_3	CCG(3*6)	GTGTTGTGGTCGATGAAGAAAAT	60.276	ACAACTTGGATAGACCCAAGGAC	60.63	149
Unigene9659_400_4	CCG(3*6)	GTGTTGTGGTCGATGAAGAAAAT	60.276	AACTTGGATAGACCCAAGGACAG	60.747	147
Unigene9659_400_5	CCG(3*6)	GTGTTGTGGTCGATGAAGAAAAT	60.276	AAGACGACAACTTGGATAGACCC	60.756	155
