# Supplementary material for: De novo Assembly and Characterization of the Global Transcriptome for Rhyacionia leptotubula Using Illumina Paired-End Sequencing
Source: PLoS One. 2013 Nov 21;8(11):e81096. doi: 10.1371/journal.pone.0081096 (PMC3837686; doi:10.1371/journal.pone.0081096)
Supplement: Table S6 — Randomly selected SSR markers used to validate the amplification. (XLS) [file pone.0081096.s013.xls]

## Sheet: Sheet1
Table S6 Randomly selected SSR markers used to validate the amplification.
NO.	Forward primer	Revease primer	PCR product
1	GATTAAATTTACTGGGAAAGCCG	ACACGATTAAAGTACAAAGGCGA	S
2	AAGATCACAGCGATGTTCAATTC	GGAGATCCAGAACATCCAGGT	S
3	CTATCTCGACACATTCCCAACTC	ATTACGCTATGATTATGGAACCG	S
4	GCTTTGAAACCACTAAAGGAGGT	TCAGAAGCACCCTATCGTTTTTA	S
5	TTTTCTCTGTTTGTATGGTGCAA	TGAAACCTCTGTATTTCTGAGCC	S
6	CCTGTAATCGGAAGTGTTGACAT	CGCGCTGTAAAGCTATATTCATAA	S
7	TGGTGGAGGTACTCTTTCAAATG	GGTTCTAGATACTCAAGGCACGA	S
8	GCGCCTAAAACTGAACTGAACTA	TGCACTGGAGAACATTATTACCT	F
9	GAATATACGTCGTCGTACTGCC	CTTCTCTGGTTGACTGTACGCTT	S
10	GACCGGGCACTTAACCTTACTAT	ATTACTCCGGATACCCCAATTAC	S
11	CTCGACATGGACGACGACT	AAGACAACATGGCGAGCG	S
12	GACCAACTTGGATCATTGTGTTA	GTACCTGTACAACTGCTGCATGA	S
13	GAGTACGTCCTCTACGACGGC	TGTTCTTCGACGATCTCCTCTAT	S
14	CCTATGCTCAGCAGTGATTACG	TTTTGGAGAGCAAAATCAATCAT	S
15	GCCCAACTTATGTGACATGTTTA	AACCTAATGCCCAAATTATGTGA	S
16	GAGGAACTAGACTTCCTGGCAGA	TCAGTTCTCCGTCTTCACTATCG	F
17	ATGTAGTTCAACAGCTGCGACTT	GCACGAGGACGTCAAGAAG	F
18	CTTCTTGGTTTTCCTTCTCTCGT	CCAAAAAGAAACAGCAGAAACTG	S
19	GAGTTATGGGAGATGAACCACTG	GGATCAAGATCATTGCGTATCC	S
20	AGTGACTGGCTGTTTTTGTTTGT	GTTTTCTACGACAAGATGCGAGA	S
21	GTAGCTGTAAGGCGGTTTGG	CATCGACCCACCTCTAATGG	F
22	CTGTTCTTCCTCGATCACTTCC	AAGAGATAAAATCGAAGGGCTTG	S
23	AATGAGGTCGTTTAGGGTGAAGT	CTGTCGCTCACGACTACGACTAC	F
24	GGTATGTGCTTCCATCTTGAGTG	GAAGCAGCAGACGTTTCATTATT	S
25	AACCACAACAGCAACAACAATAA	GTTTGGTATAGAGCGATCTGCC	S
S, successful ampilification; F, amplifying failure.
